# Supplementary material for: Metatranscriptomic and comparative genomic insights into resuscitation mechanisms during enrichment culturing
Source: Microbiome. 2018 Dec 26;6:230. doi: 10.1186/s40168-018-0613-2 (PMC6307301; doi:10.1186/s40168-018-0613-2)
Supplement: Supplementary file 3 — Table S3. The detailed information of each species on phylogenetic tree. (XLSX 63 kb) [file 40168_2018_613_MOESM3_ESM.xlsx]

## Sheet: version-1
Table S3: The detailed information of each species on phylogenetic tree
order on tree	closest 16S BLAST match to named bacterium-99 or 100% match unless otherwise stated	Culture collection	Culture collection accession number	reads number in HGD0	reads number in HGD1	reads number in HGD2	reads number in HGD3	reads number in HGD4	reads number in S0	reads number in S1	reads number in S2	reads number in S3	reads number in S4	reads number in XSD0	reads number in XSD1	reads number in XSD2	reads number in XSD3	reads number in XSD4
1	Pontibacter lucknowensis	SDUM	SDUM219008	0	0	0	0	0	1	0	0	0	0	1	0	0	1	0
2	Cyclobacterium caenipelagi	SDUM	SDUM239002	0	39	294	28	17	0	1	4	3	8	0	0	19	2	85
3	Algoriphagus marincola 97.5%	SDUM	SDUM203016	0	129	131	76	17	2	4	3	2	10	0	0	29	4	93
4	Algoriphagus chungangensis	SDUM	SDUM203032	0	0	0	0	0	0	0	0	0	0	0	0	1	0	0
5	Algoriphagus lutimaris	SDUM	SDUM203011	0	0	0	0	0	0	0	0	0	0	2	1	0	0	0
6	Algoriphagus halophilus	SDUM	SDUM203033	0	44	368	1	0	1	2	4	3	6	0	0	17	7	47
7	Brumimicrobium glaciale 97%	SDUM	SDUM228001	0	65	117	29	10	0	17	3	24	1	0	132	62	24	16
8	Wandonia haliotis 97%	SDUM	SDUM286001	0	220	184	0	0	0	0	13	6	0	0	25	52	0	0
9	Draconibacteriaceae fam. nov	SDUM	SDUM242016	0	29	291	0	0	0	0	65	17	50	0	26	17	1	4
10	Roseimarinus sediminis	SDUM	SDUM290001	0	29	291	0	0	0	0	65	17	50	0	26	17	1	4
11	Mangrovibacterium diazotrophicum 97%	SDUM	SDUM257003	0	29	292	0	0	0	0	65	17	50	0	26	17	1	3
12	Sunxiuqinia elliptica 94%	SDUM	SDUM204059	0	29	291	0	0	0	0	65	17	50	0	26	17	1	4
13	Carboxylicivirga mesophila 96%	SDUM	SDUM247014	0	79	119	29	10	0	20	5	32	3	0	101	63	23	16
14	Marinilabilia salmonicolor 98%	SDUM	SDUM206023	0	96	201	0	0	0	0	70	20	0	0	82	30	1	0
15	Saccharicrinis marinus 94%	SDUM	SDUM258007	1	131	202	9	0	1	1	5	6	5	0	77	25	1	36
16	Marinifilum flexuosum 91%	SDUM	SDUM222012	0	65	117	29	10	0	17	3	24	1	0	132	62	24	16
17	Marinifilum fragile 98%	SDUM	SDUM222015	0	65	117	29	10	0	17	3	24	1	0	132	62	24	16
18	Euzebyella saccharophila	SDUM	SDUM229001	0	0	0	0	0	0	0	0	0	0	0	0	0	0	0
19	Robiginitalea biformata 95%	SDUM	SDUM703002	0	0	0	0	0	0	0	0	0	0	0	0	0	0	0
20	Vitellibacter aestuarii 98%	SDUM	SDUM249002	0	0	0	0	0	0	0	0	0	0	0	0	0	0	0
21	Maribacter thermophilus 96%	SDUM	SDUM214011	0	0	89	22	16	0	0	1	0	5	0	0	0	0	28
22	Maribacter arcticus	SDUM	SDUM214004	0	84	70	22	29	0	31	10	19	23	0	117	39	32	24
23	Maribacter orientalis	SDUM	SDUM214005	0	0	89	22	16	0	0	1	0	5	0	0	0	0	28
24	Muricauda olearia	SDUM	SDUM207016	0	0	0	0	0	0	0	0	0	0	0	0	0	0	500
25	Muricauda aquimarina	SDUM	SDUM207009	0	0	0	159	17	0	0	1	0	0	0	0	5	1	188
26	Muricauda flavescens 98%	SDUM	SDUM207011	0	0	0	0	0	0	0	0	0	0	0	0	0	0	0
27	Flavobacterium haoranii 94%	SDUM	SDUM231001	0	0	0	0	0	0	0	0	0	0	0	0	0	0	0
28	Lutibacter aestuarii	SDUM	SDUM225002	0	29	291	0	0	0	0	65	17	50	0	26	17	1	4
29	Aestuariicola saemankumensis	SDUM	SDUM227001	0	65	117	29	10	0	17	3	24	1	0	132	62	24	16
30	Tenacibaculum lutimaris 98%	SDUM	SDUM215017	0	29	291	0	0	0	0	65	17	50	0	26	17	1	4
31	Mangrovimonas yunxiaonensis	SDUM	SDUM236003	0	19	18	4	0	0	2	3	1	2	0	16	6	2	0
32	Psychroflexus halocasei 97.9%	SDUM	SDUM226028	0	2	0	0	0	0	1	0	0	0	1	0	0	0	0
33	Mesonia phycicola	SDUM	SDUM251006	0	0	0	0	0	0	0	0	0	0	0	0	0	0	0
34	Psychroflexus lacisalsi 98%	SDUM	SDUM226031	0	0	0	0	0	0	0	0	0	0	0	0	0	0	0
35	Salegentibacter flavus 98%	SDUM	SDUM233009	0	0	23	15	2	0	0	1	0	1	0	0	0	0	0
36	Hwangdonia seohaensis	SDUM	SDUM285001	0	0	21	0	0	0	1	0	0	0	0	0	0	0	39
37	Hyunsoonleella jejuensis 95%	SDUM	SDUM230004	0	0	21	0	0	0	1	0	0	0	0	0	0	0	39
38	Winogradskyella aquimaris 97%	SDUM	SDUM212010	0	0	21	0	0	0	1	0	0	0	0	0	0	0	39
39	Winogradskyella poriferorum 95%	SDUM	SDUM212008	0	3	1	2	0	0	0	0	1	0	0	2	2	1	4
40	Gaetbulibacter saemankumensis 98%	SDUM	SDUM284001	2	59	34	9	8	0	52	16	6	4	1	21	7	0	5
41	Bizionia paragorgiae	SDUM	SDUM238008	0	9	33	16	0	1	8	7	3	2	1	4	7	0	0
42	Formosa spongicola 95%	SDUM	SDUM224005	0	0	0	0	0	0	0	0	0	0	0	1	0	0	0
43	Thauera aminoaromatica 98%	SDUM	SDUM061005	5	4	6	8	4	87	23	60	41	55	7	7	5	1	1
44	Thauera aromatica	SDUM	SDUM061004	0	0	0	0	0	1	2	1	2	2	0	0	0	0	0
45	Thauera selenatis 98%	SDUM	SDUM061006	3	0	1	1	0	1	0	0	0	0	0	1	0	0	1
46	Marinicella litoralis 96%	SDUM	SDUM021009	0	0	0	0	0	0	0	0	0	0	0	0	0	0	0
47	Luminiphilus syltensis 95%	SDUM	SDUM169001	2	7	1	2	6	0	0	1	0	0	2	2	1	0	3
48	Haliea mediterranea 95%	SDUM	SDUM039006	4	5	29	46	10	13	2	14	10	12	10	4	7	2	42
49	Parahaliea mediterranea 93%	SDUM	SDUM634002	6	3	10	10	5	22	5	10	5	12	15	8	4	12	142
50	Pseudomonas putida	SDUM	SDUM019080	0	0	0	0	0	0	0	0	0	0	0	0	0	0	0
51	Microbulbifer salipaludis	SDUM	SDUM041031	2	0	0	1	0	32	8	14	8	19	3	3	0	1	5
52	Microbulbifer maritimus 98%	SDUM	SDUM041030	1	0	0	6	1	2	1	2	0	5	2	2	0	0	0
53	Microbulbifer okinawensis 98%	SDUM	SDUM041032	0	0	0	0	0	2	0	0	0	0	0	0	0	0	0
54	Psychrobacter alimentarius 98%	SDUM	SDUM010024	0	0	0	0	0	0	0	0	0	0	0	0	0	0	0
55	Marinobacterium marisflavi 98%	SDUM	SDUM032002	82	25	43	26	30	5	0	2	1	0	100	30	28	28	6
56	Marinobacterium stanieri 98%	SDUM	SDUM032024	0	0	0	0	0	1	0	0	0	0	0	0	0	0	0
57	Marinobacterium georgiense 98%	SDUM	SDUM032020	0	0	0	0	0	0	1	0	0	0	0	0	0	0	0
58	Marinobacterium maritimum 98%	SDUM	SDUM032018	0	0	1	5	1	0	0	0	0	0	0	0	0	0	0
59	Hahella chejuensis	SDUM	SDUM039002	0	0	0	0	0	0	0	0	0	0	0	0	0	0	0
60	Halomonas aquamarina	SDUM	SDUM017009	7	5	12	22	2	12	2	6	1	12	12	3	5	6	8
61	Halomonas mongoliensis	SDUM	SDUM017191	0	0	1	0	1	1	0	1	1	3	1	0	0	0	0
62	Halomonas alimentaria	SDUM	SDUM017181	29	25	19	10	19	88	18	71	37	112	11	23	9	10	19
63	Halomonas aidingensis	SDUM	SDUM017218	2	0	1	1	0	18	7	14	4	16	0	1	0	0	0
64	Halomonas shengliensis	SDUM	SDUM017201	0	0	1	1	0	26	3	6	5	17	0	0	0	0	0
65	Halomonas cerina	SDUM	SDUM017176	0	6	15	58	12	3	2	6	5	5	4	2	5	1	13
66	Halomonas denitrificans	SDUM	SDUM017220	36	32	33	31	72	36	2	36	7	30	48	33	17	40	31
67	Halomonas salina	SDUM	SDUM017195	18	16	12	20	18	104	26	73	51	82	32	9	10	17	12
68	Halomonas daqiaonensis	SDUM	SDUM017192	10	6	12	18	14	52	13	26	19	32	25	10	5	9	10
69	Halomonas ventosae	SDUM	SDUM017219	9	8	18	23	16	42	12	28	18	25	19	6	8	7	11
70	Terasakiispira papahanaumokuakeensis	SDUM	SDUM638001	27	24	19	23	53	17	1	21	6	16	31	22	14	24	5
71	Marinobacter litoralis 98%	SDUM	SDUM018230	28	21	12	22	41	90	22	46	28	31	31	36	17	21	8
72	Marinobacter excellens	SDUM	SDUM018229	31	17	12	17	35	69	22	59	30	68	28	18	7	18	5
73	Marinobacter vinifirmus	SDUM	SDUM032069	11	16	6	0	7	76	12	146	86	99	0	25	8	3	5
74	Marinobacter segnicrescens	SDUM	SDUM018191	2	0	1	1	2	77	18	34	21	39	2	1	2	3	0
75	Marinobacter hydrocarbonoclasticus	SDUM	SDUM018187	4	1	0	1	0	51	7	17	18	16	1	1	0	0	0
76	Marinobacter persicus 98%	SDUM	SDUM032070	0	0	0	0	0	0	0	0	0	0	0	0	0	0	0
77	Marinobacter xestospongiae 93%	SDUM	SDUM018249	17	17	23	24	17	57	8	11	15	16	33	9	9	29	7
78	Marinobacter pelagius	SDUM	SDUM018175	0	0	0	0	0	0	0	0	0	0	0	0	0	0	0
79	Marinobacter flavimaris	SDUM	SDUM018001	0	9	4	0	4	0	0	0	0	0	0	2	10	7	11
80	Marinobacter guineae 98%	SDUM	SDUM032027	36	15	29	36	35	69	14	47	29	33	50	43	22	35	7
81	Aliidiomarina shirensis 95%	SDUM	SDUM164002	0	0	0	0	0	0	0	0	0	0	0	0	0	0	0
82	Idiomarina loihiensis	SDUM	SDUM110038	0	0	0	0	0	0	0	0	0	0	0	0	0	0	0
83	Idiomarina donghaiensis 97.6%	SDUM	SDUM110061	3	1	1	2	5	13	3	6	0	2	4	2	2	3	0
84	Idiomarina tainanensis	SDUM	SDUM110032	0	0	0	0	0	0	0	0	0	0	0	0	0	0	0
85	Idiomarina sediminum 97%	SDUM	SDUM110036	0	0	0	0	0	3	2	1	2	0	0	0	0	0	0
86	Pseudidiomarina sediminum	SDUM	SDUM048001	0	0	0	0	0	9	0	1	3	1	0	0	0	0	0
87	Oceanimonas doudoroffii	SDUM	SDUM003012	0	0	2	6	0	0	0	0	0	0	0	0	0	0	21
88	Pseudoalteromonas phenolica	SDUM	SDUM001019	0	0	2	0	0	1	0	1	0	0	0	0	0	0	2
89	Pseudoalteromonas spongiae	SDUM	SDUM001021	0	0	0	0	0	2	0	1	0	0	0	0	0	0	0
90	Agarivorans albus	SDUM	SDUM050022	0	0	0	0	0	0	0	0	0	0	0	0	0	0	0
91	Litorilituus sediminis	SDUM	SDUM104001	0	0	0	0	0	0	0	0	0	0	0	0	0	0	0
92	Thalassotalea agariperforans 96%	SDUM	SDUM183003	0	0	0	0	0	1	0	0	0	0	0	1	0	0	0
93	Thalassotalea loyana 96%	SDUM	SDUM183004	0	0	0	0	0	0	0	0	0	0	0	0	0	0	0
94	Ferrimonas balearica	SDUM	SDUM074012	0	1	37	8	0	2	0	1	1	0	0	0	13	0	0
95	Ferrimonas kyonanensis	SDUM	SDUM074011	0	0	0	0	0	0	0	0	0	0	0	0	0	0	0
96	Shewanella aestuarii	SDUM	SDUM011040	30	12	16	19	16	103	13	24	24	28	48	24	14	17	0
97	Shewanella marisflavi	SDUM	SDUM011055	0	0	1	0	0	3	0	0	1	0	0	0	0	0	0
98	Shewanella indica	SDUM	SDUM011045	0	0	0	0	0	0	0	0	0	0	0	0	0	0	0
99	Shewanella algae	SDUM	SDUM011041	0	0	0	0	0	0	0	1	0	0	0	0	0	0	0
100	Shewanella chilikensis	SDUM	SDUM011049	8	2	1	1	2	70	9	18	15	25	6	1	2	4	6
101	Photobacterium leiognathi 97%	SDUM	SDUM012010	15	12	9	9	6	176	27	62	75	50	13	22	11	13	0
102	Vibrio gazogenes 94%	SDUM	SDUM002253	0	28	68	24	16	27	23	144	22	16	0	27	15	26	64
103	Vibrio pelagius	SDUM	SDUM002319	0	0	0	0	0	0	3	0	2	0	0	0	0	0	0
104	Vibrio brasiliensis	SDUM	SDUM002022	0	122	7	15	16	2	10	132	37	3	0	58	79	14	5
105	Vibrio variabilis	SDUM	SDUM002322	0	341	9	8	0	0	1	3	1	0	0	83	44	4	6
106	Vibrio nereis	SDUM	SDUM002027	0	33	35	21	25	1	3	0	1	2	0	66	28	21	32
107	Vibrio tubiashii 97%	SDUM	SDUM002371	0	33	36	21	25	1	2	0	1	2	0	67	30	21	32
108	Vibrio xiamenensis	SDUM	SDUM002376	0	0	0	0	0	0	0	0	0	0	0	0	0	0	0
109	Vibrio neocaledonicus	SDUM	SDUM002323	0	0	0	0	0	0	0	0	0	0	0	0	0	0	0
110	Vibrio rotiferianus	SDUM	SDUM002023	0	46	54	28	23	0	111	23	26	2	0	36	28	6	18
111	Vibrio azureus	SDUM	SDUM002307	0	0	0	0	0	0	0	0	0	0	0	0	0	0	0
112	Catenococcus thiocycli	SDUM	SDUM125002	0	0	3	17	0	4	0	0	0	0	0	0	0	0	0
113	Vibrio alginolyticus 98%	SDUM	SDUM002308	0	0	0	0	0	12	0	1	1	0	0	0	0	0	0
114	Vibrio diabolicus	SDUM	SDUM002059	46	28	17	23	35	110	17	30	31	27	50	28	23	29	6
115	Vibrio natriegens 97%	SDUM	SDUM002316	17	9	14	7	5	162	2	91	93	61	13	9	4	5	8
116	Arcobacter venerupis	SDUM	SDUM013002	0	4	217	5	6	19	5	19	17	74	0	2	5	0	127
117	Arcobacter bivalviorum 97%	SDUM	SDUM013012	0	8	414	0	0	3	3	7	9	15	0	0	1	0	40
118	Arcobacter mytili	SDUM	SDUM013021	0	4	211	5	6	19	5	19	16	71	0	2	5	0	137
119	Labrenzia aggregata	SDUM	SDUM045001	2	1	2	4	0	16	5	6	6	16	4	1	2	0	0
120	Marispirillum indicum 97%	SDUM	SDUM170001	1	1	1	5	6	2	1	3	2	11	3	0	2	1	1
121	Sphingomonas dokdonensis	SDUM	SDUM047001	1	0	1	0	0	1	2	2	1	0	1	0	1	0	0
122	Erythrobacter odishensis 98%	SDUM	SDUM008008	0	0	0	0	0	0	0	0	0	0	0	0	0	0	0
123	Altererythrobacter xiamenensis 98%	SDUM	SDUM130006	0	1	0	0	0	0	0	0	0	0	2	1	0	0	0
124	Erythrobacter seohaensis	SDUM	SDUM008038	0	0	0	0	0	0	0	0	0	0	0	0	0	0	0
125	Pseudoalteromonas rubra	SDUM	SDUM001107	0	1	0	0	0	0	0	0	0	0	0	0	0	0	0
126	Erythrobacter longus	SDUM	SDUM008035	1	0	2	5	2	0	0	1	0	0	3	1	1	4	0
127	Erythrobacter aquimaris	SDUM	SDUM008005	0	0	0	0	0	0	0	0	0	0	0	0	0	0	0
128	Erythrobacter nanhaisediminis	SDUM	SDUM008037	0	0	3	3	1	6	0	0	0	2	0	0	0	0	0
129	Erythrobacter flavus	SDUM	SDUM008006	0	0	0	0	0	0	0	0	0	0	0	0	0	0	0
130	Porphyrobacter dokdonensis	SDUM	SDUM171001	0	0	4	0	0	0	0	0	0	1	1	0	0	0	0
131	Porphyrobacter colymbi	SDUM	SDUM171008	0	0	2	0	0	0	0	0	0	0	1	1	0	0	0
132	Porphyrobacter tepidarius	SDUM	SDUM171010	1	0	0	3	1	0	0	0	0	1	0	0	0	1	0
133	Rubrimonas shengliensis	SDUM	SDUM172001	0	0	0	0	0	0	0	0	0	0	2	0	0	1	2
134	Defluviimonas denitrificans 97%	SDUM	SDUM049001	1	1	1	1	0	1	0	1	0	0	0	4	0	0	0
135	Thioclava indica	SDUM	SDUM067004	1	1	1	1	0	1	0	1	0	0	0	4	0	0	0
136	Paracoccus chinensis	SDUM	SDUM026015	0	0	0	5	0	1	0	0	1	2	1	0	0	0	0
137	Paracoccus carotinifaciens	SDUM	SDUM026012	1	1	1	1	0	1	0	1	0	0	0	4	0	0	0
138	Paracoccus homiensis 97%	SDUM	SDUM026033	2	0	4	6	4	1	0	0	1	0	6	3	1	2	0
139	Paracoccus stylophorae	SDUM	SDUM026014	0	0	0	0	0	2	0	0	1	2	1	0	0	0	0
140	Roseicyclus mahoneyensis	SDUM	SDUM031032	5	2	6	9	2	1	0	2	1	14	7	3	1	4	17
141	Roseibacterium beibuensis 98%	SDUM	SDUM158005	5	2	6	9	2	2	0	2	3	15	6	3	1	4	17
142	Roseibacterium elongatum 97.8%	SDUM	SDUM158004	0	0	47	23	2	13	3	8	6	25	1	0	1	0	27
143	Lutimaribacter pacificus 97%	SDUM	SDUM042001	0	0	0	0	0	12	2	7	0	3	0	0	0	0	0
144	Roseovarius litoreus 97%	SDUM	SDUM031033	19	8	51	8	7	42	5	28	11	34	17	23	6	4	11
145	Roseovarius pacificus 98%	SDUM	SDUM031027	19	8	51	8	7	42	5	28	11	34	17	23	6	4	11
146	Thalassobius aestuarii 98%	SDUM	SDUM051011	0	3	69	46	11	0	0	2	0	3	0	0	8	0	358
147	Pseudoruegeria haliotis 98%	SDUM	SDUM043007	0	0	22	128	47	11	4	11	10	17	0	0	0	0	215
148	Pseudoruegeria lutimaris	SDUM	SDUM043001	0	3	80	51	11	9	2	5	4	14	0	0	8	0	313
149	Roseovarius crassostreae	SDUM	SDUM031003	0	0	0	0	0	0	0	0	0	0	0	0	0	0	0
150	Ascidiaceihabitans donghaensis 97.7%	SDUM	SDUM165002	0	4	211	5	6	19	5	19	16	71	0	2	5	0	137
151	Roseobacter denitrificans 98%	SDUM	SDUM014005	0	10	253	2	4	23	8	25	26	47	0	1	5	0	96
152	Roseobacter litoralis 97%	SDUM	SDUM014007	1	4	156	5	9	52	11	25	28	77	0	2	5	0	125
153	Seohaeicola saemankumensis	SDUM	SDUM177002	0	4	213	5	6	19	5	19	16	72	0	2	5	0	134
154	Loktanella agnita	SDUM	SDUM027007	0	4	198	5	6	32	9	16	23	65	0	1	5	0	136
155	Loktanella rosea	SDUM	SDUM027034	0	21	2	8	0	0	0	1	0	1	1	3	0	0	0
156	Marivita litorea 97.8%	SDUM	SDUM052004	0	4	164	91	12	15	6	7	11	30	1	0	11	0	148
157	Marivita byunsanensis	SDUM	SDUM052008	0	0	20	110	33	45	5	30	20	36	0	1	0	0	200
158	Marivita hallyeonensis 97.9%	SDUM	SDUM052010	0	3	68	46	11	0	0	2	0	3	0	0	8	0	359
159	Leisingera aquaemixtae 97.4%	SDUM	SDUM194002	0	0	0	0	0	0	0	0	0	0	0	0	0	0	0
160	Ruegeria mobilis	SDUM	SDUM007020	0	4	152	78	13	8	3	6	9	26	1	0	11	0	189
161	Ruegeria atlantica	SDUM	SDUM007027	0	3	69	46	11	0	0	2	0	3	0	0	8	0	358
162	Ruegeria conchae	SDUM	SDUM007002	0	2	107	49	1	69	7	16	30	71	1	0	5	0	142
163	Desulfuromonas acetexigens	SDUM	SDUM044001	0	0	0	6	0	0	0	0	0	0	0	0	0	0	0
164	Bradymonadales ord. nov	SDUM	SDUM155001	0	0	212	56	15	0	0	0	0	0	0	0	0	0	0
165	Bradymonadales sp. 89%	SDUM	SDUM155008	0	0	0	0	0	0	0	0	0	0	0	0	0	0	0
166	Streptomyces bacillaris	SDUM	SDUM420012	5	4	4	2	2	0	1	0	1	0	9	3	0	3	0
167	Tessaracoccus lubricantis	SDUM	SDUM413003	0	0	1	0	0	0	0	0	0	0	0	0	0	0	0
168	Rhodococcus ruber	SDUM	SDUM435001	4	1	0	3	1	0	0	0	0	0	5	0	0	1	0
169	Nocardioides hwasunensis	SDUM	SDUM404003	1	0	0	1	1	0	0	0	0	0	1	2	0	0	0
170	Nocardioides marinus 98%	SDUM	SDUM404002	0	1	0	0	0	0	0	0	0	0	1	0	0	0	0
171	Leucobacter kyeonggiensis	SDUM	SDUM434001	7	5	9	6	9	0	0	0	0	0	8	9	5	7	2
172	Microbacterium flavescens	SDUM	SDUM402005	0	0	0	0	0	0	0	0	0	0	0	0	0	0	0
173	Microbacterium trichothecenolyticum	SDUM	SDUM402051	0	0	0	0	0	0	0	0	0	0	0	0	0	0	0
174	Microbacterium arabinogalactanolyticum	SDUM	SDUM402043	0	0	0	0	0	0	0	0	0	0	0	0	0	0	0
175	Microbacterium esteraromaticum	SDUM	SDUM402031	17	10	4	6	4	0	0	0	0	1	9	13	8	7	4
176	Kineococcus aurantiacus	SDUM	SDUM425002	0	0	0	0	0	0	0	0	0	0	0	0	0	0	0
177	Brachybacterium squillarum	SDUM	SDUM423005	1	0	0	0	0	0	0	0	0	0	1	0	0	0	0
178	Cellulomonas marina	SDUM	SDUM411003	0	0	0	0	0	0	0	0	0	0	0	0	0	0	0
179	Georgenia muralis	SDUM	SDUM421002	1	0	0	1	0	0	0	0	0	0	0	0	0	0	0
180	Kocuria assamensis	SDUM	SDUM403003	5	0	1	7	0	1	0	0	0	0	5	3	1	4	0
181	Kocuria rosea	SDUM	SDUM403011	5	0	1	7	0	1	0	0	0	0	6	3	1	4	0
182	Arthrobacter agilis	SDUM	SDUM405026	1	1	0	3	5	2	0	0	0	0	2	2	4	2	0
183	Micrococcus endophyticus 98%	SDUM	SDUM401024	0	0	0	0	0	0	0	0	0	0	0	0	0	1	0
184	Micrococcus yunnanensis	SDUM	SDUM401022	0	0	0	0	0	0	0	0	0	0	0	0	0	1	0
185	Paenibacillus agaridevorans	SDUM	SDUM303001	0	1	0	0	0	1	0	0	0	1	1	0	0	1	0
186	Paenibacillus montaniterrae	SDUM	SDUM303005	0	0	0	0	0	0	0	0	0	0	0	0	0	0	0
187	Paenibacillus daejeonensis	SDUM	SDUM303008	0	1	1	0	0	1	0	0	0	1	2	0	0	1	0
188	Paenibacillus campinasensis	SDUM	SDUM303023	0	0	0	0	0	0	0	0	0	0	0	0	0	0	0
189	Paenibacillus xylanexedens	SDUM	SDUM303022	0	0	0	0	0	0	0	0	0	0	0	0	0	0	0
190	Paenibacillus dongdonensis	SDUM	SDUM303024	1	0	0	0	2	0	0	0	0	0	0	0	0	0	0
191	Paenibacillus oceanisediminis	SDUM	SDUM303010	1	0	0	0	2	0	0	0	0	0	0	0	0	0	0
192	Exiguobacterium acetylicum	SDUM	SDUM306011	5	4	11	14	6	1	0	0	0	0	8	5	2	2	3
193	Exiguobacterium aestuarii	SDUM	SDUM306015	5	4	11	14	6	1	0	0	0	0	8	5	2	2	3
194	Exiguobacterium mexicanum	SDUM	SDUM306018	5	4	11	14	6	1	0	0	0	0	8	5	2	2	3
195	Exiguobacterium aurantiacum	SDUM	SDUM306032	1	1	1	2	1	0	0	0	0	1	1	0	0	4	1
196	Exiguobacterium homiense	SDUM	SDUM306038	7	5	6	14	9	3	0	1	1	3	13	9	4	12	7
197	Alkalibacterium putridalgicola	SDUM	SDUM304012	3	4	0	10	3	2	0	0	1	3	4	4	3	7	6
198	Trichococcus pasteurii	SDUM	SDUM341001	12	7	2	16	24	3	1	1	1	4	16	8	5	11	6
199	Trichococcus patagoniensis	SDUM	SDUM341002	1	2	0	1	0	2	0	0	1	1	0	0	2	1	6
200	Staphylococcus cohnii	SDUM	SDUM301733	5	5	1	7	20	3	0	1	1	2	7	3	2	7	6
201	Staphylococcus saprophyticus	SDUM	SDUM302033	1	2	1	1	10	2	0	0	1	1	2	0	2	1	6
202	Bacillus enclensis	SDUM	SDUM301254	0	0	0	0	0	0	0	0	0	0	0	0	0	0	0
203	Bacillus marisflavi	SDUM	SDUM301355	0	0	0	0	0	0	0	0	0	0	0	0	0	0	0
204	Bacillus vietnamensis 98%	SDUM	SDUM301467	2	2	0	2	9	0	0	1	0	0	0	1	0	0	5
205	Bacillus tianshenii 98%	SDUM	SDUM301444	0	1	2	7	2	1	0	0	1	3	2	3	1	2	0
206	Bacillus anthracis	SDUM	SDUM301213	2	2	3	10	5	3	0	0	1	3	4	3	1	3	0
207	Bacillus pseudomycoides	SDUM	SDUM301407	1	4	0	1	4	2	0	0	1	1	3	3	3	1	6
208	Jeotgalibacillus soli 98%	SDUM	SDUM324004	0	1	2	0	0	0	0	0	0	0	1	0	0	0	3
209	Jeotgalibacillus alimentarius	SDUM	SDUM324006	5	5	1	7	20	3	0	1	1	2	7	3	2	7	6
210	Jeotgalibacillus salarius 97%	SDUM	SDUM324011	7	5	6	14	9	3	0	1	1	3	13	9	4	12	7
211	Planococcus citreus	SDUM	SDUM320020	0	0	0	0	0	0	0	0	0	0	0	0	0	0	0
212	Planococcus dechangensis	SDUM	SDUM321023	20	7	9	10	3	0	0	1	0	0	25	11	9	13	0
213	Planococcus rifietoensis	SDUM	SDUM320025	20	7	9	10	3	0	0	1	0	0	25	11	9	13	0
214	Planomicrobium koreense	SDUM	SDUM320005	1	0	0	0	1	0	0	0	0	2	1	1	1	4	0
215	Planococcus donghaensis	SDUM	SDUM320024	1	0	0	0	1	0	0	0	0	2	1	1	1	4	0
216	Planomicrobium chinense	SDUM	SDUM320006	0	1	2	0	0	0	0	0	0	0	1	0	0	0	3
217	Planomicrobium flavidum	SDUM	SDUM320003	0	0	0	0	0	0	0	0	0	0	1	0	0	1	0
218	Bacillus ginsengi	SDUM	SDUM302071	0	1	2	0	0	0	0	0	0	0	1	0	0	0	3
219	Sporosarcina saromensis	SDUM	SDUM305005	6	4	5	0	4	2	0	1	1	0	3	2	1	0	5
220	Paenisporosarcina quisquiliarum	SDUM	SDUM312004	6	4	5	0	4	2	0	1	1	0	3	2	1	0	5
221	Halobacillus trueperi 97.5%	SDUM	SDUM311106	6	4	5	0	4	2	0	1	1	0	3	2	1	0	5
222	Paenisporosarcina macmurdoensis	SDUM	SDUM312003	6	4	5	0	4	2	0	1	1	0	3	2	1	0	5
223	Lysinibacillus fusiformis	SDUM	SDUM336001	1	0	1	1	0	1	0	0	1	0	1	0	0	0	0
224	Solibacillus silvestris	SDUM	SDUM339001	5	4	3	3	9	2	0	2	1	0	3	2	1	0	8
225	Psychrobacillus psychrodurans	SDUM	SDUM338001	4	3	5	0	3	1	0	1	1	0	3	2	1	0	5
226	Chryseomicrobium amylolyticum	SDUM	SDUM307002	4	3	4	0	1	2	0	1	1	0	3	1	1	0	5
227	Chryseomicrobium imtechense	SDUM	SDUM307011	4	3	5	1	3	2	0	2	1	0	3	2	1	0	5
228	Bacillus kochii	SDUM	SDUM301339	11	1	4	2	8	3	0	0	0	2	6	7	1	9	1
229	Bacillus flexus	SDUM	SDUM301274	5	5	4	14	6	4	0	1	1	3	11	9	4	9	6
230	Bacillus megaterium 98%	SDUM	SDUM301381	6	4	3	14	4	3	0	1	1	3	8	6	3	7	5
231	Bacillus kyonggiensis 97%	SDUM	SDUM302070	0	0	0	0	0	0	0	0	0	0	0	0	0	0	0
232	Bacillus oceanisediminis	SDUM	SDUM301397	0	0	0	0	0	0	0	0	0	0	0	0	0	0	0
233	Bacillus halosaccharovorans 98%	SDUM	SDUM301304	1	1	0	1	7	0	0	0	0	0	3	1	1	1	0
234	Bacillus niabensis	SDUM	SDUM301393	1	0	0	0	3	0	0	0	0	0	0	0	0	1	0
235	Bacillus humi 98%	SDUM	SDUM301580	2	1	0	0	2	1	0	0	0	1	1	1	1	0	0
236	Bacillus vireti 97%	SDUM	SDUM301822	0	2	0	0	1	0	0	0	1	1	2	1	0	0	0
237	Bacillus subterraneus 98%	SDUM	SDUM301420	0	0	0	0	0	0	0	0	0	0	0	0	0	0	0
238	Bacillus jeotgali	SDUM	SDUM301326	2	2	7	9	3	0	0	0	0	0	5	5	1	2	0
239	Bacillus boroniphilus 98%	SDUM	SDUM301232	0	0	0	0	0	0	0	0	0	0	0	0	0	0	0
240	Bacillus thioparans	SDUM	SDUM301445	1	1	1	2	3	0	0	0	0	0	1	2	1	1	0
241	Bacillus idriensis	SDUM	SDUM301655	0	0	0	0	0	0	0	0	0	0	0	0	0	0	0
242	Bacillus aerius	SDUM	SDUM301202	0	0	0	0	0	0	0	0	0	0	0	0	0	0	0
243	Bacillus licheniformis	SDUM	SDUM301899	0	0	0	0	0	0	0	0	0	0	0	0	0	0	0
244	Bacillus pumilus	SDUM	SDUM301006	0	0	0	0	0	0	0	0	0	0	0	0	0	0	0
245	Bacillus aerophilus	SDUM	SDUM301192	0	0	0	0	0	0	0	0	0	0	0	0	0	0	0
246	Bacillus altitudinis	SDUM	SDUM301638	0	0	0	0	0	0	0	0	0	0	0	0	0	0	0
247	Bacillus stratosphericus	SDUM	SDUM301008	0	0	0	0	0	0	0	0	0	0	0	0	0	0	0
248	Bacillus amyloliquefaciens	SDUM	SDUM301203	3	1	8	2	8	0	0	0	0	2	4	0	0	1	74
249	Bacillus tequilensis	SDUM	SDUM301442	3	1	8	2	8	0	0	0	0	2	4	0	0	1	76
250	Bacillus malacitensis	SDUM	SDUM301366	0	0	0	0	0	0	0	0	0	0	0	0	0	0	0
251	Bacillus mojavensis	SDUM	SDUM301391	0	2	1	0	0	0	2	0	0	0	1	0	0	1	0
252	Bacillus subtilis	SDUM	SDUM301414	2	1	5	2	6	0	0	0	0	2	2	0	0	1	58
253	Bacillus thermophilus	SDUM	SDUM301455	3	1	8	2	8	0	0	0	0	2	4	0	0	1	76
254	Bacillus firmus	SDUM	SDUM301264	0	0	0	0	0	0	0	0	0	0	0	0	0	0	0
255	Bacillus shackletonii	SDUM	SDUM301441	0	0	0	0	0	0	0	0	0	0	0	0	0	0	0
256	Gracilibacillus alcaliphilus 96%	SDUM	SDUM331005	6	1	3	6	18	0	1	2	0	0	10	2	3	5	0
257	Halalkalibacillus halophilus 95%	SDUM	SDUM315002	0	0	0	0	0	0	0	0	0	0	0	0	0	0	0
258	Bacillus pseudofirmus	SDUM	SDUM301410	0	0	0	0	0	0	0	0	0	0	0	0	0	0	0
259	Bacillus gibsonii	SDUM	SDUM301279	0	0	0	0	0	0	0	0	0	0	0	1	0	0	0
260	Bacillus murimartini 98%	SDUM	SDUM301377	0	1	1	0	0	1	0	0	0	0	1	0	0	1	0
261	Enterococcus faecium	SDUM	SDUM318003	0	0	2	0	0	0	0	0	0	0	0	0	0	2	0
262	Bacillus hunanensis	SDUM	SDUM301321	0	0	0	0	0	0	0	0	0	0	2	0	0	1	0
263	Bacillus lehensis 94%	SDUM	SDUM301353	1	0	1	0	2	0	0	0	0	0	0	1	0	4	0
264	Virgibacillus dokdonensis	SDUM	SDUM326015	3	3	5	2	0	1	0	1	0	0	11	5	1	3	3
265	Virgibacillus halodenitrificans	SDUM	SDUM326012	6	1	3	6	18	0	1	2	0	0	10	2	3	5	0
266	Oceanobacillus picturae	SDUM	SDUM313004	14	2	6	4	4	1	0	1	0	1	17	9	1	7	0
267	Ornithinibacillus scapharcae 98%	SDUM	SDUM337004	3	3	5	2	0	1	0	1	0	0	11	5	1	3	3
268	Ornithinibacillus contaminans 98%	SDUM	SDUM337001	6	1	3	6	18	0	1	0	0	0	10	1	3	5	0
269	Oceanobacillus oncorhynchi	SDUM	SDUM313013	2	2	0	6	4	1	0	1	0	1	6	2	2	1	4
270	Oceanobacillus iheyensis	SDUM	SDUM313015	14	2	6	4	4	1	0	1	0	1	17	9	1	7	0
271	Oceanobacillus pacificus 98%	SDUM	SDUM313014	2	2	0	6	4	1	0	1	0	1	6	2	2	1	4
272	Terribacillus saccharophilus	SDUM	SDUM340001	5	4	11	14	6	1	0	0	0	0	8	5	2	2	3
273	Thalassobacillus devorans	SDUM	SDUM308026	9	3	9	15	5	2	0	0	0	0	9	4	2	5	3
274	Thalassobacillus hwangdonensis	SDUM	SDUM308020	1	2	0	5	3	1	0	1	0	1	4	1	1	2	4
275	Pontibacillus chungwhensis	SDUM	SDUM310042	7	2	2	4	8	5	0	0	0	0	5	5	2	5	3
276	Halobacillus hunanensis	SDUM	SDUM311101	11	1	4	1	8	3	0	0	0	2	6	6	1	8	0
277	Halobacillus locisalis	SDUM	SDUM311096	11	1	4	1	8	3	0	0	0	2	6	6	1	8	0
278	Halobacillus halophilus	SDUM	SDUM311121	11	1	4	1	8	3	0	0	0	2	6	6	1	8	0
279	Halobacillus andaensis 97.8%	SDUM	SDUM311205	11	1	4	2	8	3	0	0	0	2	6	7	1	9	1
280	Halobacillus campisalis 97%	SDUM	SDUM311204	11	1	4	1	8	3	0	0	0	2	6	6	1	8	0
281	Halobacillus dabanensis	SDUM	SDUM311103	11	1	4	1	8	3	0	0	0	2	5	6	1	8	0
282	Halobacillus yeomjeoni 97.7%	SDUM	SDUM311181	11	1	4	2	8	3	0	0	0	2	6	7	1	9	1
Note:
“Order on tree” indicates that the cultured strains were shown in the phylogenetic tree in corresponding order, and different colour indicate different phyla according to the Fig. 2.
Reads number indicates the abundance of cultured strains in each period of enrichment culutre.

## Sheet: Sheet1
Table S3: The detailed information of each species on phylogenetic tree
order on tree	closest 16S BLAST match to named bacterium-99 or 100% match unless otherwise stated	Culture collection	Culture collection accession number	reads number in HGD0	reads number in HGD1	reads number in HGD2	reads number in HGD3	reads number in HGD4	reads number in S0	reads number in S1	reads number in S2	reads number in S3	reads number in S4	reads number in XSD0	reads number in XSD1	reads number in XSD2	reads number in XSD3	reads number in XSD4
1	Pontibacter lucknowensis	SDUM	SDUM219008	0	0	0	0	0	1	0	0	0	0	1	0	0	1	0
2	Cyclobacterium caenipelagi	SDUM	SDUM239002	0	39	294	28	17	0	1	4	3	8	0	0	19	2	85
3	Algoriphagus marincola 97.5%	SDUM	SDUM203016	0	129	131	76	17	2	4	3	2	10	0	0	29	4	93
4	Algoriphagus chungangensis	SDUM	SDUM203032	0	0	0	0	0	0	0	0	0	0	0	0	1	0	0
5	Algoriphagus lutimaris	SDUM	SDUM203011	0	0	0	0	0	0	0	0	0	0	2	1	0	0	0
6	Algoriphagus halophilus	SDUM	SDUM203033	0	44	368	1	0	1	2	4	3	6	0	0	17	7	47
7	Brumimicrobium glaciale 97%	SDUM	SDUM228001	0	65	117	29	10	0	17	3	24	1	0	132	62	24	16
8	Wandonia haliotis 97%	SDUM	SDUM286001	0	220	184	0	0	0	0	13	6	0	0	25	52	0	0
9	Draconibacterium orientale fam. nov	SDUM	SDUM242016	0	29	291	0	0	0	0	65	17	50	0	26	17	1	4
10	Roseimarinus sediminis	SDUM	SDUM290001	0	29	291	0	0	0	0	65	17	50	0	26	17	1	4
11	Mangrovibacterium diazotrophicum 97%	SDUM	SDUM257003	0	29	292	0	0	0	0	65	17	50	0	26	17	1	3
12	Sunxiuqinia elliptica 96%	SDUM	SDUM204059	0	29	291	0	0	0	0	65	17	50	0	26	17	1	4
13	Carboxylicivirga mesophila 96%	SDUM	SDUM247014	0	79	119	29	10	0	20	5	32	3	0	101	63	23	16
14	Marinilabilia salmonicolor 98%	SDUM	SDUM206023	0	96	201	0	0	0	0	70	20	0	0	82	30	1	0
15	Saccharicrinis marinus 94%	SDUM	SDUM258007	1	131	202	9	0	1	1	5	6	5	0	77	25	1	36
16	Marinifilum flexuosum 91%	SDUM	SDUM222012	0	65	117	29	10	0	17	3	24	1	0	132	62	24	16
17	Marinifilum fragile 98%	SDUM	SDUM222015	0	65	117	29	10	0	17	3	24	1	0	132	62	24	16
18	Euzebyella saccharophila	SDUM	SDUM229001	0	0	0	0	0	0	0	0	0	0	0	0	0	0	0
19	Robiginitalea biformata 95%	SDUM	SDUM703002	0	0	0	0	0	0	0	0	0	0	0	0	0	0	0
20	Vitellibacter aestuarii 98%	SDUM	SDUM249002	0	0	0	0	0	0	0	0	0	0	0	0	0	0	0
21	Maribacter thermophilus 96%	SDUM	SDUM214011	0	0	89	22	16	0	0	1	0	5	0	0	0	0	28
22	Maribacter arcticus	SDUM	SDUM214004	0	84	70	22	29	0	31	10	19	23	0	117	39	32	24
23	Maribacter orientalis	SDUM	SDUM214005	0	0	89	22	16	0	0	1	0	5	0	0	0	0	28
24	Muricauda olearia	SDUM	SDUM207016	0	0	0	0	0	0	0	0	0	0	0	0	0	0	500
25	Muricauda aquimarina	SDUM	SDUM207009	0	0	0	159	17	0	0	1	0	0	0	0	5	1	188
26	Muricauda flavescens 98%	SDUM	SDUM207011	0	0	0	0	0	0	0	0	0	0	0	0	0	0	0
27	Flavobacterium haoranii 94%	SDUM	SDUM231001	0	0	0	0	0	0	0	0	0	0	0	0	0	0	0
28	Lutibacter aestuarii	SDUM	SDUM225002	0	29	291	0	0	0	0	65	17	50	0	26	17	1	4
29	Aestuariicola saemankumensis	SDUM	SDUM227001	0	65	117	29	10	0	17	3	24	1	0	132	62	24	16
30	Tenacibaculum lutimaris 98%	SDUM	SDUM215017	0	29	291	0	0	0	0	65	17	50	0	26	17	1	4
31	Mangrovimonas yunxiaonensis	SDUM	SDUM236003	0	19	18	4	0	0	2	3	1	2	0	16	6	2	0
32	Psychroflexus halocasei 97.9%	SDUM	SDUM226028	0	2	0	0	0	0	1	0	0	0	1	0	0	0	0
33	Mesonia phycicola	SDUM	SDUM251006	0	0	0	0	0	0	0	0	0	0	0	0	0	0	0
34	Psychroflexus lacisalsi 98%	SDUM	SDUM226031	0	0	0	0	0	0	0	0	0	0	0	0	0	0	0
35	Salegentibacter flavus 98%	SDUM	SDUM233009	0	0	23	15	2	0	0	1	0	1	0	0	0	0	0
36	Hwangdonia seohaensis	SDUM	SDUM285001	0	0	21	0	0	0	1	0	0	0	0	0	0	0	39
37	Hyunsoonleella jejuensis 95%	SDUM	SDUM230004	0	0	21	0	0	0	1	0	0	0	0	0	0	0	39
38	Winogradskyella aquimaris 97%	SDUM	SDUM212010	0	0	21	0	0	0	1	0	0	0	0	0	0	0	39
39	Winogradskyella poriferorum 95%	SDUM	SDUM212008	0	3	1	2	0	0	0	0	1	0	0	2	2	1	4
40	Gaetbulibacter saemankumensis 98%	SDUM	SDUM284001	2	59	34	9	8	0	52	16	6	4	1	21	7	0	5
41	Bizionia paragorgiae	SDUM	SDUM238008	0	9	33	16	0	1	8	7	3	2	1	4	7	0	0
42	Formosa spongicola 95%	SDUM	SDUM224005	0	0	0	0	0	0	0	0	0	0	0	1	0	0	0
43	Thauera aminoaromatica 98%	SDUM	SDUM061005	5	4	6	8	4	87	23	60	41	55	7	7	5	1	1
44	Thauera aromatica	SDUM	SDUM061004	0	0	0	0	0	1	2	1	2	2	0	0	0	0	0
45	Thauera selenatis 98%	SDUM	SDUM061006	3	0	1	1	0	1	0	0	0	0	0	1	0	0	1
46	Marinicella litoralis 96%	SDUM	SDUM021009	0	0	0	0	0	0	0	0	0	0	0	0	0	0	0
47	Luminiphilus syltensis 95%	SDUM	SDUM169001	2	7	1	2	6	0	0	1	0	0	2	2	1	0	3
48	Haliea mediterranea 95%	SDUM	SDUM039006	4	5	29	46	10	13	2	14	10	12	10	4	7	2	42
49	Parahaliea mediterranea 93%	SDUM	SDUM634002	6	3	10	10	5	22	5	10	5	12	15	8	4	12	142
50	Pseudomonas putida	SDUM	SDUM019080	0	0	0	0	0	0	0	0	0	0	0	0	0	0	0
51	Microbulbifer salipaludis	SDUM	SDUM041031	2	0	0	1	0	32	8	14	8	19	3	3	0	1	5
52	Microbulbifer maritimus 98%	SDUM	SDUM041030	1	0	0	6	1	2	1	2	0	5	2	2	0	0	0
53	Microbulbifer okinawensis 98%	SDUM	SDUM041032	0	0	0	0	0	2	0	0	0	0	0	0	0	0	0
54	Psychrobacter alimentarius 98%	SDUM	SDUM010024	0	0	0	0	0	0	0	0	0	0	0	0	0	0	0
55	Marinobacterium marisflavi 98%	SDUM	SDUM032002	82	25	43	26	30	5	0	2	1	0	100	30	28	28	6
56	Marinobacterium stanieri 98%	SDUM	SDUM032024	0	0	0	0	0	1	0	0	0	0	0	0	0	0	0
57	Marinobacterium georgiense 98%	SDUM	SDUM032020	0	0	0	0	0	0	1	0	0	0	0	0	0	0	0
58	Marinobacterium maritimum 98%	SDUM	SDUM032018	0	0	1	5	1	0	0	0	0	0	0	0	0	0	0
59	Hahella chejuensis	SDUM	SDUM039002	0	0	0	0	0	0	0	0	0	0	0	0	0	0	0
60	Halomonas aquamarina	SDUM	SDUM017009	7	5	12	22	2	12	2	6	1	12	12	3	5	6	8
61	Halomonas mongoliensis	SDUM	SDUM017191	0	0	1	0	1	1	0	1	1	3	1	0	0	0	0
62	Halomonas alimentaria	SDUM	SDUM017181	29	25	19	10	19	88	18	71	37	112	11	23	9	10	19
63	Halomonas aidingensis	SDUM	SDUM017218	2	0	1	1	0	18	7	14	4	16	0	1	0	0	0
64	Halomonas shengliensis	SDUM	SDUM017201	0	0	1	1	0	26	3	6	5	17	0	0	0	0	0
65	Halomonas cerina	SDUM	SDUM017176	0	6	15	58	12	3	2	6	5	5	4	2	5	1	13
66	Halomonas denitrificans	SDUM	SDUM017220	36	32	33	31	72	36	2	36	7	30	48	33	17	40	31
67	Halomonas salina	SDUM	SDUM017195	18	16	12	20	18	104	26	73	51	82	32	9	10	17	12
68	Halomonas daqiaonensis	SDUM	SDUM017192	10	6	12	18	14	52	13	26	19	32	25	10	5	9	10
69	Halomonas ventosae	SDUM	SDUM017219	9	8	18	23	16	42	12	28	18	25	19	6	8	7	11
70	Terasakiispira papahanaumokuakeensis	SDUM	SDUM638001	27	24	19	23	53	17	1	21	6	16	31	22	14	24	5
71	Marinobacter litoralis 98%	SDUM	SDUM018230	28	21	12	22	41	90	22	46	28	31	31	36	17	21	8
72	Marinobacter excellens	SDUM	SDUM018229	31	17	12	17	35	69	22	59	30	68	28	18	7	18	5
73	Marinobacter vinifirmus	SDUM	SDUM032069	11	16	6	0	7	76	12	146	86	99	0	25	8	3	5
74	Marinobacter segnicrescens	SDUM	SDUM018191	2	0	1	1	2	77	18	34	21	39	2	1	2	3	0
75	Marinobacter hydrocarbonoclasticus	SDUM	SDUM018187	4	1	0	1	0	51	7	17	18	16	1	1	0	0	0
76	Marinobacter persicus 98%	SDUM	SDUM032070	0	0	0	0	0	0	0	0	0	0	0	0	0	0	0
77	Marinobacter xestospongiae 93%	SDUM	SDUM018249	17	17	23	24	17	57	8	11	15	16	33	9	9	29	7
78	Marinobacter pelagius	SDUM	SDUM018175	0	0	0	0	0	0	0	0	0	0	0	0	0	0	0
79	Marinobacter flavimaris	SDUM	SDUM018001	0	9	4	0	4	0	0	0	0	0	0	2	10	7	11
80	Marinobacter guineae 98%	SDUM	SDUM032027	36	15	29	36	35	69	14	47	29	33	50	43	22	35	7
81	Aliidiomarina shirensis 95%	SDUM	SDUM164002	0	0	0	0	0	0	0	0	0	0	0	0	0	0	0
82	Idiomarina loihiensis	SDUM	SDUM110038	0	0	0	0	0	0	0	0	0	0	0	0	0	0	0
83	Idiomarina donghaiensis 97.6%	SDUM	SDUM110061	3	1	1	2	5	13	3	6	0	2	4	2	2	3	0
84	Idiomarina tainanensis	SDUM	SDUM110032	0	0	0	0	0	0	0	0	0	0	0	0	0	0	0
85	Idiomarina sediminum 97%	SDUM	SDUM110036	0	0	0	0	0	3	2	1	2	0	0	0	0	0	0
86	Pseudidiomarina sediminum	SDUM	SDUM048001	0	0	0	0	0	9	0	1	3	1	0	0	0	0	0
87	Oceanimonas doudoroffii	SDUM	SDUM003012	0	0	2	6	0	0	0	0	0	0	0	0	0	0	21
88	Pseudoalteromonas phenolica	SDUM	SDUM001019	0	0	2	0	0	1	0	1	0	0	0	0	0	0	2
89	Pseudoalteromonas spongiae	SDUM	SDUM001021	0	0	0	0	0	2	0	1	0	0	0	0	0	0	0
90	Agarivorans albus	SDUM	SDUM050022	0	0	0	0	0	0	0	0	0	0	0	0	0	0	0
91	Litorilituus sediminis	SDUM	SDUM104001	0	0	0	0	0	0	0	0	0	0	0	0	0	0	0
92	Thalassotalea agariperforans 96%	SDUM	SDUM183003	0	0	0	0	0	1	0	0	0	0	0	1	0	0	0
93	Thalassotalea loyana 96%	SDUM	SDUM183004	0	0	0	0	0	0	0	0	0	0	0	0	0	0	0
94	Ferrimonas balearica	SDUM	SDUM074012	0	1	37	8	0	2	0	1	1	0	0	0	13	0	0
95	Ferrimonas kyonanensis	SDUM	SDUM074011	0	0	0	0	0	0	0	0	0	0	0	0	0	0	0
96	Shewanella aestuarii	SDUM	SDUM011040	30	12	16	19	16	103	13	24	24	28	48	24	14	17	0
97	Shewanella marisflavi	SDUM	SDUM011055	0	0	1	0	0	3	0	0	1	0	0	0	0	0	0
98	Shewanella indica	SDUM	SDUM011045	0	0	0	0	0	0	0	0	0	0	0	0	0	0	0
99	Shewanella algae	SDUM	SDUM011041	0	0	0	0	0	0	0	1	0	0	0	0	0	0	0
100	Shewanella chilikensis	SDUM	SDUM011049	8	2	1	1	2	70	9	18	15	25	6	1	2	4	6
101	Photobacterium leiognathi 97%	SDUM	SDUM012010	15	12	9	9	6	176	27	62	75	50	13	22	11	13	0
102	Vibrio gazogenes 94%	SDUM	SDUM002253	0	28	68	24	16	27	23	144	22	16	0	27	15	26	64
103	Vibrio pelagius	SDUM	SDUM002319	0	0	0	0	0	0	3	0	2	0	0	0	0	0	0
104	Vibrio brasiliensis	SDUM	SDUM002022	0	122	7	15	16	2	10	132	37	3	0	58	79	14	5
105	Vibrio variabilis	SDUM	SDUM002322	0	341	9	8	0	0	1	3	1	0	0	83	44	4	6
106	Vibrio nereis	SDUM	SDUM002027	0	33	35	21	25	1	3	0	1	2	0	66	28	21	32
107	Vibrio tubiashii 97%	SDUM	SDUM002371	0	33	36	21	25	1	2	0	1	2	0	67	30	21	32
108	Vibrio xiamenensis	SDUM	SDUM002376	0	0	0	0	0	0	0	0	0	0	0	0	0	0	0
109	Vibrio neocaledonicus	SDUM	SDUM002323	0	0	0	0	0	0	0	0	0	0	0	0	0	0	0
110	Vibrio rotiferianus	SDUM	SDUM002023	0	46	54	28	23	0	111	23	26	2	0	36	28	6	18
111	Vibrio azureus	SDUM	SDUM002307	0	0	0	0	0	0	0	0	0	0	0	0	0	0	0
112	Catenococcus thiocycli	SDUM	SDUM125002	0	0	3	17	0	4	0	0	0	0	0	0	0	0	0
113	Vibrio alginolyticus 98%	SDUM	SDUM002308	0	0	0	0	0	12	0	1	1	0	0	0	0	0	0
114	Vibrio diabolicus	SDUM	SDUM002059	46	28	17	23	35	110	17	30	31	27	50	28	23	29	6
115	Vibrio natriegens 97%	SDUM	SDUM002316	17	9	14	7	5	162	2	91	93	61	13	9	4	5	8
116	Arcobacter venerupis	SDUM	SDUM013002	0	4	217	5	6	19	5	19	17	74	0	2	5	0	127
117	Arcobacter bivalviorum 97%	SDUM	SDUM013012	0	8	414	0	0	3	3	7	9	15	0	0	1	0	40
118	Arcobacter mytili	SDUM	SDUM013021	0	4	211	5	6	19	5	19	16	71	0	2	5	0	137
119	Labrenzia aggregata	SDUM	SDUM045001	2	1	2	4	0	16	5	6	6	16	4	1	2	0	0
120	Marispirillum indicum 97%	SDUM	SDUM170001	1	1	1	5	6	2	1	3	2	11	3	0	2	1	1
121	Sphingomonas dokdonensis	SDUM	SDUM047001	1	0	1	0	0	1	2	2	1	0	1	0	1	0	0
122	Erythrobacter odishensis 98%	SDUM	SDUM008008	0	0	0	0	0	0	0	0	0	0	0	0	0	0	0
123	Altererythrobacter xiamenensis 98%	SDUM	SDUM130006	0	1	0	0	0	0	0	0	0	0	2	1	0	0	0
124	Erythrobacter seohaensis	SDUM	SDUM008038	0	0	0	0	0	0	0	0	0	0	0	0	0	0	0
125	Pseudoalteromonas rubra	SDUM	SDUM001107	0	1	0	0	0	0	0	0	0	0	0	0	0	0	0
126	Erythrobacter longus	SDUM	SDUM008035	1	0	2	5	2	0	0	1	0	0	3	1	1	4	0
127	Erythrobacter aquimaris	SDUM	SDUM008005	0	0	0	0	0	0	0	0	0	0	0	0	0	0	0
128	Erythrobacter nanhaisediminis	SDUM	SDUM008037	0	0	3	3	1	6	0	0	0	2	0	0	0	0	0
129	Erythrobacter flavus	SDUM	SDUM008006	0	0	0	0	0	0	0	0	0	0	0	0	0	0	0
130	Porphyrobacter dokdonensis	SDUM	SDUM171001	0	0	4	0	0	0	0	0	0	1	1	0	0	0	0
131	Porphyrobacter colymbi	SDUM	SDUM171008	0	0	2	0	0	0	0	0	0	0	1	1	0	0	0
132	Porphyrobacter tepidarius	SDUM	SDUM171010	1	0	0	3	1	0	0	0	0	1	0	0	0	1	0
133	Rubrimonas shengliensis	SDUM	SDUM172001	0	0	0	0	0	0	0	0	0	0	2	0	0	1	2
134	Defluviimonas denitrificans 97%	SDUM	SDUM049001	1	1	1	1	0	1	0	1	0	0	0	4	0	0	0
135	Thioclava indica	SDUM	SDUM067004	1	1	1	1	0	1	0	1	0	0	0	4	0	0	0
136	Paracoccus chinensis	SDUM	SDUM026015	0	0	0	5	0	1	0	0	1	2	1	0	0	0	0
137	Paracoccus carotinifaciens	SDUM	SDUM026012	1	1	1	1	0	1	0	1	0	0	0	4	0	0	0
138	Paracoccus homiensis 97%	SDUM	SDUM026033	2	0	4	6	4	1	0	0	1	0	6	3	1	2	0
139	Paracoccus stylophorae	SDUM	SDUM026014	0	0	0	0	0	2	0	0	1	2	1	0	0	0	0
140	Roseicyclus mahoneyensis	SDUM	SDUM031032	5	2	6	9	2	1	0	2	1	14	7	3	1	4	17
141	Roseibacterium beibuensis 98%	SDUM	SDUM158005	5	2	6	9	2	2	0	2	3	15	6	3	1	4	17
142	Roseibacterium elongatum 97.8%	SDUM	SDUM158004	0	0	47	23	2	13	3	8	6	25	1	0	1	0	27
143	Lutimaribacter pacificus 97%	SDUM	SDUM042001	0	0	0	0	0	12	2	7	0	3	0	0	0	0	0
144	Roseovarius litoreus 97%	SDUM	SDUM031033	19	8	51	8	7	42	5	28	11	34	17	23	6	4	11
145	Roseovarius pacificus 98%	SDUM	SDUM031027	19	8	51	8	7	42	5	28	11	34	17	23	6	4	11
146	Thalassobius aestuarii 98%	SDUM	SDUM051011	0	3	69	46	11	0	0	2	0	3	0	0	8	0	358
147	Pseudoruegeria haliotis 98%	SDUM	SDUM043007	0	0	22	128	47	11	4	11	10	17	0	0	0	0	215
148	Pseudoruegeria lutimaris	SDUM	SDUM043001	0	3	80	51	11	9	2	5	4	14	0	0	8	0	313
149	Roseovarius crassostreae	SDUM	SDUM031003	0	0	0	0	0	0	0	0	0	0	0	0	0	0	0
150	Ascidiaceihabitans donghaensis 97.7%	SDUM	SDUM165002	0	4	211	5	6	19	5	19	16	71	0	2	5	0	137
151	Roseobacter denitrificans 98%	SDUM	SDUM014005	0	10	253	2	4	23	8	25	26	47	0	1	5	0	96
152	Roseobacter litoralis 97%	SDUM	SDUM014007	1	4	156	5	9	52	11	25	28	77	0	2	5	0	125
153	Seohaeicola saemankumensis	SDUM	SDUM177002	0	4	213	5	6	19	5	19	16	72	0	2	5	0	134
154	Loktanella agnita	SDUM	SDUM027007	0	4	198	5	6	32	9	16	23	65	0	1	5	0	136
155	Loktanella rosea	SDUM	SDUM027034	0	21	2	8	0	0	0	1	0	1	1	3	0	0	0
156	Marivita litorea 97.8%	SDUM	SDUM052004	0	4	164	91	12	15	6	7	11	30	1	0	11	0	148
157	Marivita byunsanensis	SDUM	SDUM052008	0	0	20	110	33	45	5	30	20	36	0	1	0	0	200
158	Marivita hallyeonensis 97.9%	SDUM	SDUM052010	0	3	68	46	11	0	0	2	0	3	0	0	8	0	359
159	Leisingera aquaemixtae 97.4%	SDUM	SDUM194002	0	0	0	0	0	0	0	0	0	0	0	0	0	0	0
160	Ruegeria mobilis	SDUM	SDUM007020	0	4	152	78	13	8	3	6	9	26	1	0	11	0	189
161	Ruegeria atlantica	SDUM	SDUM007027	0	3	69	46	11	0	0	2	0	3	0	0	8	0	358
162	Ruegeria conchae	SDUM	SDUM007002	0	2	107	49	1	69	7	16	30	71	1	0	5	0	142
163	Desulfuromonas acetexigens	SDUM	SDUM044001	0	0	0	6	0	0	0	0	0	0	0	0	0	0	0
164	Bradymonas sediminis 85.6%	SDUM	SDUM155001	0	0	212	56	15	0	0	0	0	0	0	0	0	0	0
165	Bradymonadales sp. 89%	SDUM	SDUM155008	0	0	0	0	0	0	0	0	0	0	0	0	0	0	0
166	Streptomyces bacillaris	SDUM	SDUM420012	5	4	4	2	2	0	1	0	1	0	9	3	0	3	0
167	Tessaracoccus lubricantis	SDUM	SDUM413003	0	0	1	0	0	0	0	0	0	0	0	0	0	0	0
168	Rhodococcus ruber	SDUM	SDUM435001	4	1	0	3	1	0	0	0	0	0	5	0	0	1	0
169	Nocardioides hwasunensis	SDUM	SDUM404003	1	0	0	1	1	0	0	0	0	0	1	2	0	0	0
170	Nocardioides marinus 98%	SDUM	SDUM404002	0	1	0	0	0	0	0	0	0	0	1	0	0	0	0
171	Leucobacter kyeonggiensis	SDUM	SDUM434001	7	5	9	6	9	0	0	0	0	0	8	9	5	7	2
172	Microbacterium flavescens	SDUM	SDUM402005	0	0	0	0	0	0	0	0	0	0	0	0	0	0	0
173	Microbacterium trichothecenolyticum	SDUM	SDUM402051	0	0	0	0	0	0	0	0	0	0	0	0	0	0	0
174	Microbacterium arabinogalactanolyticum	SDUM	SDUM402043	0	0	0	0	0	0	0	0	0	0	0	0	0	0	0
175	Microbacterium esteraromaticum	SDUM	SDUM402031	17	10	4	6	4	0	0	0	0	1	9	13	8	7	4
176	Kineococcus aurantiacus	SDUM	SDUM425002	0	0	0	0	0	0	0	0	0	0	0	0	0	0	0
177	Brachybacterium squillarum	SDUM	SDUM423005	1	0	0	0	0	0	0	0	0	0	1	0	0	0	0
178	Cellulomonas marina	SDUM	SDUM411003	0	0	0	0	0	0	0	0	0	0	0	0	0	0	0
179	Georgenia muralis	SDUM	SDUM421002	1	0	0	1	0	0	0	0	0	0	0	0	0	0	0
180	Kocuria assamensis	SDUM	SDUM403003	5	0	1	7	0	1	0	0	0	0	5	3	1	4	0
181	Kocuria rosea	SDUM	SDUM403011	5	0	1	7	0	1	0	0	0	0	6	3	1	4	0
182	Arthrobacter agilis	SDUM	SDUM405026	1	1	0	3	5	2	0	0	0	0	2	2	4	2	0
183	Micrococcus endophyticus 98%	SDUM	SDUM401024	0	0	0	0	0	0	0	0	0	0	0	0	0	1	0
184	Micrococcus yunnanensis	SDUM	SDUM401022	0	0	0	0	0	0	0	0	0	0	0	0	0	1	0
185	Paenibacillus agaridevorans	SDUM	SDUM303001	0	1	0	0	0	1	0	0	0	1	1	0	0	1	0
186	Paenibacillus montaniterrae	SDUM	SDUM303005	0	0	0	0	0	0	0	0	0	0	0	0	0	0	0
187	Paenibacillus daejeonensis	SDUM	SDUM303008	0	1	1	0	0	1	0	0	0	1	2	0	0	1	0
188	Paenibacillus campinasensis	SDUM	SDUM303023	0	0	0	0	0	0	0	0	0	0	0	0	0	0	0
189	Paenibacillus xylanexedens	SDUM	SDUM303022	0	0	0	0	0	0	0	0	0	0	0	0	0	0	0
190	Paenibacillus dongdonensis	SDUM	SDUM303024	1	0	0	0	2	0	0	0	0	0	0	0	0	0	0
191	Paenibacillus oceanisediminis	SDUM	SDUM303010	1	0	0	0	2	0	0	0	0	0	0	0	0	0	0
192	Exiguobacterium acetylicum	SDUM	SDUM306011	5	4	11	14	6	1	0	0	0	0	8	5	2	2	3
193	Exiguobacterium aestuarii	SDUM	SDUM306015	5	4	11	14	6	1	0	0	0	0	8	5	2	2	3
194	Exiguobacterium mexicanum	SDUM	SDUM306018	5	4	11	14	6	1	0	0	0	0	8	5	2	2	3
195	Exiguobacterium aurantiacum	SDUM	SDUM306032	1	1	1	2	1	0	0	0	0	1	1	0	0	4	1
196	Exiguobacterium homiense	SDUM	SDUM306038	7	5	6	14	9	3	0	1	1	3	13	9	4	12	7
197	Alkalibacterium putridalgicola	SDUM	SDUM304012	3	4	0	10	3	2	0	0	1	3	4	4	3	7	6
198	Trichococcus pasteurii	SDUM	SDUM341001	12	7	2	16	24	3	1	1	1	4	16	8	5	11	6
199	Trichococcus patagoniensis	SDUM	SDUM341002	1	2	0	1	0	2	0	0	1	1	0	0	2	1	6
200	Staphylococcus cohnii	SDUM	SDUM301733	5	5	1	7	20	3	0	1	1	2	7	3	2	7	6
201	Staphylococcus saprophyticus	SDUM	SDUM302033	1	2	1	1	10	2	0	0	1	1	2	0	2	1	6
202	Bacillus enclensis	SDUM	SDUM301254	0	0	0	0	0	0	0	0	0	0	0	0	0	0	0
203	Bacillus marisflavi	SDUM	SDUM301355	0	0	0	0	0	0	0	0	0	0	0	0	0	0	0
204	Bacillus vietnamensis 98%	SDUM	SDUM301467	2	2	0	2	9	0	0	1	0	0	0	1	0	0	5
205	Bacillus tianshenii 98%	SDUM	SDUM301444	0	1	2	7	2	1	0	0	1	3	2	3	1	2	0
206	Bacillus anthracis	SDUM	SDUM301213	2	2	3	10	5	3	0	0	1	3	4	3	1	3	0
207	Bacillus pseudomycoides	SDUM	SDUM301407	1	4	0	1	4	2	0	0	1	1	3	3	3	1	6
208	Jeotgalibacillus soli 98%	SDUM	SDUM324004	0	1	2	0	0	0	0	0	0	0	1	0	0	0	3
209	Jeotgalibacillus alimentarius	SDUM	SDUM324006	5	5	1	7	20	3	0	1	1	2	7	3	2	7	6
210	Jeotgalibacillus salarius 97%	SDUM	SDUM324011	7	5	6	14	9	3	0	1	1	3	13	9	4	12	7
211	Planococcus citreus	SDUM	SDUM320020	0	0	0	0	0	0	0	0	0	0	0	0	0	0	0
212	Planococcus dechangensis	SDUM	SDUM321023	20	7	9	10	3	0	0	1	0	0	25	11	9	13	0
213	Planococcus rifietoensis	SDUM	SDUM320025	20	7	9	10	3	0	0	1	0	0	25	11	9	13	0
214	Planomicrobium koreense	SDUM	SDUM320005	1	0	0	0	1	0	0	0	0	2	1	1	1	4	0
215	Planococcus donghaensis	SDUM	SDUM320024	1	0	0	0	1	0	0	0	0	2	1	1	1	4	0
216	Planomicrobium chinense	SDUM	SDUM320006	0	1	2	0	0	0	0	0	0	0	1	0	0	0	3
217	Planomicrobium flavidum	SDUM	SDUM320003	0	0	0	0	0	0	0	0	0	0	1	0	0	1	0
218	Bacillus ginsengi	SDUM	SDUM302071	0	1	2	0	0	0	0	0	0	0	1	0	0	0	3
219	Sporosarcina saromensis	SDUM	SDUM305005	6	4	5	0	4	2	0	1	1	0	3	2	1	0	5
220	Paenisporosarcina quisquiliarum	SDUM	SDUM312004	6	4	5	0	4	2	0	1	1	0	3	2	1	0	5
221	Halobacillus trueperi 97.5%	SDUM	SDUM311106	6	4	5	0	4	2	0	1	1	0	3	2	1	0	5
222	Paenisporosarcina macmurdoensis	SDUM	SDUM312003	6	4	5	0	4	2	0	1	1	0	3	2	1	0	5
223	Lysinibacillus fusiformis	SDUM	SDUM336001	1	0	1	1	0	1	0	0	1	0	1	0	0	0	0
224	Solibacillus silvestris	SDUM	SDUM339001	5	4	3	3	9	2	0	2	1	0	3	2	1	0	8
225	Psychrobacillus psychrodurans	SDUM	SDUM338001	4	3	5	0	3	1	0	1	1	0	3	2	1	0	5
226	Chryseomicrobium amylolyticum	SDUM	SDUM307002	4	3	4	0	1	2	0	1	1	0	3	1	1	0	5
227	Chryseomicrobium imtechense	SDUM	SDUM307011	4	3	5	1	3	2	0	2	1	0	3	2	1	0	5
228	Bacillus kochii	SDUM	SDUM301339	11	1	4	2	8	3	0	0	0	2	6	7	1	9	1
229	Bacillus flexus	SDUM	SDUM301274	5	5	4	14	6	4	0	1	1	3	11	9	4	9	6
230	Bacillus megaterium 98%	SDUM	SDUM301381	6	4	3	14	4	3	0	1	1	3	8	6	3	7	5
231	Bacillus kyonggiensis 97%	SDUM	SDUM302070	0	0	0	0	0	0	0	0	0	0	0	0	0	0	0
232	Bacillus oceanisediminis	SDUM	SDUM301397	0	0	0	0	0	0	0	0	0	0	0	0	0	0	0
233	Bacillus halosaccharovorans 98%	SDUM	SDUM301304	1	1	0	1	7	0	0	0	0	0	3	1	1	1	0
234	Bacillus niabensis	SDUM	SDUM301393	1	0	0	0	3	0	0	0	0	0	0	0	0	1	0
235	Bacillus humi 98%	SDUM	SDUM301580	2	1	0	0	2	1	0	0	0	1	1	1	1	0	0
236	Bacillus vireti 97%	SDUM	SDUM301822	0	2	0	0	1	0	0	0	1	1	2	1	0	0	0
237	Bacillus subterraneus 98%	SDUM	SDUM301420	0	0	0	0	0	0	0	0	0	0	0	0	0	0	0
238	Bacillus jeotgali	SDUM	SDUM301326	2	2	7	9	3	0	0	0	0	0	5	5	1	2	0
239	Bacillus boroniphilus 98%	SDUM	SDUM301232	0	0	0	0	0	0	0	0	0	0	0	0	0	0	0
240	Bacillus thioparans	SDUM	SDUM301445	1	1	1	2	3	0	0	0	0	0	1	2	1	1	0
241	Bacillus idriensis	SDUM	SDUM301655	0	0	0	0	0	0	0	0	0	0	0	0	0	0	0
242	Bacillus aerius	SDUM	SDUM301202	0	0	0	0	0	0	0	0	0	0	0	0	0	0	0
243	Bacillus licheniformis	SDUM	SDUM301899	0	0	0	0	0	0	0	0	0	0	0	0	0	0	0
244	Bacillus pumilus	SDUM	SDUM301006	0	0	0	0	0	0	0	0	0	0	0	0	0	0	0
245	Bacillus aerophilus	SDUM	SDUM301192	0	0	0	0	0	0	0	0	0	0	0	0	0	0	0
246	Bacillus altitudinis	SDUM	SDUM301638	0	0	0	0	0	0	0	0	0	0	0	0	0	0	0
247	Bacillus stratosphericus	SDUM	SDUM301008	0	0	0	0	0	0	0	0	0	0	0	0	0	0	0
248	Bacillus amyloliquefaciens	SDUM	SDUM301203	3	1	8	2	8	0	0	0	0	2	4	0	0	1	74
249	Bacillus tequilensis	SDUM	SDUM301442	3	1	8	2	8	0	0	0	0	2	4	0	0	1	76
250	Bacillus malacitensis	SDUM	SDUM301366	0	0	0	0	0	0	0	0	0	0	0	0	0	0	0
251	Bacillus mojavensis	SDUM	SDUM301391	0	2	1	0	0	0	2	0	0	0	1	0	0	1	0
252	Bacillus subtilis	SDUM	SDUM301414	2	1	5	2	6	0	0	0	0	2	2	0	0	1	58
253	Bacillus thermophilus	SDUM	SDUM301455	3	1	8	2	8	0	0	0	0	2	4	0	0	1	76
254	Bacillus firmus	SDUM	SDUM301264	0	0	0	0	0	0	0	0	0	0	0	0	0	0	0
255	Bacillus shackletonii	SDUM	SDUM301441	0	0	0	0	0	0	0	0	0	0	0	0	0	0	0
256	Gracilibacillus alcaliphilus 96%	SDUM	SDUM331005	6	1	3	6	18	0	1	2	0	0	10	2	3	5	0
257	Halalkalibacillus halophilus 95%	SDUM	SDUM315002	0	0	0	0	0	0	0	0	0	0	0	0	0	0	0
258	Bacillus pseudofirmus	SDUM	SDUM301410	0	0	0	0	0	0	0	0	0	0	0	0	0	0	0
259	Bacillus gibsonii	SDUM	SDUM301279	0	0	0	0	0	0	0	0	0	0	0	1	0	0	0
260	Bacillus murimartini 98%	SDUM	SDUM301377	0	1	1	0	0	1	0	0	0	0	1	0	0	1	0
261	Enterococcus faecium	SDUM	SDUM318003	0	0	2	0	0	0	0	0	0	0	0	0	0	2	0
262	Bacillus hunanensis	SDUM	SDUM301321	0	0	0	0	0	0	0	0	0	0	2	0	0	1	0
263	Bacillus lehensis 94%	SDUM	SDUM301353	1	0	1	0	2	0	0	0	0	0	0	1	0	4	0
264	Virgibacillus dokdonensis	SDUM	SDUM326015	3	3	5	2	0	1	0	1	0	0	11	5	1	3	3
265	Virgibacillus halodenitrificans	SDUM	SDUM326012	6	1	3	6	18	0	1	2	0	0	10	2	3	5	0
266	Oceanobacillus picturae	SDUM	SDUM313004	14	2	6	4	4	1	0	1	0	1	17	9	1	7	0
267	Ornithinibacillus scapharcae 98%	SDUM	SDUM337004	3	3	5	2	0	1	0	1	0	0	11	5	1	3	3
268	Ornithinibacillus contaminans 98%	SDUM	SDUM337001	6	1	3	6	18	0	1	0	0	0	10	1	3	5	0
269	Oceanobacillus oncorhynchi	SDUM	SDUM313013	2	2	0	6	4	1	0	1	0	1	6	2	2	1	4
270	Oceanobacillus iheyensis	SDUM	SDUM313015	14	2	6	4	4	1	0	1	0	1	17	9	1	7	0
271	Oceanobacillus pacificus 98%	SDUM	SDUM313014	2	2	0	6	4	1	0	1	0	1	6	2	2	1	4
272	Terribacillus saccharophilus	SDUM	SDUM340001	5	4	11	14	6	1	0	0	0	0	8	5	2	2	3
273	Thalassobacillus devorans	SDUM	SDUM308026	9	3	9	15	5	2	0	0	0	0	9	4	2	5	3
274	Thalassobacillus hwangdonensis	SDUM	SDUM308020	1	2	0	5	3	1	0	1	0	1	4	1	1	2	4
275	Pontibacillus chungwhensis	SDUM	SDUM310042	7	2	2	4	8	5	0	0	0	0	5	5	2	5	3
276	Halobacillus hunanensis	SDUM	SDUM311101	11	1	4	1	8	3	0	0	0	2	6	6	1	8	0
277	Halobacillus locisalis	SDUM	SDUM311096	11	1	4	1	8	3	0	0	0	2	6	6	1	8	0
278	Halobacillus halophilus	SDUM	SDUM311121	11	1	4	1	8	3	0	0	0	2	6	6	1	8	0
279	Halobacillus andaensis 97.8%	SDUM	SDUM311205	11	1	4	2	8	3	0	0	0	2	6	7	1	9	1
280	Halobacillus campisalis 97%	SDUM	SDUM311204	11	1	4	1	8	3	0	0	0	2	6	6	1	8	0
281	Halobacillus dabanensis	SDUM	SDUM311103	11	1	4	1	8	3	0	0	0	2	5	6	1	8	0
282	Halobacillus yeomjeoni 97.7%	SDUM	SDUM311181	11	1	4	2	8	3	0	0	0	2	6	7	1	9	1
