# Supplementary material for: Metatranscriptomic and comparative genomic insights into resuscitation mechanisms during enrichment culturing
Source: Microbiome. 2018 Dec 26;6:230. doi: 10.1186/s40168-018-0613-2 (PMC6307301; doi:10.1186/s40168-018-0613-2)
Supplement: Supplementary file 4 — Table S4. Species on phylogenetic tree isolated from different sediment samples. (XLSX 15 kb) [file 40168_2018_613_MOESM4_ESM.xlsx]

## Sheet: Sheet1
Table S4: Species on phylogenetic tree isolated from different sediment samples
HGD sample		S sample		XSD sample
order on tree	closest 16S BLAST match to named bacterium-99 or 100% match unless otherwise stated	order on tree	closest 16S BLAST match to named bacterium-99 or 100% match unless otherwise stated	order on tree	closest 16S BLAST match to named bacterium-99 or 100% match unless otherwise stated
170	Nocardioides_marinus_98%	178	Cellulomonas_marina_	169	Nocardioides_hwasunensis_
177	Brachybacterium_squillarum_	184	Micrococcus_yunnanensis_	168	Rhodococcus_ruber_
176	Kineococcus_aurantiacus_	182	Arthrobacter_agilis_	174	Microbacterium_arabinogalactanolyticum_
184	Micrococcus_yunnanensis_	3	Algoriphagus_marincola_97.5%	172	Microbacterium_flavescens_
182	Arthrobacter_agilis_	17	Marinifilum_fragile_98%	171	Leucobacter_kyeonggiensis_
16	Marinifilum_flexuosum_91%	15	Saccharicrinis_marinus_94%	178	Cellulomonas_marina_
9	Draconibacteriaceae fam. nov	9	Draconibacteriaceae fam. nov	179	Georgenia_muralis_
21	Maribacter_thermophilus_96%	7	Brumimicrobium_glaciale_97%	183	Micrococcus_endophyticus_98%
26	Muricauda_flavescens_98%	19	Robiginitalea_biformata_95%	180	Kocuria_assamensis_
18	Euzebyella_saccharophila_	34	Psychroflexus_lacisalsi_98%	6	Algoriphagus_halophilus_
31	Mangrovimonas_yunxiaonensis_	33	Mesonia_phycicola_	3	Algoriphagus_marincola_97.5%
41	Bizionia_paragorgiae_	35	Salegentibacter_flavus_98%	2	Cyclobacterium_caenipelagi_
42	Formosa_spongicola_95%	11	Mangrovibacterium_diazotrophicum_97%	8	Wandonia_haliotis_97%
216	Planomicrobium_chinense_	46	Formosa_spongicola_95%	16	Marinifilum_flexuosum_91%
215	Planococcus_donghaensis_	27	Flavobacterium_haoranii_94%	13	Carboxylicivirga_mesophila_96%
211	Planococcus_citreus_	29	Aestuariicola_saemankumensis_	9	Draconibacteriaceae fam. nov
212	Planococcus_dechangensis_	30	Tenacibaculum_lutimaris_98%	12	Sunxiuqinia_elliptica_94%
259	Bacillus_gibsonii_	28	Lutibacter_aestuarii_	22	Maribacter_arcticus_
220	Paenisporosarcina_quisquiliarum_	37	Hyunsoonleella_jejuensis_95%	20	Vitellibacter_aestuarii_98%
225	Psychrobacillus_psychrodurans_	217	Planomicrobium_flavidum_	35	Salegentibacter_flavus_98%
227	Chryseomicrobium_imtechense_	211	Planococcus_citreus_	32	Psychroflexus_halocasei_97.9%
204	Bacillus_vietnamensis_98%	213	Planococcus_rifietoensis_	36	Hwangdonia_seohaensis_
254	Bacillus_firmus_	259	Bacillus_gibsonii_	37	Hyunsoonleella_jejuensis_95%
255	Bacillus_shackletonii_	220	Paenisporosarcina_quisquiliarum_	40	Gaetbulibacter_saemankumensis_98%
229	Bacillus_flexus_	221	Halobacillus_trueperi_97.5%	213	Planococcus_rifietoensis_
231	Bacillus_kyonggiensis_97%	209	Jeotgalibacillus_alimentarius_	222	Paenisporosarcina_macmurdoensis_
232	Bacillus_oceanisediminis_	232	Bacillus_oceanisediminis_	224	Solibacillus_silvestris_
235	Bacillus_humi_98%	235	Bacillus_humi_98%	208	Jeotgalibacillus_soli_98%
205	Bacillus_tianshenii_98%	205	Bacillus_tianshenii_98%	210	Jeotgalibacillus_salarius_97%
234	Bacillus_niabensis_	241	Bacillus_idriensis_	228	Bacillus_kochii_
242	Bacillus_aerius_	246	Bacillus_altitudinis_	233	Bacillus_halosaccharovorans_98%
247	Bacillus_stratosphericus_	248	Bacillus_amyloliquefaciens_	241	Bacillus_idriensis_
244	Bacillus_pumilus_	250	Bacillus_malacitensis_	243	Bacillus_licheniformis_
240	Bacillus_thioparans_	253	Bacillus_thermophilus_	246	Bacillus_altitudinis_
258	Bacillus_pseudofirmus_	218	Bacillus_ginsengi_	251	Bacillus_mojavensis_
263	Bacillus_lehensis_94%	262	Bacillus_hunanensis_	249	Bacillus_tequilensis_
190	Paenibacillus_dongdonensis_	261	Enterococcus_faecium_	237	Bacillus_subterraneus_98%
189	Paenibacillus_xylanexedens_	188	Paenibacillus_campinasensis_	238	Bacillus_jeotgali_
266	Oceanobacillus_picturae_	187	Paenibacillus_daejeonensis_	191	Paenibacillus_oceanisediminis_
273	Thalassobacillus_devorans_	186	Paenibacillus_montaniterrae_	185	Paenibacillus_agaridevorans_
274	Thalassobacillus_hwangdonensis_	257	Halalkalibacillus_halophilus_95%	264	Virgibacillus_dokdonensis_
276	Halobacillus_hunanensis_	266	Oceanobacillus_picturae_	265	Virgibacillus_halodenitrificans_
281	Halobacillus_dabanensis_	274	Thalassobacillus_hwangdonensis_	278	Halobacillus_halophilus_
282	Halobacillus_yeomjeoni_97.7%	280	Halobacillus_campisalis_97%	200	Staphylococcus_cohnii_
197	Alkalibacterium_putridalgicola_	201	Staphylococcus_saprophyticus_	164	Bradymonadales ord. nov
195	Exiguobacterium_aurantiacum_	198	Trichococcus_pasteurii_	165	Bradymonadales_sp._89%
196	Exiguobacterium_homiense_	192	Exiguobacterium_acetylicum_	130	Porphyrobacter_dokdonensis_
132	Porphyrobacter_tepidarius_	193	Exiguobacterium_aestuarii_	129	Erythrobacter_flavus_
127	Erythrobacter_aquimaris_	163	Desulfuromonas_acetexigens_	122	Erythrobacter_odishensis_98%
128	Erythrobacter_nanhaisediminis_	121	Erythrobacter_seohaensis_	120	Marispirillum_indicum_97%
119	Labrenzia_aggregata_	124	Erythrobacter_longus_	138	Paracoccus_homiensis_97%
135	Thioclava_indica_	121	Sphingomonas_dokdonensis_	139	Paracoccus_stylophorae_
142	Roseibacterium_elongatum_97.8%	120	Marispirillum_indicum_97%	134	Defluviimonas_denitrificans_97%
148	Pseudoruegeria_lutimaris_	140	Roseicyclus_mahoneyensis_	141	Roseibacterium_beibuensis_98%
162	Ruegeria_conchae_	147	Pseudoruegeria_haliotis_98%	147	Pseudoruegeria_haliotis_98%
151	Roseobacter_denitrificans_98%	161	Ruegeria_atlantica_	160	Ruegeria_mobilis_
152	Roseobacter_litoralis_97%	159	Leisingera_aquaemixtae_97.4%	156	Marivita_litorea_97.8%
48	Haliea_mediterranea_95%	144	Roseovarius_litoreus_97%	157	Marivita_byunsanensis_
59	Hahella_chejuensis_	145	Roseovarius_pacificus_98%	158	Marivita_hallyeonensis_97.9%
60	Halomonas_aquamarina_	149	Roseovarius_crassostreae_	47	Luminiphilus_syltensis_95%
63	Halomonas_aidingensis_	152	Marinicella_litoralis_96%	149	Roseovarius_crassostreae_
65	Halomonas_cerina_	143	Lutimaribacter_pacificus_97%	150	Ascidiaceihabitans_donghaensis_97.7%
66	Halomonas_denitrificans_	77	Marinobacter_xestospongiae_93%	154	Loktanella_agnita_
56	Marinobacterium_stanieri_98%	75	Marinobacter_hydrocarbonoclasticus_	53	Microbulbifer_okinawensis_98%
54	Psychrobacter_alimentarius_98%	76	Marinobacter_persicus_98%	51	Microbulbifer_salipaludis_
86	Pseudidiomarina_sediminum_	61	Halomonas_mongoliensis_	50	Pseudomonas_putida_
90	Agarivorans_albus_	55	Marinobacterium_marisflavi_98%	77	Marinobacter_xestospongiae_93%
100	Shewanella_chilikensis_	58	Marinobacterium_maritimum_98%	70	Terasakiispira_papahanaumokuakeensis_
94	Ferrimonas_balearica_	54	Psychrobacter_alimentarius_98%	64	Halomonas_shengliensis_
102	Vibrio_gazogenes_94%	85	Idiomarina_sediminum_97%	62	Halomonas_alimentaria_
117	Arcobacter_bivalviorum_97%	83	Idiomarina_donghaiensis_97.6%	67	Halomonas_salina_
116	Arcobacter_venerupis_	82	Idiomarina_loihiensis_	68	Halomonas_daqiaonensis_
		81	Aliidiomarina_shirensis_95%	57	Marinobacterium_georgiense_98%
		91	Litorilituus_sediminis_	82	Idiomarina_loihiensis_
		99	Shewanella_algae_	93	Thalassotalea_loyana_96%
		97	Shewanella_marisflavi_	88	Pseudoalteromonas_phenolica_
		101	Photobacterium_leiognathi_	89	Pseudoalteromonas_spongiae_
		104	Vibrio_brasiliensis_	87	Oceanimonas_doudoroffii_
		105	Vibrio_variabilis_	98	Shewanella_indica_
		107	Vibrio_tubiashii_	95	Ferrimonas_kyonanensis_
		108	Vibrio_xiamenensis_	104	Vibrio_brasiliensis_
		110	Vibrio_rotiferianus_	106	Vibrio_nereis_
		111	Vibrio_azureus_	103	Vibrio_pelagius_
		114	Vibrio_diabolicus_	109	Vibrio_neocaledonicus_
		112	Catenococcus_thiocycli_	113	Vibrio_alginolyticus_98%
		117	Arcobacter_bivalviorum_	115	Vibrio_natriegens_
		118	Arcobacter_mytili_
NOTE:
Different bacteria were isolated from three different sediment samples.
