# Supplementary material for: Metatranscriptomic and comparative genomic insights into resuscitation mechanisms during enrichment culturing
Source: Microbiome. 2018 Dec 26;6:230. doi: 10.1186/s40168-018-0613-2 (PMC6307301; doi:10.1186/s40168-018-0613-2)
Supplement: Supplementary file 5 — Table S5. The recruited reads of all isolates in three sediment samples of enrichment culture. (XLSX 26 kb) [file 40168_2018_613_MOESM5_ESM.xlsx]

## Sheet: END
Table S5: The recruited reads of all isolates in three sediment samples of enrichment culture
order on tree - new	closest 16S BLAST match to named bacterium-99 or 100% match unless otherwise stated	HGD0	HGD1	HGD2	HGD3	HGD4	enrichment ratio	ORDER	closest 16S BLAST match to named bacterium-99 or 100% match unless otherwise stated	S0	S1	S2	S3	S4	enrichment ratio	ORDER	closest 16S BLAST match to named bacterium-99 or 100% match unless otherwise stated	XSD0	XSD1	XSD2	XSD3	XSD4	enrichment ratio
166	Streptomyces_bacillaris_	5	4	4	2	2		173	Microbacterium_trichothecenolyticum_	0	0	0	0	0		5	Algoriphagus_lutimaris_	2	1	0	0	0
167	Tessaracoccus_lubricantis_	0	0	1	0	0		181	Kocuria_rosea_	1	0	0	0	0		23	Maribacter_orientalis_	0	0	0	0	28
175	Microbacterium_esteraromaticum_	17	10	4	6	4		14	Marinilabilia_salmonicolor_98%	0	0	70	20	0		25	Muricauda_aquimarina_	0	0	5	1	188
173	Microbacterium_trichothecenolyticum_	0	0	0	0	0		24	Muricauda_olearia_	0	0	0	0	0		268	Ornithinibacillus_contaminans_98%	10	1	3	5	0
181	Kocuria_rosea_	5	0	1	7	0		38	Winogradskyella_aquimaris_97%	0	1	0	0	0		219	Sporosarcina_saromensis_	3	2	1	0	5
4	Algoriphagus_chungangensis_	0	0	0	0	0		39	Winogradskyella_poriferorum_95%	0	0	0	1	0		259	Bacillus_gibsonii_	0	1	0	0	0
1	Pontibacter_lucknowensis_	0	0	0	0	0		214	Planomicrobium_koreense_	0	0	0	0	2		207	Bacillus_pseudomycoides_	3	3	3	1	6
14	Marinilabilia_salmonicolor_98%	0	96	201	0	0		223	Lysinibacillus_fusiformis_	1	0	0	1	0		204	Bacillus_vietnamensis_98%	0	1	0	0	5
10	Roseimarinus_sediminis_	0	29	291	0	0		226	Chryseomicrobium_amylolyticum_	2	0	1	1	0		239	Bacillus_boroniphilus_98%	0	0	0	0	0
25	Muricauda_aquimarina_	0	0	0	159	17		202	Bacillus_enclensis_	0	0	0	0	0		240	Bacillus_thioparans_	1	2	1	1	0
214	Planomicrobium_koreense_	1	0	0	0	1		252	Bacillus_subtilis_	0	0	0	0	2		230	Bacillus_megaterium_98%	8	6	3	7	5
217	Planomicrobium_flavidum_	0	0	0	0	0		270	Oceanobacillus_iheyensis_	1	0	1	0	1		260	Bacillus_murimartini_98%	1	0	0	1	0
226	Chryseomicrobium_amylolyticum_	4	3	4	0	1		271	Oceanobacillus_pacificus_98%	1	0	1	0	1		131	Porphyrobacter_colymbi_	1	1	0	0	0
206	Bacillus_anthracis_	2	2	3	10	5		272	Terribacillus_saccharophilus_	1	0	0	0	0		108	Altererythrobacter_xiamenensis_98%	2	1	0	0	0
203	Bacillus_marisflavi_	0	0	0	0	0		275	Pontibacillus_chungwhensis_	5	0	0	0	0		144	Roseovarius_litoreus_97%	17	23	6	4	11
230	Bacillus_megaterium_98%	6	4	3	14	4		276	Halobacillus_hunanensis_	3	0	0	0	2		52	Microbulbifer_maritimus_98%	2	2	0	0	0
236	Bacillus_vireti_97%	0	2	0	0	1		279	Halobacillus_andaensis_97.8%	3	0	0	0	2		49	Parahaliea_mediterranea_93%	15	8	4	12	142
245	Bacillus_aerophilus_	0	0	0	0	0		199	Trichococcus_patagoniensis_	2	0	0	1	1		69	Halomonas_ventosae_	19	6	8	7	11
252	Bacillus_subtilis_	2	1	5	2	6		194	Exiguobacterium_mexicanum_	1	0	0	0	0		74	Marinobacter_segnicrescens_	2	1	2	3	0
256	Gracilibacillus_alcaliphilus_96%	6	1	3	6	18		133	Rubrimonas_shengliensis_	0	0	0	0	0		80	Marinobacter_guineae_98%	50	43	22	35	7
267	Ornithinibacillus_scapharcae_98%	3	3	5	2	0		137	Paracoccus_carotinifaciens_	1	0	1	0	0		78	Marinobacter_pelagius_	0	0	0	0	0
269	Oceanobacillus_oncorhynchi_	2	2	0	6	4		146	Thalassobius_aestuarii_98%	0	0	2	0	3		169	Nocardioides_hwasunensis_	1	2	0	0	0	1.5
272	Terribacillus_saccharophilus_	5	4	11	14	6		153	Seohaeicola_saemankumensis_	19	5	19	16	72		168	Rhodococcus_ruber_	5	0	0	1	0	0.166667
277	Halobacillus_locisalis_	11	1	4	1	8		155	Loktanella_rosea_	0	0	1	0	1		174	Microbacterium_arabinogalactanolyticum_	0	0	0	0	0	1
279	Halobacillus_andaensis_97.8%	11	1	4	2	8		44	Thauera_aromatica_	1	2	1	2	2		172	Microbacterium_flavescens_	0	0	0	0	0	1
194	Exiguobacterium_mexicanum_	5	4	11	14	6		79	Marinobacter_flavimaris_	0	0	0	0	0		171	Leucobacter_kyeonggiensis_	8	9	5	7	2	1.11111
125	Pseudoalteromonas_rubra_	0	1	0	0	0		71	Marinobacter_litoralis_98%	90	22	46	28	31		178	Cellulomonas_marina_	0	0	0	0	0	1
136	Paracoccus_chinensis_	0	0	0	5	0		72	Marinobacter_excellens_	69	22	59	30	68		179	Georgenia_muralis_	0	0	0	0	0	1
45	Thauera_selenatis_98%	3	0	1	1	0		84	Idiomarina_tainanensis_	0	0	0	0	0		183	Micrococcus_endophyticus_98%	0	0	0	1	0	1
43	Thauera_aminoaromatica_98%	5	4	6	8	4		92	Thalassotalea_agariperforans_96%	1	0	0	0	0		180	Kocuria_assamensis_	5	3	1	4	0	0.666667
49	Parahaliea_mediterranea_93%	6	3	10	10	5		96	Shewanella_aestuarii_	103	13	24	24	28		6	Algoriphagus_halophilus_	0	0	17	7	47	18
71	Marinobacter_litoralis_98%	28	21	12	22	41		178	Cellulomonas_marina_	0	0	0	0	0	1	3	Algoriphagus_marincola_97.5%	0	0	29	4	93	30
72	Marinobacter_excellens_	31	17	12	17	35		184	Micrococcus_yunnanensis_	0	0	0	0	0	1	2	Cyclobacterium_caenipelagi_	0	0	19	2	85	20
73	Marinobacter_vinifirmus_	11	16	6	0	7		182	Arthrobacter_agilis_	2	0	0	0	0	0.333333	8	Wandonia_haliotis_97%	0	25	52	0	0	26
170	Nocardioides_marinus_98%	0	1	0	0	0	2	3	Algoriphagus_marincola_97.5%	2	4	3	2	10	1.66667	16	Marinifilum_flexuosum_91%	0	132	62	24	16	133
177	Brachybacterium_squillarum_	1	0	0	0	0	0.5	17	Marinifilum_fragile_98%	0	17	3	24	1	18	13	Carboxylicivirga_mesophila_96%	0	101	63	23	16	102
176	Kineococcus_aurantiacus_	0	0	0	0	0	1	15	Saccharicrinis_marinus_94%	1	1	5	6	5	1	9	Draconibacteriaceae fam. nov	0	26	17	1	4	27
184	Micrococcus_yunnanensis_	0	0	0	0	0	1	9	Draconibacteriaceae fam. nov	0	0	65	17	50	66	12	Sunxiuqinia_elliptica_94%	0	26	17	1	4	27
182	Arthrobacter_agilis_	1	1	0	3	5	1	7	Brumimicrobium_glaciale_97%	0	17	3	24	1	18	22	Maribacter_arcticus_	0	117	39	32	24	118
16	Marinifilum_flexuosum_91%	0	65	117	29	10	117	19	Robiginitalea_biformata_95%	0	0	0	0	0	1	20	Vitellibacter_aestuarii_98%	0	0	0	0	0	1
9	Draconibacteriaceae fam. nov	0	29	291	0	0	291	34	Psychroflexus_lacisalsi_98%	0	0	0	0	0	1	35	Salegentibacter_flavus_98%	0	0	0	0	0	1
21	Maribacter_thermophilus_96%	0	0	89	22	16	1	33	Mesonia_phycicola_	0	0	0	0	0	1	32	Psychroflexus_halocasei_97.9%	1	0	0	0	0	0.5
26	Muricauda_flavescens_98%	0	0	0	0	0	1	35	Salegentibacter_flavus_98%	0	0	1	0	0	1	36	Hwangdonia_seohaensis_	0	0	0	0	39	1
18	Euzebyella_saccharophila_	0	0	0	0	0	1	11	Mangrovibacterium_diazotrophicum_97%	0	0	65	17	50	1	37	Hyunsoonleella_jejuensis_95%	0	0	0	0	39	1
31	Mangrovimonas_yunxiaonensis_	0	19	18	4	0	20	42	Formosa_spongicola_95%	0	0	0	0	0	1	40	Gaetbulibacter_saemankumensis_98%	1	21	7	0	5	4
41	Bizionia_paragorgiae_	0	9	33	16	0	10	27	Flavobacterium_haoranii_94%	0	0	0	0	0	1	217	Planococcus_rifietoensis_	25	11	9	13	0	0.538462
42	Formosa_spongicola_95%	0	0	0	0	0	1	29	Aestuariicola_saemankumensis_	0	17	3	24	1	18	222	Paenisporosarcina_macmurdoensis_	3	2	1	0	5	0.5
216	Planomicrobium_chinense_	0	1	2	0	0	2	30	Tenacibaculum_lutimaris_98%	0	0	65	17	50	66	224	Solibacillus_silvestris_	3	1	2	0	8	0.75
215	Planococcus_donghaensis_	1	0	0	0	1	0.5	28	Lutibacter_aestuarii_	0	0	65	17	50	1	208	Jeotgalibacillus_soli_98%	1	0	0	0	3	0.5
211	Planococcus_citreus_	0	0	0	0	0	1	37	Hyunsoonleella_jejuensis_95%	0	1	0	0	0	2	210	Jeotgalibacillus_salarius_97%	13	9	4	12	7	0.357143
212	Planococcus_dechangensis_	20	7	7	10	3	0.380952	217	Planomicrobium_flavidum_	0	0	0	0	0	1	228	Bacillus_kochii_	6	7	1	9	1	0.285714
259	Bacillus_gibsonii_	0	0	0	0	0	1	211	Planococcus_citreus_	0	0	0	0	0	1	233	Bacillus_halosaccharovorans_98%	3	1	1	1	0	0.5
220	Paenisporosarcina_quisquiliarum_	6	4	0	0	4	0.714286	213	Planococcus_rifietoensis_	0	0	1	0	0	1	241	Bacillus_idriensis_	0	0	0	0	0	1
225	Psychrobacillus_psychrodurans_	4	3	5	0	3	0.8	259	Bacillus_gibsonii_	0	0	0	0	0	1	243	Bacillus_licheniformis_	0	0	0	0	0	1
227	Chryseomicrobium_imtechense_	4	3	3	1	3	0.8	220	Paenisporosarcina_quisquiliarum_	2	0	1	1	0	0.333333	246	Bacillus_altitudinis_	0	0	0	0	0	1
204	Bacillus_vietnamensis_98%	2	2	0	2	9	1	221	Halobacillus_trueperi_97.5%	2	0	1	1	0	0.333333	251	Bacillus_mojavensis_	1	0	0	1	0	0.5
254	Bacillus_firmus_	0	0	0	0	0	1	209	Jeotgalibacillus_alimentarius_	3	0	1	1	2	0.25	249	Bacillus_tequilensis_	4	0	0	1	76	0.2
255	Bacillus_shackletonii_	0	0	0	0	0	1	232	Bacillus_oceanisediminis_	0	0	0	0	0	1	237	Bacillus_subterraneus_98%	0	0	0	0	0	1
229	Bacillus_flexus_	5	5	4	14	6	1	235	Bacillus_humi_98%	1	0	0	0	1	0.5	238	Bacillus_jeotgali_	5	5	1	2	0	0.333333
231	Bacillus_kyonggiensis_97%	0	0	0	0	0	1	205	Bacillus_tianshenii_98%	1	0	0	1	3	0.5	191	Paenibacillus_oceanisediminis_	0	0	0	0	0	1
232	Bacillus_oceanisediminis_	0	0	0	0	0	1	241	Bacillus_idriensis_	0	0	0	0	0	1	185	Paenibacillus_agaridevorans_	1	0	0	1	0	0.5
235	Bacillus_humi_98%	2	1	0	0	2	0.666667	246	Bacillus_altitudinis_	0	0	0	0	0	1	264	Virgibacillus_dokdonensis_	11	5	1	3	3	0.166667
205	Bacillus_tianshenii_98%	0	1	2	7	2	2	248	Bacillus_amyloliquefaciens_	0	0	0	0	0	1	265	Virgibacillus_halodenitrificans_	10	2	3	5	0	0.363636
234	Bacillus_niabensis_	1	0	0	0	3	0.5	250	Bacillus_malacitensis_	0	0	0	0	0	1	278	Halobacillus_halophilus_	6	6	1	8	0	0.285714
242	Bacillus_aerius_	0	0	0	0	0	1	253	Bacillus_thermophilus_	0	0	0	0	2	1	200	Staphylococcus_cohnii_	7	3	2	7	6	0.375
247	Bacillus_stratosphericus_	0	0	0	0	0	1	218	Bacillus_ginsengi_	0	0	0	0	0	1	164	Bradymonadales ord. nov	0	0	0	0	0	1
244	Bacillus_pumilus_	0	0	0	0	0	1	262	Bacillus_hunanensis_	0	0	0	0	0	1	165	Bradymonadales_sp._89%	0	0	0	0	0	1
240	Bacillus_thioparans_	1	1	1	2	3	1	261	Enterococcus_faecium_	0	0	0	0	0	1	130	Porphyrobacter_dokdonensis_	1	0	0	0	0	0.5
258	Bacillus_pseudofirmus_	0	0	0	0	0	1	188	Paenibacillus_campinasensis_	0	0	0	0	0	1	129	Erythrobacter_flavus_	0	0	0	0	0	1
263	Bacillus_lehensis_94%	1	0	1	0	2	1	187	Paenibacillus_daejeonensis_	1	0	0	0	1	0.5	122	Erythrobacter_odishensis_98%	0	0	0	0	0	1
190	Paenibacillus_dongdonensis_	1	0	0	0	2	0.5	186	Paenibacillus_montaniterrae_	0	0	0	0	0	1	120	Marispirillum_indicum_97%	3	0	2	1	1	0.5
189	Paenibacillus_xylanexedens_	0	0	0	0	0	1	257	Halalkalibacillus_halophilus_95%	0	0	0	0	0	1	138	Paracoccus_homiensis_97%	6	3	1	2	0	0.428571
266	Oceanobacillus_picturae_	14	2	6	4	4	0.466667	266	Oceanobacillus_picturae_	1	0	1	0	1	1	139	Paracoccus_stylophorae_	1	0	0	0	0	0.5
273	Thalassobacillus_devorans_	9	3	9	15	5	1	274	Thalassobacillus_hwangdonensis_	1	0	1	0	1	1	134	Defluviimonas_denitrificans_97%	0	4		0	0	1
274	Thalassobacillus_hwangdonensis_	1	2	0	5	3	0.5	280	Halobacillus_campisalis_97%	3	0	0	0	2	0.25	141	Roseibacterium_beibuensis_98%	6	3	1	4	17	0.714286
276	Halobacillus_hunanensis_	11	1	4	1	8	0.416667	201	Staphylococcus_saprophyticus_	2	0	0	1	1	0.333333	147	Pseudoruegeria_haliotis_98%	0	0	0	0	215	216
281	Halobacillus_dabanensis_	11	1	4	1	8	0.416667	198	Trichococcus_pasteurii_	3	1	1	1	4	0.5	160	Ruegeria_mobilis_	1	0	11	0	189	95
282	Halobacillus_yeomjeoni_97.7%	11	1	4	4	8	0.416667	192	Exiguobacterium_acetylicum_	1	0	0	0	0	0.5	156	Marivita_litorea_97.8%	1	0	11	0	148	0.5
197	Alkalibacterium_putridalgicola_	3	4	0	10	3	0.25	193	Exiguobacterium_aestuarii_	1	0	0	0	0	0.5	157	Marivita_byunsanensis_	0	1	0	0	200	1
195	Exiguobacterium_aurantiacum_	1	1	1	2	0	1	163	Desulfuromonas_acetexigens_	0	0	0	0	0	1	158	Marivita_hallyeonensis_97.9%	0	0	8	0	359	1
196	Exiguobacterium_homiense_	7	5	6	14	9	0.875	124	Erythrobacter_seohaensis_	0	0	0	0	0	1	47	Luminiphilus_syltensis_95%	2	2	1	0	3	0.333333
132	Porphyrobacter_tepidarius_	1	0	0	3	1	0.5	126	Erythrobacter_longus_	0	0	1	0	0	2	149	Roseovarius_crassostreae_	0	0	0	0	0	1
127	Erythrobacter_aquimaris_	0	0	0	0	0	1	121	Sphingomonas_dokdonensis_	1	2	2	1	0	1.5	150	Ascidiaceihabitans_donghaensis_97.7%	0	2	5	0	137	1
128	Erythrobacter_nanhaisediminis_	0	0	3	3	0	4	120	Marispirillum_indicum_97%	2	1	3	2	11	1.33333	154	Loktanella_agnita_	0	1	5	0	136	1
119	Labrenzia_aggregata_	2	1	2	4	0	1.66667	140	Roseicyclus_mahoneyensis_	1	0	2	1	14	1	53	Microbulbifer_okinawensis_98%	0	0	0	0	0	1
135	Thioclava_indica_	1	1	1	1	0	1	147	Pseudoruegeria_haliotis_98%	11	4	11	10	17	0.916667	51	Microbulbifer_salipaludis_	3	3	0	1	5	0.5
142	Roseibacterium_elongatum_97.8%	0	0	47	23	2	24	161	Ruegeria_atlantica_	0	0	2	0	3	1	50	Pseudomonas_putida_	0	0	0	0	0	1
148	Pseudoruegeria_lutimaris_	0	3	80	51	11	52	159	Leisingera_aquaemixtae_97.4%	0	0	0	0	0	1	77	Marinobacter_xestospongiae_93%	33	9	9	29	7	0.882353
162	Ruegeria_conchae_	0	2	107	49	0	50	144	Roseovarius_litoreus_97%	42	5	28	11	34	0.27907	70	Terasakiispira_papahanaumokuakeensis_	31	14	22	24	5	0.78125
151	Roseobacter_denitrificans_98%	0	10	253	2	4	254	145	Roseovarius_pacificus_98%	42	5	28	11	34	0.27907	64	Halomonas_shengliensis_	0	0	0	0	0	1
152	Roseobacter_litoralis_97%	1	4	156	5	0	78.5	149	Roseovarius_crassostreae_	0	0	0	0	0	1	62	Halomonas_alimentaria_	11	23	9	10	19	0.916667
48	Haliea_mediterranea_95%	4	5	29	46	10	9.4	46	Marinicella_litoralis_96%	0	0	0	0	0	1	67	Halomonas_salina_	32	9	10	17	12	0.545455
59	Hahella_chejuensis_	0	0	0	0	0	1	143	Lutimaribacter_pacificus_97%	12	0	7	0	3	0.0769231	68	Halomonas_daqiaonensis_	25	10	5	9	10	0.384615
60	Halomonas_aquamarina_	7	5	12	22	22	2.875	77	Marinobacter_xestospongiae_93%	57	8	11	15	16	0.275862	57	Marinobacterium_georgiense_98%	0	0	0	0	0	1
63	Halomonas_aidingensis_	2	0	1	1	0	0.666667	75	Marinobacter_hydrocarbonoclasticus_	51	7	17	18	16	0.365385	82	Idiomarina_loihiensis_	0	0	0	0	0	1
65	Halomonas_cerina_	0	6	15	58	58	59	76	Marinobacter_persicus_98%	0	0	0	0	0	1	93	Thalassotalea_loyana_96%	0	0	0	0	0	1
66	Halomonas_denitrificans_	36	32	33	31	72	0.864865	61	Halomonas_mongoliensis_	1	0	1	1	3	1	88	Pseudoalteromonas_phenolica_	0	0	0	0	2	3
56	Marinobacterium_stanieri_98%	0	0	0	0	0	1	55	Marinobacterium_marisflavi_98%	5	0	2	1	0	0.333333	89	Pseudoalteromonas_spongiae_	0	0	0	0	0	1
54	Psychrobacter_alimentarius_98%	0	0	0	0	0	1	58	Marinobacterium_maritimum_98%	0	0	0	0	0	1	87	Oceanimonas_doudoroffii_	0	0	0	0	21	22
86	Pseudidiomarina_sediminum_	0	0	0	0	0	1	54	Psychrobacter_alimentarius_98%	0	0	0	0	0	1	98	Shewanella_indica_	0	0	0	0	0	1
90	Agarivorans_albus_	0	0	0	0	0	1	85	Idiomarina_sediminum_97%	3	2	1	2	0	0.75	95	Ferrimonas_kyonanensis_	0	0	0	0	0	1
100	Shewanella_chilikensis_	8	2	2	1	2	0.333333	83	Idiomarina_donghaiensis_97.6%	13	3	6	0	2	0.0714286	104	Vibrio_brasiliensis_	0	58	79	14	5	6
94	Ferrimonas_balearica_	0	1	37	8	0	1	82	Idiomarina_loihiensis_	0	0	0	0	0	1	106	Vibrio_nereis_	0	66	28	21	32	33
102	Vibrio_gazogenes_94%	0	28	68	24	16	17	81	Aliidiomarina_shirensis_95%	0	0	0	0	0	1	103	Vibrio_pelagius_	0	0	0	0	0	1
117	Arcobacter_bivalviorum_97%	0	8	414	0	0	1	91	Litorilituus_sediminis_	0	0	0	0	0	1	109	Vibrio_neocaledonicus_	0	0	0	0	0	1
116	Arcobacter_venerupis_	0	4	217	5	6	7	99	Shewanella_algae_	0	0	1	0	0	1	113	Vibrio_alginolyticus_98%	0	0	0	0	0	1
								97	Shewanella_marisflavi_	3	0	0	1	0	0.25	115	Vibrio_natriegens_	13	8	4	5	8	0.642857
								101	Photobacterium_leiognathi_	176	27	62	75	50	0.288136
								104	Vibrio_brasiliensis_	2	10	132	37	3	1.33333
								105	Vibrio_variabilis_	0	1	3	1	0	1
								107	Vibrio_tubiashii_	1	2	0	1	2	1.5
								108	Vibrio_xiamenensis_	0	0	0	0	0	1
								110	Vibrio_rotiferianus_	0	111	23	26	2	26
								111	Vibrio_azureus_	0	0	0	0	0	1
								114	Vibrio_diabolicus_	110	17	30	31	27	0.252252
								112	Catenococcus_thiocycli_	4	0	0	0	0	0.2
								117	Arcobacter_bivalviorum_	3	3	7	9	15	4
								118	Arcobacter_mytili_	19	5	19	16	71	3.6
		Background within red color indicates the strains were isolated at the certain enrichment culturing period.
Microbacterium_trichothecenolyticum_		Background within orange color indicates the strains were isolated from at least two sediment samples.
Nocardioides_marinus_98%		Species in red colour indicates the strains were isolated after enrichment culture
Streptomyces_bacillaris_		Species in black colour indicates the strains be isolated by directly culturing on MA (0 day of enrichment culture)
enrichment ratio		(the most abundance of a strain in the cultured period)/ (the abundance a strain in non-ernichment culture)
HGD samples, 34 species could be isolate by directly culturing, and 72 more different sepcies could be isolated after enrichment culture
XSD samples, 31 species could be isolate by directly culturing, and 87 more different sepcies could be isolated after enrichment culture
S samples, 21 species could be isolate by directly culturing, and 86 more different sepcies could be isolated after enrichment culture
HGD samples, 32 out of 106 species were isolated from at least two sediment samples.
XSD samples, 40 out of 237 species were isolated from at least two sediment samples.
S samples, 22 out of 232 species were isolated from at least two sediment samples.
