# Supplementary material for: Metatranscriptomic and comparative genomic insights into resuscitation mechanisms during enrichment culturing
Source: Microbiome. 2018 Dec 26;6:230. doi: 10.1186/s40168-018-0613-2 (PMC6307301; doi:10.1186/s40168-018-0613-2)
Supplement: Supplementary file 6 — Table S6. Mean bacteria diversity of the samples. (XLSX 10 kb) [file 40168_2018_613_MOESM6_ESM.xlsx]

## Sheet: 多样性指数表
Table S6 Mean bacteria diversity of the samples
Sample\Estimators	ACE	Chao1	Coverage	Shannon	Simpson	OTUs	Reads_num
HGD0	3393.4	3376.94	0.978867	6.37459	0.004826	2690	51490
HGD1	3230.39	3130.75	0.9866	5.41304	0.019307	2485	65516
HGD2	3229.68	3200.91	0.989158	5.6832	0.013893	2590	69758
HGD3	2808.22	2786.95	0.987157	5.96619	0.007478	2261	50443
HGD4	2111.94	2124.37	0.995373	5.84251	0.009256	1970	61359
S0	3013.46	3051.86	0.989523	6.42639	0.005428	2674	60111
S1	2819.69	2757	0.982118	5.10554	0.027499	2052	51473
S2	3049.24	3019.01	0.988835	5.12455	0.036287	2437	67879
S3	3044.59	2989.41	0.983918	5.07835	0.040101	2190	56963
S4	2637.46	2606.82	0.990029	5.71587	0.014764	2248	55375
XSD0	3539.47	3505.66	0.986391	6.42176	0.004691	2982	69562
XSD1	3150.15	3129.36	0.989764	5.48623	0.020885	2566	71632
XSD2	3248.81	3218.01	0.984544	5.04109	0.038695	2307	68229
XSD3	2991.15	2983.47	0.98786	5.81911	0.010535	2411	57578
XSD4	1331.22	1336.71	0.997882	5.21058	0.018489	1285	56691
