# Supplementary material for: Metatranscriptomic and comparative genomic insights into resuscitation mechanisms during enrichment culturing
Source: Microbiome. 2018 Dec 26;6:230. doi: 10.1186/s40168-018-0613-2 (PMC6307301; doi:10.1186/s40168-018-0613-2)
Supplement: Supplementary file 8 — Table S7. The detailed information for all validly published species in Marinilabiliales. (XLSX 13 kb) [file 40168_2018_613_MOESM8_ESM.xlsx]

## Sheet: Sheet1
Table S7: The detailed information for all validly published species in Marinilabiliales
Family name	Species	Culture collection accession number	sample types	Isolated by enrichment culture in original study	Reference
Marinifilaceae	Marinifilum flexuosum	DSM 21950T	coastal Mediterranean Sea water	NO	Ruvira, M. A., et al. Systematic & Applied Microbiology (2013).
	Marinifilum fragile	KCTC 22488T	tidal flat sediment	YES	Na, H., et al. International Journal of Systematic & Evolutionary Microbiology (2009).
	Marinifilum albidiflavum	KCTC 42591T	marine sediment	YES	Xu, Z. X., et al. International Journal of Systematic & Evolutionary Microbiology (2016).
	Marinifilum breve	KCTC 15646T	seawater	YES	Fu, T., et al. International Journal of Systematic & Evolutionary Microbiology (2018).
	Labilibaculum manganireducens	DSM 102944T	deep subsurface sediments	YES	Verona V. et al. Frontiers in Microbiology (2018).
	Labilibaculum filiforme	DSM 101180T	deep subsurface sediments	YES	Verona V. et al. Frontiers in Microbiology (2018).
	Ancylomarina psychrotolerans	KCTC 15504T	marine sediment	YES	Jia C. et al. Antonie Van Leeuwenhoek (2018).
	Ancylomarina subtilis	DSM 28825T	marine sediment	YES	Wu, W. J., et al. International Journal of Systematic & Evolutionary Microbiology (2016).
Prolixibacteraceae	Mariniphaga anaerophila	DSM 26910T	tidal-flat sediment	NO	Iino, T., et al. International Journal of Systematic & Evolutionary Microbiology (2014).
	Mariniphaga sediminis	KCTC 42260T	marine sediment	YES	Wang, F. Q., et al. International Journal of Systematic & Evolutionary Microbiology (2015).
	Draconibacterium filum	KCTC 32486T	inter-tidal sediment	YES	Gwak, J. H., et al. Antonie Van Leeuwenhoek (2015).
	Draconibacterium orientale	DSM 25947T	marine sediment	YES	Du, Z. J., et al. International Journal of Systematic & Evolutionary Microbiology (2014).
	Draconibacterium sediminis	KCTC 42152T	sediment of the Jiulong River	YES	Du, J., et al. International Journal of Systematic & Evolutionary Microbiology (2015).
	Roseimarinus sediminis	KCTC 42261T	marine sediment	YES	Wu, W. J., et al. International Journal of Systematic & Evolutionary Microbiology (2015).
	Prolixibacter denitrificans	DSM 27267T	crude oil	YES	Iino, T., Sakamoto M., and Ohkuma M. International Journal of Systematic & Evolutionary Microbiology (2015).
	Prolixibacter bellariivorans	JCM 13498T	marine-sediment fuel cell	YES	Holmes, D. E., et al. International Journal of Systematic & Evolutionary (2007).
	Tangfeifania diversioriginum	DSM 27063T	marine sediment	YES	Liu, Q. Q., et al. International Journal of Systematic & Evolutionary Microbiology (2014).
	Sunxiuqinia dokdonensis	KCTC 32503T	deep Sub-Seafloor Sediment	YES	Chang D H, et al. Journal of Microbiology (2013).
	Sunxiuqinia faeciviva	JCM 15547T	deep Sub-Seafloor Sediment	NO	Takai K., et al. International Journal of Systematic & Evolutionary Microbiology (2013).
	Sunxiuqinia rutila	KCTC 32434T	marine sediment	NO	Yoon J. and Kasai H. Journal of General & Applied Microbiology (2014).
	Sunxiuqinia elliptica	DQHS4T	sea cucumber farm sediment	NO	Qu L.,et al. International Journal of Systematic & Evolutionary Microbiology (2011).
	Mangrovibacterium marinum	DSM 28823T	marine sediment	YES	Wu, W. J., et al. Antonie Van Leeuwenhoek (2015).
	Meniscus glaucopis	ATCC 29398T	anaerobic digester sludge	NO	ROAR L. IRGENS et al. International Journal of Systematic & Evolutionary Microbiology (1977).
	Mangrovibacterium diazotrophicum	DSM 27148T	mangrove sediment	NO	Huang, X. F., et al. International Journal of Systematic & Evolutionary Microbiology (2014).
Marinilabiliaceae	Marinilabilia nitratireducens	JCM 17679T	marine solar saltern sample	NO	Shalley, S., et al. Antonie Van Leeuwenhoek (2013).
	Marinilabilia agarovorans	ATCC 19043T	unknown	YES	Nakagawa, Y., and Yamasato K. International Journal of Systematic Bacteriology (1996).
	Marinilabilia salmonicolor	JCM 21150T	marine mud	YES	Kumar, S., et al. Journal of Bacteriology (2012).
	Carboxylicivirga taeanensis	JCM 19490T	petroleum-polluted tidal flat sediment	YES	Yang, S. H., et al. International Journal of Systematic & Evolutionary Microbiology (2014).
	Carboxylicivirga mesophila	KCCM 42978T	tidal flat sediment	NO	Yang, S. H., et al. International Journal of Systematic & Evolutionary Microbiology (2014).
	Carboxylicivirga flava	KCTC 42707T	marine sediment	NO	Wang, H., et al. International Journal of Systematic & Evolutionary Microbiology (2016).
	Carboxylicivirga linearis	KCTC 42254T	sediment froma sea cucumber culture pond	YES	Wang, F. Q., et al. International Journal of Systematic & Evolutionary Microbiology (2015).
	Carboxylicivirga sediminis	KCTC 52869T	tidal flat sediment	NO	Wang, F. Q., et al. International Journal of Systematic & Evolutionary Microbiology (2018).
	Alkalitalea saponilacus	DSM 24412T	mixed water and sediment sample	YES	Zhao, B., and Chen S. International Journal of Systematic & Evolutionary Microbiology (2011).
	Labilibacter aurantiacus	KCTC 42400T	sea squirt tissue	NO	Lu, D. C., et al. International Journal of Systematic & Evolutionary Microbiology (2017).
	Labilibacter marinus	KCTC42400T	marine sediment	YES	Liu, Q. Q., et al. International Journal of Systematic & Evolutionary Microbiology (2015).
	Saccharicrinis fermentans	DSM 9555T	marine mud	YES	Bachmann B. J. Journal of General Microbiology (1955).
	Saccharicrinis carchari	DSM 27040T	gill homogenate of a dead shark	NO	Liu, Q. Q., et al. International Journal of Systematic & Evolutionary Microbiology (2014).
	Mangroviflexus xiamenensis	DSM 24214T	marine sediment	YES	Zhao, C., et al. International Journal of Systematic & Evolutionary Microbiology (2012).
	Thermophagus xiamenensis	DSM 19012T	offshore hot spring sediment	YES	Gao, Z. M., et al. International Journal of Systematic & Evolutionary Microbiology (2013).
	Geofilum rubicundum JCM 15548	JCM 15548T	deep subseafloor sediment	NO	Miyazaki, M., et al. International Journal of Systematic & Evolutionary Microbiology (2012).
	Geofilum rhodophaeum	KCTC 42595T	marine sediment	YES	Mu, X., et al. International Journal of Systematic & Evolutionary Microbiology (2017).
	Anaerophaga thermohalophila	DSM 12881T	oil soil	YES	Denger, K, R., et al. International Journal of Systematic & Evolutionary Microbiology (2002).
	Natronoflexus pectinivorans	DSM24179T	sediments from soda lakes	YES	Sorokin, D. Y., et al. Extremophiles Life Under Extreme Conditions (2011).
	Alkaliflexus imshenetskii	DSM 15055T	alkaline lake	YES	Zhilina, T. N., et al. Archives of Microbiology (2004).
Salinivirgaceae	Salinivirga cyanobacteriivorans	DSM 27204T	suboxic zone of hypersaline sediment	YES	Hania, W. B., et al. Environmental Microbiology (2017).
