# Supplementary material for: Metatranscriptomic and comparative genomic insights into resuscitation mechanisms during enrichment culturing
Source: Microbiome. 2018 Dec 26;6:230. doi: 10.1186/s40168-018-0613-2 (PMC6307301; doi:10.1186/s40168-018-0613-2)
Supplement: Supplementary file 9 — Table S8. The general features of metatranscriptomic sequencing of the 15 samples. (XLSX 9 kb) [file 40168_2018_613_MOESM9_ESM.xlsx]

## Sheet: Sheet1
Table S8. The general features of metatranscriptomic sequencing of the 15 samples
Sample	Clean reads	Percent in raw reads(%)	Non-rRNA reads	Percent in raw reads(%)
HGD0	118497420	97.0931	93318344	76.4622
HGD1	130952274	97.1423	110307556	81.8277
HGD2	122136354	97.1465	77103568	61.3277
HGD3	132683374	96.7889	98375548	71.7623
HGD4	116110424	96.9147	77730354	64.8797
S0	117252360	97.4399	76761070	63.7905
S1	137740384	97.1262	115521888	81.4591
S2	123259150	97.3285	108047574	85.3171
S3	122151292	97.1947	103741550	82.5462
S4	111135542	97.4337	101058746	88.5993
XSD0	114783364	97.4348	89366156	75.8592
XSD1	145298324	97.3118	125336834	83.9429
XSD2	127230038	97.5677	74370164	57.0315
XSD3	117851606	97.0601	84835180	69.8685
XSD4	121348232	97.2022	97009116	77.7061
