# Supplementary material for: Metatranscriptomic and comparative genomic insights into resuscitation mechanisms during enrichment culturing
Source: Microbiome. 2018 Dec 26;6:230. doi: 10.1186/s40168-018-0613-2 (PMC6307301; doi:10.1186/s40168-018-0613-2)
Supplement: Supplementary file 10 — Table S9. Detailed information of genes expression in Marinilabiliales in the 15 samples. (XLSX 387 kb) [file 40168_2018_613_MOESM10_ESM.xlsx]

## Sheet: Sheet1
		Table S9: Detailed information of genes expression in Marinilabiliales in the 15 samples
Query	KO	Definition	Pathway	Enzyme	NOG	Function	Taxonomy	HGD0	HGD1	HGD2	HGD3	HGD4	S0	S1	S2	S3	S4	XSD0	XSD1	XSD2	XSD3	XSD4
comp48531_c0_seq3.511.942.minus.HGD1_1	K13993	HSP20 family protein	ko04141	-	COG0071	O	d__Bacteria;k__norank;p__Bacteroidetes;c__Bacteroidia;o__Marinilabiliales;f__Marinilabiliaceae;g__Saccharicrinis;s__Saccharicrinis_marinus	0.472	160.839	0	0	0	0	0.661	0	0	0	0	0.27	0	0	0.292
comp53596_c0_seq1.818.1636.minus.HGD1_1	K03593	ATP-binding protein involved in chromosome partitioning	-	-	-	-	d__Bacteria;k__norank;p__Bacteroidetes;c__Bacteroidia;o__Marinilabiliales;f__Prolixibacteraceae;g__Prolixibacter;s__Prolixibacter_bellariivorans	0	143.928	0	0	0	0	0	0	0	0	0	2.97	2.675	0	0
comp16716_c0_seq1.8.519.minus.XSD2_1	K03088	RNA polymerase sigma-70 factor, ECF subfamily	-	-	COG1595	K	d__Bacteria;k__norank;p__Bacteroidetes;c__Bacteroidia;o__Marinilabiliales;f__Prolixibacteraceae;g__Draconibacterium;s__norank	3.445	117.158	45.423	2.075	7.738	14.217	8.933	6.819	5.112	0.692	1.68	160.185	84.861	3.134	5.216
comp46442_c0_seq2.13.1043.minus.HGD1_1	K00134	glyceraldehyde 3-phosphate dehydrogenase [EC:1.2.1.12]	ko00010,ko05010	1.2.1.12	COG0057	G	d__Bacteria;k__norank;p__Bacteroidetes;c__Bacteroidia;o__Marinilabiliales;f__Marinilabiliaceae;g__Saccharicrinis;s__Saccharicrinis_marinus	1.304	111.614	3.193	2.169	3.205	2.716	1.022	0.625	0	0	1.349	1.534	1.446	0.526	5.997
comp56325_c0_seq1.412.1005.plus.HGD1_1	K07337	hypothetical protein	-	-	COG3417	S	d__Bacteria;k__norank;p__Bacteroidetes;c__Bacteroidia;o__Marinilabiliales;f__Marinilabiliaceae;g__Saccharicrinis;s__Saccharicrinis_marinus	0	106.791	0	0	0	0	0	0	0	0	0	1.804	32.815	0	0
comp31017_c0_seq1.93.284.plus.XSD4_1	K03704	cold shock protein (beta-ribbon, CspA family)	-	-	COG1278	K	d__Bacteria;k__norank;p__Bacteroidetes;c__Bacteroidia;o__Marinilabiliales;f__Prolixibacteraceae;g__Prolixibacter;s__Prolixibacter_bellariivorans	0	101.981	44.351	20.943	45.409	0	32.335	67.616	23.5	2.806	0	40.961	54.016	14.501	143.855
comp40924_c0_seq1.121.558.plus.HGD1_1	K03088	RNA polymerase sigma-70 factor, ECF subfamily	-	-	COG1595	K	d__Bacteria;k__norank;p__Bacteroidetes;c__Bacteroidia;o__Marinilabiliales;f__Marinilabiliaceae;g__Geofilum;s__Geofilum_rubicundum	0	99.728	0	0	0	0	0	0	0	0	0	8.212	51.205	0	0.286
comp47129_c0_seq1.592.1044.minus.HGD1_1	K13993	HSP20 family protein	ko04141	-	COG0071	O	d__Bacteria;k__norank;p__Bacteroidetes;c__Bacteroidia;o__Marinilabiliales;f__Marinilabiliaceae;g__Saccharicrinis;s__Saccharicrinis_marinus	0	92.463	0	0	0	0	0.315	0	0	0	0	0.503	0.417	0.215	0
comp23916_c0_seq1.2.511.minus.HGD1_1	K03088	RNA polymerase sigma-70 factor, ECF subfamily	-	-	COG1595	K	d__Bacteria;k__norank;p__Bacteroidetes;c__Bacteroidia;o__Marinilabiliales;f__Prolixibacteraceae;g__Draconibacterium;s__norank	11.945	91.881	106.819	29.423	43.963	0	1.321	0.911	0	0.711	26.673	77.638	86.444	49.961	50.156
comp42862_c0_seq1.74.421.plus.HGD1_1	K02884	large subunit ribosomal protein L19	ko03010	-	COG0335	J	d__Bacteria;k__norank;p__Bacteroidetes;c__Bacteroidia;o__Marinilabiliales;f__Marinilabiliaceae;g__Thermophagus;s__Thermophagus_xiamenensis	0	89.223	32.914	19.67	12.334	0	5.74	12.909	2.556	0	0.687	16.645	37.605	13.734	36.809
comp47137_c0_seq1.16.540.plus.HGD1_1	K03386	peroxiredoxin (alkyl hydroperoxide reductase subunit C) [EC:1.11.1.15]	-	1.11.1.15	COG0450	O	d__Bacteria;k__norank;p__Bacteroidetes;c__Bacteroidia;o__Marinilabiliales;f__Prolixibacteraceae;g__Draconibacterium;s__Draconibacterium_sediminis	0.374	88.451	10.214	0.155	1.2	6.425	7.643	1.77	0.496	0	0	80.129	20.079	0	2.077
comp50310_c0_seq2.6770.7594.plus.HGD1_1	K02886	large subunit ribosomal protein L2	ko03010	-	COG0090	J	d__Bacteria;k__norank;p__Bacteroidetes;c__Bacteroidia;o__Marinilabiliales;f__Marinilabiliaceae;g__Saccharicrinis;s__Saccharicrinis_fermentans	3.086	81.603	17.604	4.902	18.177	0	5.033	8.016	1.461	0.395	6.556	11.305	10.399	4.002	24.827
comp27218_c0_seq1.32.304.plus.HGD1_1	K03530	DNA-binding protein HU-beta	-	-	COG0776	L	d__Bacteria;k__norank;p__Bacteroidetes;c__Bacteroidia;o__Marinilabiliales;f__Marinilabiliaceae;g__Thermophagus;s__Thermophagus_xiamenensis	0	75.325	8.055	6.057	9.496	3.24	10.301	9.734	1.2	0	0	5.695	3.323	3.928	36.034
comp27992_c0_seq1.39.564.minus.XSD3_1	K03088	RNA polymerase sigma-70 factor, ECF subfamily	-	-	COG1595	K	d__Bacteria;k__norank;p__Bacteroidetes;c__Bacteroidia;o__Marinilabiliales;f__Prolixibacteraceae;g__Draconibacterium;s__norank	20.691	74.515	59.668	23.412	4.78	0	3.035	1.327	0	0	23.553	69.954	54.319	49.65	9.155
comp23513_c0_seq1.123.376.minus.S2_1	K02909	large subunit ribosomal protein L31	ko03010	-	COG0254	J	d__Bacteria;k__norank;p__Bacteroidetes;c__Bacteroidia;o__Marinilabiliales;f__Marinilabiliaceae;g__Thermophagus;s__Thermophagus_xiamenensis	0	74.363	131.761	83.742	28.387	3.596	25.541	68.605	50.991	2.688	3.166	65.645	138.957	51.802	93.845
comp9671_c0_seq1.1.608.minus.XSD2_1	K03386	peroxiredoxin (alkyl hydroperoxide reductase subunit C) [EC:1.11.1.15]	-	1.11.1.15	COG0450	O	d__Bacteria;k__norank;p__Bacteroidetes;c__Bacteroidia;o__Marinilabiliales;f__Prolixibacteraceae;g__Sunxiuqinia;s__Sunxiuqinia_dokdonensis	65.534	65.591	28.596	21.877	18.845	5.788	0.629	0	0	0	63.828	61.189	28.673	37.897	29.884
comp35872_c0_seq1.34.270.plus.HGD1_1	K02078	acyl carrier protein	-	-	COG0236	I	d__Bacteria;k__norank;p__Bacteroidetes;c__Bacteroidia;o__Marinilabiliales;f__Marinilabiliaceae;g__Alkaliflexus;s__Alkaliflexus_imshenetskii	0	63.642	2.74	1.892	2.729	7.998	3.995	2.707	2.999	0	0	4.542	8.249	5.918	8.932
comp49914_c0_seq3.99.482.plus.HGD1_1	K02950	small subunit ribosomal protein S12	ko03010	-	COG0048	J	d__Bacteria;k__norank;p__Bacteroidetes;c__Bacteroidia;o__Marinilabiliales;f__Marinilabiliaceae;g__Anaerophaga;s__Anaerophaga_thermohalophila	0	61.794	0.453	0.146	0	0	0	0	0	1.897	0	1.264	0	0.535	0.686
comp60392_c0_seq1.48.680.plus.HGD1_1	K03386	peroxiredoxin (alkyl hydroperoxide reductase subunit C) [EC:1.11.1.15]	-	1.11.1.15	COG0450	O	d__Bacteria;k__norank;p__Bacteroidetes;c__Bacteroidia;o__Marinilabiliales;f__Marinilabiliaceae;g__Saccharicrinis;s__Saccharicrinis_marinus	0	61.427	0	0	0	0	0	0	0	0	0	4.517	0.554	0	0
comp49658_c0_seq10.1794.2786.plus.HGD1_1	K03040	DNA-directed RNA polymerase subunit alpha [EC:2.7.7.6]	ko00230,ko00240,ko03020	2.7.7.6	COG0202	K	d__Bacteria;k__norank;p__Bacteroidetes;c__Bacteroidia;o__Marinilabiliales;f__Marinilabiliaceae;g__Saccharicrinis;s__Saccharicrinis_fermentans	0.177	58.933	16.759	5.231	22.636	0	3.963	7.339	1.904	0.158	0.596	8.04	9.615	5.563	29.884
comp49794_c0_seq2.324.1967.plus.HGD1_1	K04077	chaperonin GroEL	ko03018,ko04940,ko05152	-	COG0459	O	d__Bacteria;k__norank;p__Bacteroidetes;c__Bacteroidia;o__Marinilabiliales;f__Marinilabiliaceae;g__Saccharicrinis;s__Saccharicrinis_marinus	0.787	58.541	0	0	0	2.323	0.267	0	0.548	0	1.059	0.172	0	0.048	0
comp42919_c0_seq1.19.632.minus.HGD1_1	K02959	small subunit ribosomal protein S16	ko03010	-	COG0228	J	d__Bacteria;k__norank;p__Bacteroidetes;c__Bacteroidia;o__Marinilabiliales;f__Marinilabiliaceae;g__Saccharicrinis;s__Saccharicrinis_fermentans	0.615	57.959	14.698	6.414	1.987	0	2.925	2.525	3.834	0	1.364	3.449	9.443	3.406	9.148
comp47137_c0_seq1.579.1004.plus.HGD1_1	K04063	osmotically inducible protein OsmC	-	-	COG1764	O	d__Bacteria;k__norank;p__Bacteroidetes;c__Bacteroidia;o__Marinilabiliales;f__Prolixibacteraceae;g__Draconibacterium;s__Draconibacterium_sediminis	0	57.44	4.311	0.404	0.394	7.155	6.008	0	0	0	0.529	61.275	8.091	0	0.597
comp63014_c0_seq1.425.1057.plus.HGD1_1	K03386	peroxiredoxin (alkyl hydroperoxide reductase subunit C) [EC:1.11.1.15]	-	1.11.1.15	COG0450	O	d__Bacteria;k__norank;p__Bacteroidetes;c__Bacteroidia;o__Marinilabiliales;f__Marinifilaceae;g__Marinifilum;s__Marinifilum_fragile	0	56.933	0	0	0	0	3.24	0	0	0.277	0	41.182	0	0	0
comp48239_c0_seq1.12.2064.minus.HGD1_1	K04079	molecular chaperone HtpG	ko04141,ko04612,ko04621,ko04626,ko04914,ko05200,ko05215	-	COG0326	O	d__Bacteria;k__norank;p__Bacteroidetes;c__Bacteroidia;o__Marinilabiliales;f__Marinilabiliaceae;g__Saccharicrinis;s__Saccharicrinis_marinus	0	56.516	0	0	0	0	0.157	0	0	0	0.367	0	0	0	0
comp50310_c0_seq2.9099.9530.plus.HGD1_1	K02878	large subunit ribosomal protein L16	ko03010	-	COG0197	J	d__Bacteria;k__norank;p__Bacteroidetes;c__Bacteroidia;o__Marinilabiliales;f__Marinilabiliaceae;g__Thermophagus;s__Thermophagus_xiamenensis	0.945	55.579	5.639	1.587	11.465	5.263	1.966	5.101	0.626	1.719	6.658	5.352	1.323	3.665	17.598
comp49343_c0_seq4.4.1926.minus.HGD1_1	K04043	molecular chaperone DnaK	ko03018,ko05152	-	COG0443	O	d__Bacteria;k__norank;p__Bacteroidetes;c__Bacteroidia;o__Marinilabiliales;f__Marinilabiliaceae;g__Saccharicrinis;s__Saccharicrinis_fermentans	1.24	55.263	0.8	0.54	0.082	16.933	1.242	1.64	0.339	0.652	1.247	0.209	0.669	0.456	1.023
comp39628_c0_seq1.1.680.minus.S1_1	K03386	peroxiredoxin (alkyl hydroperoxide reductase subunit C) [EC:1.11.1.15]	-	1.11.1.15	COG0450	O	d__Bacteria;k__norank;p__Bacteroidetes;c__Bacteroidia;o__Marinilabiliales;f__Prolixibacteraceae;g__Sunxiuqinia;s__Sunxiuqinia_dokdonensis	0	53.782	52.511	27.254	272.09	0	12.283	35.786	1.095	2.727	0	34.995	35.052	32.83	36.688
comp26136_c0_seq1.120.820.minus.HGD1_1	K03832	periplasmic protein TonB	-	-	ENOG4111GC9	S	d__Bacteria;k__norank;p__Bacteroidetes;c__Bacteroidia;o__Marinilabiliales;f__Marinilabiliaceae;g__Marinilabilia;s__Marinilabilia_salmonicolor	0	53.503	7.209	0.221	0	0	9.295	3.123	0	0	0	45.306	2.941	0.636	1.633
comp41908_c0_seq1.1.632.minus.HGD1_1	K03386	peroxiredoxin (alkyl hydroperoxide reductase subunit C) [EC:1.11.1.15]	-	1.11.1.15	COG0450	O	d__Bacteria;k__norank;p__Bacteroidetes;c__Bacteroidia;o__Marinilabiliales;f__Marinilabiliaceae;g__Saccharicrinis;s__Saccharicrinis_marinus	0	51.2	0	0	0	0	1.62	0	0	0	0	0.172	0.273	0	0
comp52985_c0_seq1.29.327.minus.XSD1_1	K03530	DNA-binding protein HU-beta	-	-	COG0776	L	d__Bacteria;k__norank;p__Bacteroidetes;c__Bacteroidia;o__Marinilabiliales;f__Marinilabiliaceae;g__Thermophagus;s__Thermophagus_xiamenensis	0	46.934	36.236	17.426	39.989	0	11.449	9.396	1.043	0.711	0	30.945	28.932	13.892	90.103
comp50310_c0_seq2.5216.5833.plus.HGD1_1	K02906	large subunit ribosomal protein L3	ko03010	-	COG0087	J	d__Bacteria;k__norank;p__Bacteroidetes;c__Bacteroidia;o__Marinilabiliales;f__Marinilabiliaceae;g__Anaerophaga;s__Anaerophaga_thermohalophila	0	45.453	0.249	0	0	0	0	0	0	0	0	0	0	0.149	0.381
comp63014_c0_seq1.1126.1506.plus.HGD1_1	K05919	superoxide reductase [EC:1.15.1.2]	-	1.15.1.2	ENOG4111M3D	S	d__Bacteria;k__norank;p__Bacteroidetes;c__Bacteroidia;o__Marinilabiliales;f__Marinifilaceae;g__Marinifilum;s__Marinifilum_fragile	0	44.542	0	0	0	0	8.949	0	0	0	0	49.467	0	0	0
comp45748_c0_seq2.399.662.plus.HGD1_1	K02899	large subunit ribosomal protein L27	ko03010	-	COG0211	J	d__Bacteria;k__norank;p__Bacteroidetes;c__Bacteroidia;o__Marinilabiliales;f__Marinilabiliaceae;g__Saccharicrinis;s__Saccharicrinis_marinus	0	43.947	13.875	3.188	3.077	0	4.026	0	6.364	0	1.003	8.175	0.87	7.277	20.367
comp49160_c0_seq2.1392.2735.plus.HGD1_1	K01586	diaminopimelate decarboxylase [EC:4.1.1.20]	ko00300	4.1.1.20	COG0019	E	d__Bacteria;k__norank;p__Bacteroidetes;c__Bacteroidia;o__Marinilabiliales;f__Prolixibacteraceae;g__Draconibacterium;s__Draconibacterium_sediminis	0	43.921	95.065	40.228	35.877	0.487	3.255	1.952	0.183	0	0.855	36.088	96.346	49.856	45.626
comp50310_c0_seq2.8349.9068.plus.HGD1_1	K02982	small subunit ribosomal protein S3	ko03010	-	COG0092	J	d__Bacteria;k__norank;p__Bacteroidetes;c__Bacteroidia;o__Marinilabiliales;f__Marinilabiliaceae;g__Geofilum;s__Geofilum_rubicundum	1.285	42.972	5.352	0.85	7.014	0	2.249	5.127	0.678	0.237	1.7	5.757	3.574	2.214	11.41
comp66352_c0_seq1.377.1237.plus.HGD1_1	K03086	RNA polymerase primary sigma factor	-	-	COG0568	K	d__Bacteria;k__norank;p__Bacteroidetes;c__Bacteroidia;o__Marinilabiliales;f__Marinilabiliaceae;g__Saccharicrinis;s__Saccharicrinis_marinus	0	42.314	0	0.69	0	0	0	0.234	0	0	0	1.633	3.107	0.302	0.648
comp12339_c0_seq1.1.437.minus.HGD1_1	K04043	molecular chaperone DnaK	ko03018,ko05152	-	COG0443	O	d__Bacteria;k__norank;p__Bacteroidetes;c__Bacteroidia;o__Marinilabiliales;f__Marinilabiliaceae;g__Saccharicrinis;s__Saccharicrinis_fermentans	0	41.428	0	0	0	0	0	0	0	0	0.504	0.258	0	0	0
comp46442_c0_seq1.13.1043.minus.HGD1_1	K00134	glyceraldehyde 3-phosphate dehydrogenase [EC:1.2.1.12]	ko00010,ko05010	1.2.1.12	COG0057	G	d__Bacteria;k__norank;p__Bacteroidetes;c__Bacteroidia;o__Marinilabiliales;f__Marinilabiliaceae;g__Saccharicrinis;s__Saccharicrinis_marinus	0.925	41.01	12.486	6.766	14.386	8.803	2.532	3.8	1.774	0.316	2.128	2.725	10.169	4.616	30.932
comp47523_c0_seq1.403.1263.plus.HGD1_1	K03086	RNA polymerase primary sigma factor	-	-	COG0568	K	d__Bacteria;k__norank;p__Bacteroidetes;c__Bacteroidia;o__Marinilabiliales;f__Marinilabiliaceae;g__Saccharicrinis;s__Saccharicrinis_marinus	0	40.491	0.332	0.606	0.339	0	0.849	0	0.548	0.198	0.229	2.811	0.388	0.701	1.684
comp48277_c0_seq5.436.2295.minus.HGD1_1	K02945	small subunit ribosomal protein S1	ko03010	-	COG0539	J	d__Bacteria;k__norank;p__Bacteroidetes;c__Bacteroidia;o__Marinilabiliales;f__Marinilabiliaceae;g__Saccharicrinis;s__Saccharicrinis_fermentans	0	39.985	0.113	0.291	0.595	1.948	0.094	0.104	0.287	0	0	0.405	0	0.132	0
comp42560_c0_seq1.614.1309.minus.HGD1_1	K02863	large subunit ribosomal protein L1	ko03010	-	COG0081	J	d__Bacteria;k__norank;p__Bacteroidetes;c__Bacteroidia;o__Marinilabiliales;f__Marinilabiliaceae;g__Saccharicrinis;s__Saccharicrinis_fermentans	0.266	39.491	0	0	0	0	0.723	1.562	0	0	0	0.601	0	0	0.165
comp63536_c0_seq1.832.1614.minus.HGD1_1	K06897	-	-	2.5.1.105	COG1237	S	d__Bacteria;k__norank;p__Bacteroidetes;c__Bacteroidia;o__Marinilabiliales;f__Prolixibacteraceae;g__Sunxiuqinia;s__Sunxiuqinia_dokdonensis	0	39.466	0	0	0	0	0	0	0	0	0	0.258	1.302	0	0
comp47949_c0_seq1.1.1509.minus.HGD1_1	K08301	ribonuclease G [EC:3.1.26.-]	-	3.1.26.-	-	-	d__Bacteria;k__norank;p__Bacteroidetes;c__Bacteroidia;o__Marinilabiliales;f__Marinilabiliaceae;g__Alkaliflexus;s__Alkaliflexus_imshenetskii	0.345	38.858	3.608	2.517	3.443	0	1.51	4.242	2.087	0.613	0.249	1.829	3.855	2.003	5.775
comp49160_c0_seq1.1350.2690.plus.HGD1_1	K01586	diaminopimelate decarboxylase [EC:4.1.1.20]	ko00300	4.1.1.20	COG0019	E	d__Bacteria;k__norank;p__Bacteroidetes;c__Bacteroidia;o__Marinilabiliales;f__Prolixibacteraceae;g__Draconibacterium;s__Draconibacterium_sediminis	0	38.719	18.201	6.997	1.96	0	1.541	0.755	0	0	0.285	42.041	19.712	12.138	3.259
comp48849_c0_seq2.1.483.minus.HGD1_1	K02863	large subunit ribosomal protein L1	ko03010	-	COG0081	J	d__Bacteria;k__norank;p__Bacteroidetes;c__Bacteroidia;o__Marinilabiliales;f__Marinilabiliaceae;g__Marinilabilia;s__Marinilabilia_salmonicolor	0	37.15	1.653	0.169	0.33	0	0.283	0.495	0	0	2.693	1.387	0.762	0.197	3.043
comp48333_c0_seq1.9.356.plus.HGD1_1	K02990	small subunit ribosomal protein S6	ko03010	-	COG0360	J	d__Bacteria;k__norank;p__Bacteroidetes;c__Bacteroidia;o__Marinilabiliales;f__Marinilabiliaceae;g__Saccharicrinis;s__Saccharicrinis_fermentans	0	37.061	14.17	8.959	5.137	0	7.518	4.555	2.556	1.146	0	1.804	7.048	5.019	10.095
comp49914_c0_seq5.599.1075.plus.HGD1_1	K02992	small subunit ribosomal protein S7	ko03010	-	COG0049	J	d__Bacteria;k__norank;p__Bacteroidetes;c__Bacteroidia;o__Marinilabiliales;f__Marinilabiliaceae;g__Saccharicrinis;s__Saccharicrinis_marinus	0.418	36.897	9.482	2.451	0.678	0	2.595	2.499	0.574	0	0.916	2.615	5.063	1.21	3.634
comp71314_c0_seq1.1.499.minus.HGD1_1	K03088	RNA polymerase sigma-70 factor, ECF subfamily	-	-	COG1595	K	d__Bacteria;k__norank;p__Bacteroidetes;c__Bacteroidia;o__Marinilabiliales;f__Marinilabiliaceae;g__Saccharicrinis;s__Saccharicrinis_fermentans	0	36.833	0	0	0	0	0	0	0	0	0.433	4.91	4.401	0	0
comp50310_c0_seq2.7922.8341.plus.HGD1_1	K02890	large subunit ribosomal protein L22	ko03010	-	COG0091	J	d__Bacteria;k__norank;p__Bacteroidetes;c__Bacteroidia;o__Marinilabiliales;f__Marinilabiliaceae;g__Marinilabilia;s__Marinilabilia_salmonicolor	0.487	36.783	12.373	2.475	11.574	0	0.346	6.481	0	0	3.222	3.646	3.661	1.898	17.693
comp34307_c0_seq2.84.479.plus.HGD3_1	K02994	small subunit ribosomal protein S8	ko03010	-	COG0096	J	d__Bacteria;k__norank;p__Bacteroidetes;c__Bacteroidia;o__Marinilabiliales;f__Marinilabiliaceae;g__Alkaliflexus;s__Alkaliflexus_imshenetskii	2.638	35.783	7.33	7.128	18.113	0	3.318	5.101	0	0.474	2.316	4.542	10.378	8.978	13.83
comp49406_c0_seq2.872.1453.plus.HGD1_1	K03088	RNA polymerase sigma-70 factor, ECF subfamily	-	-	COG1595	K	d__Bacteria;k__norank;p__Bacteroidetes;c__Bacteroidia;o__Marinilabiliales;f__Prolixibacteraceae;g__Draconibacterium;s__Draconibacterium_sediminis	0	35.517	13.241	4.513	1.062	0	0.676	0	0	0	0	33.535	15.282	8.066	1.016
comp70256_c0_seq1.55.1488.plus.HGD1_1	K00873	pyruvate kinase [EC:2.7.1.40]	ko00010,ko00230,ko00620,ko00710,ko04930	2.7.1.40	COG0469	G	d__Bacteria;k__norank;p__Bacteroidetes;c__Bacteroidia;o__Marinilabiliales;f__Marinilabiliaceae;g__Alkaliflexus;s__Alkaliflexus_imshenetskii	0	35.441	0	0	0	0	0	0	0	0	0	0.061	0.554	0	0
comp40822_c0_seq1.1.375.minus.HGD1_1	K02959	small subunit ribosomal protein S16	ko03010	-	COG0228	J	d__Bacteria;k__norank;p__Bacteroidetes;c__Bacteroidia;o__Marinilabiliales;f__Marinilabiliaceae;g__Anaerophaga;s__Anaerophaga_thermohalophila	0	34.631	0.46	0.474	0.458	0	0	0	0	0	0	0.97	0.525	0	0.349
comp68080_c0_seq1.103.684.plus.HGD1_1	K02003	-	-	-	COG1136	V	d__Bacteria;k__norank;p__Bacteroidetes;c__Bacteroidia;o__Marinilabiliales;f__Marinifilaceae;g__Marinifilum;s__Marinifilum_fragile	0	33.745	0.528	0	0	0	0	0	0	0	0	26.305	2.445	0	0
comp48333_c0_seq1.360.629.plus.HGD1_1	K02963	small subunit ribosomal protein S18	ko03010	-	COG0238	J	d__Bacteria;k__norank;p__Bacteroidetes;c__Bacteroidia;o__Marinilabiliales;f__Marinilabiliaceae;g__Saccharicrinis;s__Saccharicrinis_fermentans	3.554	33.087	24.565	12.711	11.144	3.297	1.934	3.305	0	0	1.945	5.266	14.347	10.113	21.943
comp71197_c0_seq1.262.981.plus.HGD1_1	K02003	-	-	-	COG1136	V	d__Bacteria;k__norank;p__Bacteroidetes;c__Bacteroidia;o__Marinilabiliales;f__Marinilabiliaceae;g__Saccharicrinis;s__Saccharicrinis_fermentans	0	32.77	0	0	0	0	0	0	0	0	0	0.43	0	0	0
comp31475_c0_seq1.21.605.minus.XSD4_1	K04564	superoxide dismutase, Fe-Mn family [EC:1.15.1.1]	ko04146,ko05016	1.15.1.1	COG0605	P	d__Bacteria;k__norank;p__Bacteroidetes;c__Bacteroidia;o__Marinilabiliales;f__Prolixibacteraceae;g__Draconibacterium;s__Draconibacterium_orientale	34.674	32.656	16.057	15.763	44.027	27.946	12.031	2.316	2.191	0.296	22.662	22.266	34.024	18.39	125.59
comp47310_c0_seq2.1.1044.minus.HGD1_1	K01624	fructose-bisphosphate aldolase, class II [EC:4.1.2.13]	ko00010,ko00030,ko00051,ko00680,ko00710	4.1.2.13	-	-	d__Bacteria;k__norank;p__Bacteroidetes;c__Bacteroidia;o__Marinilabiliales;f__Marinilabiliaceae;g__Saccharicrinis;s__Saccharicrinis_marinus	0	31.859	3.767	1.526	4.185	0	1.242	0.989	0.235	0.316	0	0.847	4.38	2.258	4.161
comp73363_c0_seq1.1.501.minus.HGD1_1	K09014	Fe-S cluster assembly protein SufB	-	-	COG0719	O	d__Bacteria;k__norank;p__Bacteroidetes;c__Bacteroidia;o__Marinilabiliales;f__Marinilabiliaceae;g__Saccharicrinis;s__Saccharicrinis_fermentans	0	31.783	0	0	0	0	0	0	0	0	0	0.221	0	0	0
comp79438_c0_seq1.50.867.minus.HGD1_1	K00703	starch synthase [EC:2.4.1.21]	ko00500	2.4.1.21	COG0297	G	d__Bacteria;k__norank;p__Bacteroidetes;c__Bacteroidia;o__Marinilabiliales;f__Marinilabiliaceae;g__Saccharicrinis;s__Saccharicrinis_marinus	0	31.542	0	0	0	0	0	0	0	0	0	0	0.209	0	0
comp31345_c0_seq2.12.1019.minus.HGD2_1	K00134	glyceraldehyde 3-phosphate dehydrogenase [EC:1.2.1.12]	ko00010,ko05010	1.2.1.12	COG0057	G	d__Bacteria;k__norank;p__Bacteroidetes;c__Bacteroidia;o__Marinilabiliales;f__Prolixibacteraceae;g__Draconibacterium;s__Draconibacterium_sediminis	1.6	31.517	70.795	49.619	143.261	7.867	8.398	16.579	6.781	1.759	0.585	11.612	70.111	19.139	146.726
comp17859_c0_seq1.10.453.plus.HGD0_1	K02867	large subunit ribosomal protein L11	ko03010	-	COG0080	J	d__Bacteria;k__norank;p__Bacteroidetes;c__Bacteroidia;o__Marinilabiliales;f__Marinilabiliaceae;g__Saccharicrinis;s__Saccharicrinis_marinus	20.548	30.859	14.109	3.259	7.802	0	1.903	2.733	1.226	0	26.577	5.462	8.4	1.547	5.114
comp48486_c0_seq1.309.1655.minus.HGD1_1	K03076	preprotein translocase subunit SecY	ko03060,ko03070	-	COG0201	U	d__Bacteria;k__norank;p__Bacteroidetes;c__Bacteroidia;o__Marinilabiliales;f__Marinilabiliaceae;g__Alkaliflexus;s__Alkaliflexus_imshenetskii	0	30.353	3.888	0.634	6.694	0	1.022	2.993	0	0.237	0	1.424	2.488	1.986	13.57
comp49658_c0_seq2.1179.1784.plus.HGD1_1	K02986	small subunit ribosomal protein S4	ko03010	-	COG0522	J	d__Bacteria;k__norank;p__Bacteroidetes;c__Bacteroidia;o__Marinilabiliales;f__Marinilabiliaceae;g__Saccharicrinis;s__Saccharicrinis_fermentans	0	30.251	4.054	1.564	4.972	0	1.494	1.848	0	0.573	0	3.707	3.207	3.012	9.891
comp26266_c0_seq1.262.1719.minus.HGD1_1	K07248	lactaldehyde dehydrogenase / glycolaldehyde dehydrogenase [EC:1.2.1.22 1.2.1.21]	ko00620,ko00630	1.2.1.21,1.2.1.22	COG1012	C	d__Bacteria;k__norank;p__Bacteroidetes;c__Bacteroidia;o__Marinilabiliales;f__Marinilabiliaceae;g__Saccharicrinis;s__Saccharicrinis_fermentans	0	30.087	0	0	0	0	0	0	0	0	0	0.331	0	0	0
comp49658_c0_seq2.257.634.plus.HGD1_1	K02952	small subunit ribosomal protein S13	ko03010	-	COG0099	J	d__Bacteria;k__norank;p__Bacteroidetes;c__Bacteroidia;o__Marinilabiliales;f__Prolixibacteraceae;g__Draconibacterium;s__Draconibacterium_orientale	0	30.011	6.424	3.32	5.97	0	0.393	4.06	0	0	0	1.939	2.625	1.911	7.007
comp84130_c0_seq1.113.711.minus.XSD1_1	K07337	hypothetical protein	-	-	COG3417	S	d__Bacteria;k__norank;p__Bacteroidetes;c__Bacteroidia;o__Marinilabiliales;f__Marinilabiliaceae;g__Saccharicrinis;s__Saccharicrinis_fermentans	0	29.96	3.578	0	0	0	0	0	0.835	0	0	26.243	2.949	0.153	0.197
comp49702_c0_seq1.1068.1871.plus.HGD1_1	K02967	small subunit ribosomal protein S2	ko03010	-	COG0052	J	d__Bacteria;k__norank;p__Bacteroidetes;c__Bacteroidia;o__Marinilabiliales;f__Marinilabiliaceae;g__Saccharicrinis;s__Saccharicrinis_fermentans	0	29.96	0	0	0	0	0.157	0	0	0	0	0.503	0	0	0
comp69360_c0_seq1.1.319.minus.HGD1_1	K03210	preprotein translocase subunit YajC	ko03060,ko03070	-	COG1862	U	d__Bacteria;k__norank;p__Bacteroidetes;c__Bacteroidia;o__Marinilabiliales;f__Marinilabiliaceae;g__Geofilum;s__Geofilum_rubicundum	0	29.948	0	0	0	0	0	0	0	0	0	0	0	0	0
comp49794_c0_seq2.18.296.plus.HGD1_1	K04078	chaperonin GroES	-	-	COG0234	O	d__Bacteria;k__norank;p__Bacteroidetes;c__Bacteroidia;o__Marinilabiliales;f__Marinilabiliaceae;g__Saccharicrinis;s__Saccharicrinis_marinus	0	29.694	0	0	0	0	0	0	0	0	0	0	0	0	0
comp11946_c0_seq1.21.657.minus.HGD3_1	K03832	periplasmic protein TonB	-	-	ENOG4111GC9	S	d__Bacteria;k__norank;p__Bacteroidetes;c__Bacteroidia;o__Marinilabiliales;f__Prolixibacteraceae;g__Draconibacterium;s__Draconibacterium_orientale	42.194	29.581	24.157	18.336	15.191	7.53	1.195	0	0.782	0	38.295	34.762	44.056	21.081	31.51
comp44511_c0_seq2.53.292.plus.HGD1_1	K02982	small subunit ribosomal protein S3	ko03010	-	COG0092	J	d__Bacteria;k__norank;p__Bacteroidetes;c__Bacteroidia;o__Marinilabiliales;f__Marinilabiliaceae;g__Geofilum;s__Geofilum_rubicundum	0	29.302	0	0	0	0	0	0	0	0	0	0.638	0	0	0
comp50310_c0_seq2.7614.7883.plus.HGD1_1	K02965	small subunit ribosomal protein S19	ko03010	-	COG0185	J	d__Bacteria;k__norank;p__Bacteroidetes;c__Bacteroidia;o__Marinilabiliales;f__Prolixibacteraceae;g__Prolixibacter;s__Prolixibacter_bellariivorans	0	29.289	11.165	0.77	8.168	0	1.29	3.305	0	0	0	4.738	5.063	0.881	9.002
comp26321_c0_seq1.137.664.minus.HGD1_1	K02864	large subunit ribosomal protein L10	ko03010	-	COG0244	J	d__Bacteria;k__norank;p__Bacteroidetes;c__Bacteroidia;o__Marinilabiliales;f__Prolixibacteraceae;g__Sunxiuqinia;s__Sunxiuqinia_dokdonensis	0.738	29.251	0	0	0	0	0	0.885	0	0	0.814	0.417	0	0	0
comp49658_c0_seq6.904.1422.plus.HGD1_1	K02879	large subunit ribosomal protein L17	ko03010	-	COG0203	J	d__Bacteria;k__norank;p__Bacteroidetes;c__Bacteroidia;o__Marinilabiliales;f__Marinilabiliaceae;g__Saccharicrinis;s__Saccharicrinis_marinus	0	29.112	4.877	0.944	6.099	0	0.771	6.272	2.53	0	0	2.774	3.862	1.455	9.116
comp71330_c0_seq1.9.311.plus.HGD1_1	K03411	chemotaxis protein CheD [EC:3.5.1.44]	ko02030	3.5.1.44	COG1871	NT	d__Bacteria;k__norank;p__Bacteroidetes;c__Bacteroidia;o__Marinilabiliales;f__Marinilabiliaceae;g__Saccharicrinis;s__Saccharicrinis_marinus	0	28.884	0	0	0	0	0	0	0	0	0	0	0	0	0
comp47917_c0_seq6.1.660.minus.HGD1_1	K03561	biopolymer transport protein ExbB	-	-	COG0811	U	d__Bacteria;k__norank;p__Bacteroidetes;c__Bacteroidia;o__Marinilabiliales;f__Marinilabiliaceae;g__Marinilabilia;s__Marinilabilia_salmonicolor	0.281	28.454	7.806	4.038	5.677	3.147	1.337	1.327	0	0.514	0.311	1.105	2.359	2.709	15.603
comp46040_c0_seq1.41.721.plus.XSD1_1	K03832	periplasmic protein TonB	-	-	ENOG4111GC9	S	d__Bacteria;k__norank;p__Bacteroidetes;c__Bacteroidia;o__Marinilabiliales;f__Marinilabiliaceae;g__Marinilabilia;s__Marinilabilia_salmonicolor	0	27.998	1.759	0	0	0	2.045	0	0	0	0	34.234	0.762	0.132	0.337
comp49343_c0_seq1.4.1926.minus.HGD1_1	K04043	molecular chaperone DnaK	ko03018,ko05152	-	COG0443	O	d__Bacteria;k__norank;p__Bacteroidetes;c__Bacteroidia;o__Marinilabiliales;f__Marinilabiliaceae;g__Saccharicrinis;s__Saccharicrinis_fermentans	0.812	27.859	0.71	0.479	0.742	3.896	0.44	0.468	0.809	0.553	0.311	1.264	0.705	0.557	0.54
comp67697_c0_seq1.58.405.plus.HGD1_1	K02884	large subunit ribosomal protein L19	ko03010	-	COG0335	J	d__Bacteria;k__norank;p__Bacteroidetes;c__Bacteroidia;o__Marinilabiliales;f__Marinilabiliaceae;g__Thermophagus;s__Thermophagus_xiamenensis	0	27.581	0	0.268	0	0	0	0	0	0	0	0.356	0	0	0
comp31010_c0_seq4.75.758.plus.HGD2_1	K03832	periplasmic protein TonB	-	-	ENOG4111GC9	S	d__Bacteria;k__norank;p__Bacteroidetes;c__Bacteroidia;o__Marinilabiliales;f__Marinilabiliaceae;g__Saccharicrinis;s__Saccharicrinis_fermentans	0.271	27.429	41.331	23.14	28.954	0	6.134	8.979	6.886	0.494	0	18.338	28.558	11.612	35.868
comp50310_c0_seq2.5881.6462.plus.HGD1_1	K02926	large subunit ribosomal protein L4	ko03010	-	COG0088	J	d__Bacteria;k__norank;p__Bacteroidetes;c__Bacteroidia;o__Marinilabiliales;f__Marinilabiliaceae;g__Anaerophaga;s__Anaerophaga_thermohalophila	0	26.416	0	0	0	1.217	0	0	0	0	0	0.184	0.309	0	0
comp58806_c0_seq1.376.576.plus.HGD1_1	K04564	superoxide dismutase, Fe-Mn family [EC:1.15.1.1]	ko04146,ko05016	1.15.1.1	COG0605	P	d__Bacteria;k__norank;p__Bacteroidetes;c__Bacteroidia;o__Marinilabiliales;f__Marinilabiliaceae;g__Geofilum;s__Geofilum_rubicundum	0	26.302	0	0	0	0	0	0	0	0	0	0	0	0	0
comp53178_c0_seq1.32.1058.minus.XSD1_1	K00226	dihydroorotate dehydrogenase (fumarate) [EC:1.3.98.1]	ko00240	1.3.98.1	COG0167	F	d__Bacteria;k__norank;p__Bacteroidetes;c__Bacteroidia;o__Marinilabiliales;f__Prolixibacteraceae;g__Draconibacterium;s__Draconibacterium_orientale	0.517	26.252	1.925	0.211	0.549	3.203	2.422	1.015	0.443	0.158	0.952	30.65	0.64	0.167	0
comp48333_c0_seq2.43.333.plus.HGD1_1	K02990	small subunit ribosomal protein S6	ko03010	-	COG0360	J	d__Bacteria;k__norank;p__Bacteroidetes;c__Bacteroidia;o__Marinilabiliales;f__Marinilabiliaceae;g__Saccharicrinis;s__Saccharicrinis_fermentans	0	26.201	0	0	0	0	0	0	0	0	0	0	0	0	0
comp46442_c0_seq4.1.605.minus.HGD1_1	K00134	glyceraldehyde 3-phosphate dehydrogenase [EC:1.2.1.12]	ko00010,ko05010	1.2.1.12	COG0057	G	d__Bacteria;k__norank;p__Bacteroidetes;c__Bacteroidia;o__Marinilabiliales;f__Marinilabiliaceae;g__Saccharicrinis;s__Saccharicrinis_marinus	0.32	25.505	1.827	0.15	1.795	0	1.95	0.364	0.261	0	0	2.099	0.374	0.149	3.958
comp48333_c0_seq1.648.1091.plus.HGD1_1	K02939	large subunit ribosomal protein L9	ko03010	-	COG0359	J	d__Bacteria;k__norank;p__Bacteroidetes;c__Bacteroidia;o__Marinilabiliales;f__Marinilabiliaceae;g__Saccharicrinis;s__Saccharicrinis_fermentans	0	25.48	1.857	1.723	0.375	0	0.629	1.093	0.626	0	0	1.301	2.172	1.105	2.274
comp15733_c0_seq1.132.773.plus.HGD1_1	K02651	pilus assembly protein Flp/PilA	ko04112	-	ENOG410YK3M	S	d__Bacteria;k__norank;p__Bacteroidetes;c__Bacteroidia;o__Marinilabiliales;f__Marinilabiliaceae;g__Saccharicrinis;s__Saccharicrinis_fermentans	0	25.467	22.843	7.048	3.068	0	0.598	0.703	0	0.81	0	15.307	5.444	10.977	15.215
comp75367_c0_seq1.150.515.plus.HGD1_1	K03413	two-component system, chemotaxis family, response regulator CheY	ko02020,ko02030	-	COG0784	T	d__Bacteria;k__norank;p__Bacteroidetes;c__Bacteroidia;o__Marinilabiliales;f__Marinilabiliaceae;g__Saccharicrinis;s__Saccharicrinis_fermentans	0	25.328	0	0	0	0	0	0	0	0	0	1.35	0	0	0
comp49343_c0_seq6.1.751.minus.HGD1_1	K04043	molecular chaperone DnaK	ko03018,ko05152	-	COG0443	O	d__Bacteria;k__norank;p__Bacteroidetes;c__Bacteroidia;o__Marinilabiliales;f__Marinilabiliaceae;g__Geofilum;s__Geofilum_rubicundum	0.29	25.138	2.174	0.347	0.586	8.504	0.944	0.677	0.313	0	1.873	2.111	0.906	2.179	1.048
comp48333_c0_seq5.66.509.plus.HGD1_1	K02939	large subunit ribosomal protein L9	ko03010	-	COG0359	J	d__Bacteria;k__norank;p__Bacteroidetes;c__Bacteroidia;o__Marinilabiliales;f__Marinilabiliaceae;g__Marinilabilia;s__Marinilabilia_salmonicolor	0	24.264	0	0	0	0	0	0	0	0	0	0	0	0	0
comp12705_c0_seq1.138.653.plus.HGD1_1	K02864	large subunit ribosomal protein L10	ko03010	-	COG0244	J	d__Bacteria;k__norank;p__Bacteroidetes;c__Bacteroidia;o__Marinilabiliales;f__Marinilabiliaceae;g__Saccharicrinis;s__Saccharicrinis_fermentans	0	24.176	0	0	0	0	0	0	0	0	0	1.289	0	0	0
comp50310_c0_seq2.10384.10704.plus.HGD1_1	K02895	large subunit ribosomal protein L24	ko03010	-	COG0198	J	d__Bacteria;k__norank;p__Bacteroidetes;c__Bacteroidia;o__Marinilabiliales;f__Marinilabiliaceae;g__Alkaliflexus;s__Alkaliflexus_imshenetskii	0	23.67	0	0	1.731	0	0	0	0	2.569	0	1.215	0	0	1.315
comp47917_c0_seq1.1578.2414.minus.HGD1_1	K03561	biopolymer transport protein ExbB	-	-	COG0811	U	d__Bacteria;k__norank;p__Bacteroidetes;c__Bacteroidia;o__Marinilabiliales;f__Marinilabiliaceae;g__Geofilum;s__Geofilum_rubicundum	0	23.657	0.347	0.178	0.174	0	0	0.26	0	0	0	1.448	0.201	0	0.4
comp39405_c0_seq1.1.227.minus.XSD1_1	K02358	elongation factor Tu	ko04626	-	COG0050	J	d__Bacteria;k__norank;p__Bacteroidetes;c__Bacteroidia;o__Marinilabiliales;f__Marinilabiliaceae;g__Saccharicrinis;s__Saccharicrinis_marinus	0	22.872	2.921	0	0	0	0	0	0	0	0	8.985	0	0	0.731
comp50310_c0_seq5.10384.10704.plus.HGD1_1	K02895	large subunit ribosomal protein L24	ko03010	-	COG0198	J	d__Bacteria;k__norank;p__Bacteroidetes;c__Bacteroidia;o__Marinilabiliales;f__Marinilabiliaceae;g__Alkaliflexus;s__Alkaliflexus_imshenetskii	9.056	22.708	6.907	0	7.976	0	0	1.978	0	0	6.867	2.443	1.316	2.389	17.07
comp81774_c0_seq1.1.342.minus.HGD1_1	K00074	3-hydroxybutyryl-CoA dehydrogenase [EC:1.1.1.157]	ko00362,ko00650	1.1.1.157	COG1250	I	d__Bacteria;k__norank;p__Bacteroidetes;c__Bacteroidia;o__Marinilabiliales;f__Marinilabiliaceae;g__Saccharicrinis;s__Saccharicrinis_marinus	0	22.682	0	0	0	0	0	0	0	0	0	0	0	0	0
comp47805_c0_seq1.9.1459.minus.HGD1_1	K03696	ATP-dependent Clp protease ATP-binding subunit ClpC	-	-	COG0542	O	d__Bacteria;k__norank;p__Bacteroidetes;c__Bacteroidia;o__Marinilabiliales;f__Marinilabiliaceae;g__Saccharicrinis;s__Saccharicrinis_marinus	0	22.632	0	0	0	0.88	0.079	0	0	0	0	0.061	0	0	0
comp50310_c0_seq4.9740.9997.plus.HGD1_1	K02961	small subunit ribosomal protein S17	ko03010	-	COG0186	J	d__Bacteria;k__norank;p__Bacteroidetes;c__Bacteroidia;o__Marinilabiliales;f__Marinilabiliaceae;g__Thermophagus;s__Thermophagus_xiamenensis	0	22.1	0	0	0	0	0	0	0	0	0	0.565	0	0	0
comp48123_c0_seq3.15.3788.minus.HGD1_1	K03046	DNA-directed RNA polymerase subunit beta' [EC:2.7.7.6]	ko00230,ko00240,ko03020	2.7.7.6	COG0086	K	d__Bacteria;k__norank;p__Bacteroidetes;c__Bacteroidia;o__Marinilabiliales;f__Marinilabiliaceae;g__Marinilabilia;s__Marinilabilia_salmonicolor	1.058	22.037	0.974	0.305	1.877	0.862	0.393	1.536	0.104	0.889	1.262	1.203	0.604	0.355	3.202
comp48061_c0_seq1.1.337.minus.XSD1_1	K01681	aconitate hydratase 1 [EC:4.2.1.3]	ko00020,ko00630,ko00720	4.2.1.3	COG1048	C	d__Bacteria;k__norank;p__Bacteroidetes;c__Bacteroidia;o__Marinilabiliales;f__Prolixibacteraceae;g__Draconibacterium;s__Draconibacterium_orientale	0	21.91	1.064	0.277	0	4.814	3.208	0	0	0	1.42	25.666	1.827	0	0.407
comp43374_c0_seq1.300.1064.plus.HGD1_1	K02982	small subunit ribosomal protein S3	ko03010	-	COG0092	J	d__Bacteria;k__norank;p__Bacteroidetes;c__Bacteroidia;o__Marinilabiliales;f__Prolixibacteraceae;g__Sunxiuqinia;s__Sunxiuqinia_dokdonensis	0.241	21.885	0	0	0.192	13.374	0.157	0.286	0	0	0	0.405	0.223	0	0
comp47271_c0_seq1.40.663.plus.S1_1	K03088	RNA polymerase sigma-70 factor, ECF subfamily	-	-	COG1595	K	d__Bacteria;k__norank;p__Bacteroidetes;c__Bacteroidia;o__Marinilabiliales;f__Marinifilaceae;g__Marinifilum;s__Marinifilum_fragile	0	21.847	5.851	0	0	0	175.56	3.227	0.391	0.277	0	55.69	9.845	0	0
comp76178_c0_seq1.1.708.minus.HGD1_1	K02886	large subunit ribosomal protein L2	ko03010	-	COG0090	J	d__Bacteria;k__norank;p__Bacteroidetes;c__Bacteroidia;o__Marinilabiliales;f__Prolixibacteraceae;g__Prolixibacter;s__Prolixibacter_bellariivorans	0	21.746	0	0	0	2.903	0.173	0.625	0	0.237	0	1.166	0.482	0	0
comp49702_c0_seq2.573.959.plus.HGD1_1	K02996	small subunit ribosomal protein S9	ko03010	-	COG0103	J	d__Bacteria;k__norank;p__Bacteroidetes;c__Bacteroidia;o__Marinilabiliales;f__Marinilabiliaceae;g__Alkaliflexus;s__Alkaliflexus_imshenetskii	0.541	21.619	17.793	8.504	4.89	0	2.658	4.581	3.678	1.502	0.596	4.063	19.36	3.967	5.095
comp15374_c0_seq1.1.440.minus.XSD1_1	K03386	peroxiredoxin (alkyl hydroperoxide reductase subunit C) [EC:1.11.1.15]	-	1.11.1.15	COG0450	O	d__Bacteria;k__norank;p__Bacteroidetes;c__Bacteroidia;o__Marinilabiliales;f__Prolixibacteraceae;g__Sunxiuqinia;s__Sunxiuqinia_dokdonensis	5.478	21.467	5.941	3.259	0.375	5.095	0.944	0	0	0	15.546	22.389	3.409	10.609	1.137
comp50310_c0_seq8.929.1546.plus.HGD1_1	K02906	large subunit ribosomal protein L3	ko03010	-	COG0087	J	d__Bacteria;k__norank;p__Bacteroidetes;c__Bacteroidia;o__Marinilabiliales;f__Marinilabiliaceae;g__Saccharicrinis;s__Saccharicrinis_marinus	0	21.277	0	0	0	1.143	0.204	0	0	0	0.677	0	0	0	0
comp27041_c0_seq4.251.520.minus.HGD4_1	K02078	acyl carrier protein	-	-	COG0236	I	d__Bacteria;k__norank;p__Bacteroidetes;c__Bacteroidia;o__Marinilabiliales;f__Marinilabiliaceae;g__Alkaliflexus;s__Alkaliflexus_imshenetskii	1.777	21.227	32.016	23.492	27.48	0	5.819	7.704	4.93	2.47	0	6.849	22.79	8.355	29.82
comp35465_c0_seq2.2765.3685.minus.HGD3_1	K02358	elongation factor Tu	ko04626	-	COG0050	J	d__Bacteria;k__norank;p__Bacteroidetes;c__Bacteroidia;o__Marinilabiliales;f__Prolixibacteraceae;g__Prolixibacter;s__Prolixibacter_bellariivorans	22.936	21.176	108.216	144.541	192.333	1.367	1.022	1.64	24.335	21.363	17.862	19.222	109.371	91.567	207.028
comp83061_c0_seq1.27.500.minus.HGD1_1	K13993	HSP20 family protein	ko04141	-	COG0071	O	d__Bacteria;k__norank;p__Bacteroidetes;c__Bacteroidia;o__Marinilabiliales;f__Marinilabiliaceae;g__Saccharicrinis;s__Saccharicrinis_fermentans	0	20.885	0	0	0	0	0	0	0	0	0	0	0.396	0	0
comp44038_c0_seq1.5.2500.plus.HGD1_1	K03043	DNA-directed RNA polymerase subunit beta [EC:2.7.7.6]	ko00230,ko00240,ko03020	2.7.7.6	COG0085	K	d__Bacteria;k__norank;p__Bacteroidetes;c__Bacteroidia;o__Marinilabiliales;f__Marinilabiliaceae;g__Thermophagus;s__Thermophagus_xiamenensis	0.876	20.67	1.223	0.136	1.337	0.749	0.535	1.327	0.365	0.296	0.876	0.957	0.748	0.381	2.306
comp49914_c0_seq3.597.1073.plus.HGD1_1	K02992	small subunit ribosomal protein S7	ko03010	-	COG0049	J	d__Bacteria;k__norank;p__Bacteroidetes;c__Bacteroidia;o__Marinilabiliales;f__Marinilabiliaceae;g__Saccharicrinis;s__Saccharicrinis_marinus	0	20.442	0	0	0	0	0	0	0	0	0	0	0	0	0
comp50310_c0_seq15.989.1345.plus.HGD1_1	K02881	large subunit ribosomal protein L18	ko03010	-	COG0256	J	d__Bacteria;k__norank;p__Bacteroidetes;c__Bacteroidia;o__Marinilabiliales;f__Marinilabiliaceae;g__Saccharicrinis;s__Saccharicrinis_marinus	0	20.391	0	0	0	0	0	0	0	0	0	0	0	0	0
comp49658_c0_seq2.645.1034.plus.HGD1_1	K02948	small subunit ribosomal protein S11	ko03010	-	COG0100	J	d__Bacteria;k__norank;p__Bacteroidetes;c__Bacteroidia;o__Marinilabiliales;f__Marinilabiliaceae;g__Saccharicrinis;s__Saccharicrinis_marinus	0	20.29	6.605	2.047	7.921	0	0.377	3.904	0	0.494	0	4.014	5.041	1.832	9.409
comp48277_c0_seq4.434.2258.minus.HGD1_1	K02945	small subunit ribosomal protein S1	ko03010	-	COG0539	J	d__Bacteria;k__norank;p__Bacteroidetes;c__Bacteroidia;o__Marinilabiliales;f__Marinilabiliaceae;g__Saccharicrinis;s__Saccharicrinis_marinus	1.683	20.189	5.752	0.972	1.374	0	1.636	1.484	0.339	0.119	1.212	1.915	4.164	0.715	3.628
comp26487_c0_seq1.96.347.minus.HGD1_1	K02968	small subunit ribosomal protein S20	ko03010	-	ENOG411220Z	J	d__Bacteria;k__norank;p__Bacteroidetes;c__Bacteroidia;o__Marinilabiliales;f__Marinilabiliaceae;g__Saccharicrinis;s__Saccharicrinis_fermentans	0	20.151	2.484	0.859	0	0	2.894	0	5.477	0	0	0.589	7.494	0.978	0.623
comp67884_c0_seq1.383.829.plus.HGD1_1	K01737	6-pyruvoyl tetrahydrobiopterin synthase [EC:4.2.3.12]	ko00790	4.1.2.50,4.2.3.12	COG0720	H	d__Bacteria;k__norank;p__Bacteroidetes;c__Bacteroidia;o__Marinilabiliales;f__Marinifilaceae;g__Marinifilum;s__Marinifilum_fragile	0	20.049	0	0	0	0	0	0	0	0	0	0	0	0	0
comp48277_c0_seq1.1.471.minus.HGD1_1	K02945	small subunit ribosomal protein S1	ko03010	-	COG0539	J	d__Bacteria;k__norank;p__Bacteroidetes;c__Bacteroidia;o__Marinilabiliales;f__Marinilabiliaceae;g__Saccharicrinis;s__Saccharicrinis_marinus	0.842	19.746	7.511	1.77	2.051	0	1.447	4.034	0.574	0	0	0.712	2.359	1.626	2.617
comp21842_c0_seq1.118.689.minus.HGD1_1	K04564	superoxide dismutase, Fe-Mn family [EC:1.15.1.1]	ko04146,ko05016	1.15.1.1	COG0605	P	d__Bacteria;k__norank;p__Bacteroidetes;c__Bacteroidia;o__Marinilabiliales;f__Marinilabiliaceae;g__Saccharicrinis;s__Saccharicrinis_marinus	0	19.682	0	0	0	0	0	0	0	0	0	0	0	0	0
comp48849_c0_seq1.1.1331.minus.HGD1_1	K03043	DNA-directed RNA polymerase subunit beta [EC:2.7.7.6]	ko00230,ko00240,ko03020	2.7.7.6	COG0085	K	d__Bacteria;k__norank;p__Bacteroidetes;c__Bacteroidia;o__Marinilabiliales;f__Marinilabiliaceae;g__Marinilabilia;s__Marinilabilia_salmonicolor	0	19.619	1.653	0.268	1.667	0	0.865	1.822	1.017	0	0.718	1.154	0.719	0.434	2.084
comp31209_c0_seq1.1.591.minus.HGD2_1	K02358	elongation factor Tu	ko04626	-	COG0050	J	d__Bacteria;k__norank;p__Bacteroidetes;c__Bacteroidia;o__Marinilabiliales;f__Prolixibacteraceae;g__Draconibacterium;s__Draconibacterium_orientale	4.174	19.429	25.07	6.668	11.721	40.327	6.778	6.09	3.86	4.427	7.274	6.051	14.506	3.397	9.135
comp23223_c0_seq1.1.403.minus.XSD2_1	K03832	periplasmic protein TonB	-	-	ENOG4111GC9	S	d__Bacteria;k__norank;p__Bacteroidetes;c__Bacteroidia;o__Marinilabiliales;f__Marinifilaceae;g__Marinifilum;s__Marinifilum_fragile	0	19.379	7.957	1.944	7.115	0	24.691	9.265	6.234	0.474	0	18.805	12.959	2.74	3.837
comp108120_c0_seq1.1.359.minus.HGD1_1	K00226	dihydroorotate dehydrogenase (fumarate) [EC:1.3.98.1]	ko00240	1.3.98.1	COG0167	F	d__Bacteria;k__norank;p__Bacteroidetes;c__Bacteroidia;o__Marinilabiliales;f__Marinilabiliaceae;g__Saccharicrinis;s__Saccharicrinis_marinus	0	19.113	0	0	0	0	0	0	0	0	0	0	0	0	0
comp30629_c0_seq3.868.1449.plus.XSD2_1	K03088	RNA polymerase sigma-70 factor, ECF subfamily	-	-	COG1595	K	d__Bacteria;k__norank;p__Bacteroidetes;c__Bacteroidia;o__Marinilabiliales;f__Prolixibacteraceae;g__Draconibacterium;s__Draconibacterium_sediminis	0.33	18.872	39.972	15.04	12.206	0	0.22	0.39	0	0	0	15.196	35.153	16.921	16.683
comp39680_c0_seq1.1.407.minus.HGD1_1	K03671	thioredoxin 1	-	-	-	-	d__Bacteria;k__norank;p__Bacteroidetes;c__Bacteroidia;o__Marinilabiliales;f__Prolixibacteraceae;g__Draconibacterium;s__Draconibacterium_sediminis	0	18.758	2.076	0	0.412	0	2.485	0	0	0	0.56	21.53	0	0	0.635
comp16177_c0_seq1.1.429.minus.HGD1_1	K04564	superoxide dismutase, Fe-Mn family [EC:1.15.1.1]	ko04146,ko05016	1.15.1.1	COG0605	P	d__Bacteria;k__norank;p__Bacteroidetes;c__Bacteroidia;o__Marinilabiliales;f__Marinilabiliaceae;g__Geofilum;s__Geofilum_rubicundum	0	18.695	1.925	0.197	1.154	0	0.33	0.573	0	0	0	1.89	2.208	0.228	3.532
comp64314_c0_seq1.1.449.minus.HGD1_1	K03088	RNA polymerase sigma-70 factor, ECF subfamily	-	-	COG1595	K	d__Bacteria;k__norank;p__Bacteroidetes;c__Bacteroidia;o__Marinilabiliales;f__Marinilabiliaceae;g__Saccharicrinis;s__Saccharicrinis_fermentans	0	18.657	0.732	0.944	0.366	0	0.928	0	0	0.415	0	2.811	0.417	1.302	4.187
comp27972_c0_seq1.1.269.minus.HGD2_1	K02867	large subunit ribosomal protein L11	ko03010	-	COG0080	J	d__Bacteria;k__norank;p__Bacteroidetes;c__Bacteroidia;o__Marinilabiliales;f__Marinilabiliaceae;g__Saccharicrinis;s__Saccharicrinis_marinus	0	18.594	16.381	6.931	5.943	0	3.24	6.611	2.452	0	0	6.849	16.296	3.516	14.065
comp46840_c0_seq1.271.1506.plus.HGD1_1	K02600	N utilization substance protein A	-	-	COG0195	K	d__Bacteria;k__norank;p__Bacteroidetes;c__Bacteroidia;o__Marinilabiliales;f__Marinilabiliaceae;g__Saccharicrinis;s__Saccharicrinis_marinus	0	18.556	0	0.056	0	0	0	0	0	0	0	0.074	0	0	0
comp29916_c0_seq2.1.350.minus.XSD2_1	K02945	small subunit ribosomal protein S1	ko03010	-	COG0539	J	d__Bacteria;k__norank;p__Bacteroidetes;c__Bacteroidia;o__Marinilabiliales;f__Marinilabiliaceae;g__Marinilabilia;s__Marinilabilia_salmonicolor	0	18.518	15.566	10.659	6.529	0	4.309	3.696	0.835	0	0	2.541	11.478	7.154	3.431
comp67318_c0_seq1.428.1648.minus.HGD1_1	K11717	cysteine desulfurase / selenocysteine lyase [EC:2.8.1.7 4.4.1.16]	ko00450,ko00730	2.8.1.7,4.4.1.16	COG0520	E	d__Bacteria;k__norank;p__Bacteroidetes;c__Bacteroidia;o__Marinilabiliales;f__Marinilabiliaceae;g__Saccharicrinis;s__Saccharicrinis_marinus	0	18.227	0	0	0	0	0	0	0	0	0	0	0	0	0
comp83528_c0_seq1.148.588.plus.HGD1_1	K02867	large subunit ribosomal protein L11	ko03010	-	COG0080	J	d__Bacteria;k__norank;p__Bacteroidetes;c__Bacteroidia;o__Marinilabiliales;f__Prolixibacteraceae;g__Draconibacterium;s__Draconibacterium_orientale	0	18.201	0	0	0.375	0	0	0	0	0	0	0	0	0	0
comp33067_c0_seq1.336.599.plus.XSD4_1	K02899	large subunit ribosomal protein L27	ko03010	-	COG0211	J	d__Bacteria;k__norank;p__Bacteroidetes;c__Bacteroidia;o__Marinilabiliales;f__Marinilabiliaceae;g__Saccharicrinis;s__Saccharicrinis_marinus	0	18.1	28.513	17.144	23.826	0	3.35	49.034	15.258	0	0	14.177	36.663	9.552	36.663
comp87673_c0_seq1.1.612.minus.HGD1_1	K01834	phosphoglycerate mutase [EC:5.4.2.1]	ko00010,ko00680	5.4.2.11	COG0696	G	d__Bacteria;k__norank;p__Bacteroidetes;c__Bacteroidia;o__Marinilabiliales;f__Marinilabiliaceae;g__Saccharicrinis;s__Saccharicrinis_marinus	0	18.075	0	0	0	0	0	0	0	0	0	0.344	0	0	0
comp35949_c0_seq1.82.948.plus.HGD2_1	K03086	RNA polymerase primary sigma factor	-	-	COG0568	K	d__Bacteria;k__norank;p__Bacteroidetes;c__Bacteroidia;o__Marinilabiliales;f__Marinifilaceae;g__Marinifilum;s__Marinifilum_fragile	0	17.999	56.241	2.921	353.441	0	11.04	16.839	1.095	0.573	0	19.382	82.136	3.485	71.324
comp49343_c0_seq3.1.1379.minus.HGD1_1	K04043	molecular chaperone DnaK	ko03018,ko05152	-	COG0443	O	d__Bacteria;k__norank;p__Bacteroidetes;c__Bacteroidia;o__Marinilabiliales;f__Marinilabiliaceae;g__Saccharicrinis;s__Saccharicrinis_fermentans	0.428	17.961	0	0.164	0.128	4.233	0	0.677	0.835	0.435	0	0.822	1.215	0	0.235
comp47929_c0_seq1.127.501.minus.HGD1_1	K02950	small subunit ribosomal protein S12	ko03010	-	COG0048	J	d__Bacteria;k__norank;p__Bacteroidetes;c__Bacteroidia;o__Marinilabiliales;f__Marinilabiliaceae;g__Alkaliflexus;s__Alkaliflexus_imshenetskii	14.721	17.898	28.113	20.44	11.043	0	0	0	2.295	0	14.507	11.415	25.998	9.346	9.218
comp25508_c0_seq1.1.592.minus.XSD3_1	K02357	elongation factor Ts	-	-	COG0264	J	d__Bacteria;k__norank;p__Bacteroidetes;c__Bacteroidia;o__Marinilabiliales;f__Marinifilaceae;g__Marinifilum;s__Marinifilum_fragile	0	17.872	18.239	12.993	9.267	0	3.255	7.183	3.417	0	0	7.549	18.684	15.952	14.408
comp91173_c0_seq1.1.991.minus.HGD1_1	K11381	2-oxoisovalerate dehydrogenase E1 component [EC:1.2.4.4]	ko00280	1.2.4.4	COG0022	C	d__Bacteria;k__norank;p__Bacteroidetes;c__Bacteroidia;o__Marinilabiliales;f__Marinilabiliaceae;g__Alkaliflexus;s__Alkaliflexus_imshenetskii	0	17.847	0	0	0	0	0.126	0	0	0	0.199	0.798	0	0	0.108
comp38084_c0_seq1.144.637.minus.HGD1_1	K01265	methionyl aminopeptidase [EC:3.4.11.18]	-	3.4.11.18	COG0024	J	d__Bacteria;k__norank;p__Bacteroidetes;c__Bacteroidia;o__Marinilabiliales;f__Marinilabiliaceae;g__Thermophagus;s__Thermophagus_xiamenensis	0	17.607	0.966	0	0.65	0	0	0	0	0	0	0	0.374	0.193	4.46
comp88594_c0_seq1.1.907.minus.HGD1_1	K03308	neurotransmitter:Na+ symporter, NSS family	-	-	COG0733	P	d__Bacteria;k__norank;p__Bacteroidetes;c__Bacteroidia;o__Marinilabiliales;f__Prolixibacteraceae;g__Draconibacterium;s__Draconibacterium_sediminis	0	17.594	0.159	0	0	0	0	0	0	0	0.219	18.154	1.28	0.096	0
comp85058_c0_seq1.72.416.plus.HGD1_1	K06973	-	-	-	COG2738	S	d__Bacteria;k__norank;p__Bacteroidetes;c__Bacteroidia;o__Marinilabiliales;f__Marinilabiliaceae;g__Anaerophaga;s__Anaerophaga_thermohalophila	0	17.455	0	0	0	0	0	0	0	0	0	0	1.784	0	0
comp40843_c0_seq1.1.568.minus.HGD1_1	K01006	pyruvate,orthophosphate dikinase [EC:2.7.9.1]	ko00620,ko00710	2.7.9.1	COG0574	G	d__Bacteria;k__norank;p__Bacteroidetes;c__Bacteroidia;o__Marinilabiliales;f__Marinifilaceae;g__Marinifilum;s__Marinifilum_fragile	0	17.303	1.631	0.559	2.445	2.51	0.236	0	0.913	0.613	0	1.142	0.316	0	2.084
comp48890_c0_seq1.15.540.minus.S1_1	K03088	RNA polymerase sigma-70 factor, ECF subfamily	-	-	-	-	d__Bacteria;k__norank;p__Bacteroidetes;c__Bacteroidia;o__Marinilabiliales;f__Prolixibacteraceae;g__Draconibacterium;s__norank	3.327	17.1	24.467	8.936	2.71	10.115	91.138	56.321	8.425	2.016	0	6.69	14.434	14.554	9.021
comp50310_c0_seq2.4891.5196.plus.HGD1_1	K02946	small subunit ribosomal protein S10	ko03010	-	COG0051	J	d__Bacteria;k__norank;p__Bacteroidetes;c__Bacteroidia;o__Marinilabiliales;f__Marinilabiliaceae;g__Geofilum;s__Geofilum_rubicundum	0	17.088	0	0	0	0	0	0	0	0	0	0	0	0	0
comp17135_c0_seq1.1.350.minus.XSD1_1	K00658	2-oxoglutarate dehydrogenase E2 component (dihydrolipoamide succinyltransferase) [EC:2.3.1.61]	ko00020,ko00310	2.3.1.61	COG0508	C	d__Bacteria;k__norank;p__Bacteroidetes;c__Bacteroidia;o__Marinilabiliales;f__Prolixibacteraceae;g__Draconibacterium;s__Draconibacterium_orientale	0	17.037	1.525	0	0	2.304	0.44	0	0	1.126	0	16.092	1.165	0	0
comp94875_c0_seq1.1.1179.minus.HGD1_1	K00378	hydroxylamine reductase [EC:1.7.-.-]	-	-	COG1151	C	d__Bacteria;k__norank;p__Bacteroidetes;c__Bacteroidia;o__Marinilabiliales;f__Marinilabiliaceae;g__Saccharicrinis;s__Saccharicrinis_marinus	0	16.999	0	0	0	0	0	0	0	0	0	1.313	0.137	0	0
comp53567_c0_seq1.714.1526.minus.XSD1_1	K03561	biopolymer transport protein ExbB	-	-	COG0811	U	d__Bacteria;k__norank;p__Bacteroidetes;c__Bacteroidia;o__Marinilabiliales;f__Marinilabiliaceae;g__Saccharicrinis;s__Saccharicrinis_fermentans	0	16.961	0.898	0.371	0.183	0	1.054	0.521	0	0	0	15.736	1.036	0.105	2.484
comp50310_c0_seq14.376.927.plus.HGD1_1	K02933	large subunit ribosomal protein L6	ko03010	-	COG0097	J	d__Bacteria;k__norank;p__Bacteroidetes;c__Bacteroidia;o__Marinilabiliales;f__Marinilabiliaceae;g__Saccharicrinis;s__Saccharicrinis_fermentans	0	16.809	0	0	0	0	0	0	0	0	0	0.393	0	0	0
comp43374_c0_seq2.170.607.plus.HGD1_1	K02982	small subunit ribosomal protein S3	ko03010	-	COG0092	J	d__Bacteria;k__norank;p__Bacteroidetes;c__Bacteroidia;o__Marinilabiliales;f__Marinilabiliaceae;g__Saccharicrinis;s__Saccharicrinis_marinus	0	16.771	0	0	0	0	0.315	0	0	0	0	0.528	0	0	0
comp50310_c0_seq17.929.1546.plus.HGD1_1	K02906	large subunit ribosomal protein L3	ko03010	-	COG0087	J	d__Bacteria;k__norank;p__Bacteroidetes;c__Bacteroidia;o__Marinilabiliales;f__Marinilabiliaceae;g__Saccharicrinis;s__Saccharicrinis_marinus	0.305	16.733	4.439	2.545	3.947	0	0.204	2.525	0.417	0.553	0	1.203	2.56	1.916	9.091
comp13180_c0_seq1.1.818.minus.HGD1_1	K00658	2-oxoglutarate dehydrogenase E2 component (dihydrolipoamide succinyltransferase) [EC:2.3.1.61]	ko00020,ko00310	2.3.1.61	COG0508	C	d__Bacteria;k__norank;p__Bacteroidetes;c__Bacteroidia;o__Marinilabiliales;f__Marinilabiliaceae;g__Saccharicrinis;s__Saccharicrinis_marinus	0	16.657	0.536	0	0.174	0	0.142	0	0	0	0	10.409	1.028	0.105	0.14
comp92881_c0_seq1.1.594.minus.HGD1_1	K00925	acetate kinase [EC:2.7.2.1]	ko00430,ko00620,ko00640,ko00680,ko00720	2.7.2.1	COG0282	C	d__Bacteria;k__norank;p__Bacteroidetes;c__Bacteroidia;o__Marinilabiliales;f__Marinilabiliaceae;g__Alkaliflexus;s__Alkaliflexus_imshenetskii	0	16.581	0	0	0	0	0	0	0	0	0	0	0.295	0	0
comp21676_c0_seq1.1.338.minus.HGD2_1	K02884	large subunit ribosomal protein L19	ko03010	-	COG0335	J	d__Bacteria;k__norank;p__Bacteroidetes;c__Bacteroidia;o__Marinilabiliales;f__Marinilabiliaceae;g__Thermophagus;s__Thermophagus_xiamenensis	0	16.543	27.207	4.686	3.727	0	5.961	0.781	1.774	0	0	11.268	14.009	1.583	21.511
comp49702_c0_seq1.571.957.plus.HGD1_1	K02996	small subunit ribosomal protein S9	ko03010	-	COG0103	J	d__Bacteria;k__norank;p__Bacteroidetes;c__Bacteroidia;o__Marinilabiliales;f__Marinilabiliaceae;g__Saccharicrinis;s__Saccharicrinis_fermentans	0	16.404	0.445	0	0	2.023	0.755	0	0	0	0	0	1.021	0	0.68
comp50310_c0_seq14.14.361.plus.HGD1_1	K02994	small subunit ribosomal protein S8	ko03010	-	COG0096	J	d__Bacteria;k__norank;p__Bacteroidetes;c__Bacteroidia;o__Marinilabiliales;f__Marinilabiliaceae;g__Saccharicrinis;s__Saccharicrinis_fermentans	1.25	16.379	0	0	0	0	0	0	0	0	0	0.724	0	0	0.781
comp91187_c0_seq1.182.577.minus.HGD1_1	K04757	anti-sigma B factor [EC:2.7.11.1]	-	2.7.11.1	ENOG410XZH2	T	d__Bacteria;k__norank;p__Bacteroidetes;c__Bacteroidia;o__Marinilabiliales;f__Marinilabiliaceae;g__Thermophagus;s__Thermophagus_xiamenensis	0	16.265	0	0	0	0	0	0	0	0	0	0.307	0.985	0	0
comp28501_c0_seq1.1.393.minus.HGD1_1	K03695	ATP-dependent Clp protease ATP-binding subunit ClpB	-	-	COG0542	O	d__Bacteria;k__norank;p__Bacteroidetes;c__Bacteroidia;o__Marinilabiliales;f__Marinilabiliaceae;g__Saccharicrinis;s__Saccharicrinis_marinus	0	16.265	0	0	0	0	0	0	0	0	0	0	0	0	0
comp49059_c0_seq3.1.329.minus.HGD1_1	K02887	large subunit ribosomal protein L20	ko03010	-	COG0292	J	d__Bacteria;k__norank;p__Bacteroidetes;c__Bacteroidia;o__Marinilabiliales;f__Prolixibacteraceae;g__Draconibacterium;s__Draconibacterium_sediminis	12.073	16.252	3.322	0	5.54	159.866	19.077	3.409	0	1.225	20.58	10.532	0.633	0.986	12.642
comp105217_c0_seq1.1.487.minus.HGD1_1	K04564	superoxide dismutase, Fe-Mn family [EC:1.15.1.1]	ko04146,ko05016	1.15.1.1	COG0605	P	d__Bacteria;k__norank;p__Bacteroidetes;c__Bacteroidia;o__Marinilabiliales;f__Marinilabiliaceae;g__Saccharicrinis;s__Saccharicrinis_marinus	0	16.227	3.284	0	0	0	0.834	0	0	0	0	3.216	0.604	0	0
comp47523_c0_seq1.16.312.plus.HGD1_1	K01362	-	-	3.4.21.-	-	-	d__Bacteria;k__norank;p__Bacteroidetes;c__Bacteroidia;o__Marinilabiliales;f__Marinilabiliaceae;g__Saccharicrinis;s__Saccharicrinis_marinus	0	16.227	0	0	0	0	0	0	0	0	0	0.454	0	0	0
comp49059_c0_seq4.566.976.minus.HGD1_1	K02520	translation initiation factor IF-3	-	-	COG0290	J	d__Bacteria;k__norank;p__Bacteroidetes;c__Bacteroidia;o__Marinilabiliales;f__Marinilabiliaceae;g__Saccharicrinis;s__Saccharicrinis_marinus	0	16.176	0.408	0	0	0	0.346	0	0	0	0	0.282	0	0	0
comp112625_c0_seq1.1.470.minus.HGD1_1	K03969	phage shock protein A	-	-	COG1842	KT	d__Bacteria;k__norank;p__Bacteroidetes;c__Bacteroidia;o__Marinilabiliales;f__Marinifilaceae;g__Marinifilum;s__Marinifilum_fragile	0	16.151	0	0	0	0	0	0	0	0	0	0	0.396	0	0
comp39918_c0_seq1.31.483.minus.HGD1_1	K13993	HSP20 family protein	ko04141	-	COG0071	O	d__Bacteria;k__norank;p__Bacteroidetes;c__Bacteroidia;o__Marinilabiliales;f__Marinilabiliaceae;g__Saccharicrinis;s__Saccharicrinis_fermentans	0	16.062	0	0.747	0.366	0	0.315	0	0.6	0	0	4.063	0	1.508	0
comp50310_c0_seq11.45.392.plus.HGD1_1	K02994	small subunit ribosomal protein S8	ko03010	-	COG0096	J	d__Bacteria;k__norank;p__Bacteroidetes;c__Bacteroidia;o__Marinilabiliales;f__Marinilabiliaceae;g__Saccharicrinis;s__Saccharicrinis_marinus	0	15.948	0	0.531	0	0	0	0	0	0	0	0	0.59	0	0
comp108286_c0_seq1.1.428.minus.HGD1_1	K01358	ATP-dependent Clp protease, protease subunit [EC:3.4.21.92]	ko04112	3.4.21.92	COG0740	O	d__Bacteria;k__norank;p__Bacteroidetes;c__Bacteroidia;o__Marinilabiliales;f__Marinilabiliaceae;g__Saccharicrinis;s__Saccharicrinis_fermentans	0	15.936	0	0	0.778	0	0	0	0	0	0	0.54	1.338	0	0
comp33040_c0_seq2.38.898.plus.S0_1	K03086	RNA polymerase primary sigma factor	-	-	COG0568	K	d__Bacteria;k__norank;p__Bacteroidetes;c__Bacteroidia;o__Marinilabiliales;f__Prolixibacteraceae;g__Draconibacterium;s__Draconibacterium_orientale	6.256	15.632	7.33	0.779	2.243	349.364	14.406	17.802	3.625	2.688	7.132	11.231	6.997	2.065	2.859
comp26538_c0_seq1.340.660.plus.HGD1_1	K02895	large subunit ribosomal protein L24	ko03010	-	COG0198	J	d__Bacteria;k__norank;p__Bacteroidetes;c__Bacteroidia;o__Marinilabiliales;f__Marinilabiliaceae;g__Saccharicrinis;s__Saccharicrinis_marinus	0	15.455	1.155	0	0	2.585	0	0	0	0	0.764	0	0	0	0
comp47270_c0_seq1.1.461.minus.HGD1_1	K01681	aconitate hydratase 1 [EC:4.2.1.3]	ko00020,ko00630,ko00720	4.2.1.3	COG1048	C	d__Bacteria;k__norank;p__Bacteroidetes;c__Bacteroidia;o__Marinilabiliales;f__Prolixibacteraceae;g__Draconibacterium;s__Draconibacterium_orientale	0	15.379	0.702	0.183	0	0	1.809	1.562	0.574	0	0	18.793	1.215	0	0.273
comp92484_c0_seq1.1.236.minus.HGD1_1	K01737	6-pyruvoyl tetrahydrobiopterin synthase [EC:4.2.3.12]	ko00790	4.1.2.50,4.2.3.12	COG0720	H	d__Bacteria;k__norank;p__Bacteroidetes;c__Bacteroidia;o__Marinilabiliales;f__Marinilabiliaceae;g__Anaerophaga;s__Anaerophaga_thermohalophila	0	15.328	0	0	0.907	0	0	0	0	0	0	0	0	0	0.686
comp97925_c0_seq1.13.693.plus.HGD1_1	K03832	periplasmic protein TonB	-	-	ENOG4111GC9	S	d__Bacteria;k__norank;p__Bacteroidetes;c__Bacteroidia;o__Marinilabiliales;f__Marinilabiliaceae;g__Marinilabilia;s__Marinilabilia_salmonicolor	0	15.29	1.759	1.019	0.659	0	0.189	0	0	0	0	30.54	2.539	0.132	0.508
comp26219_c0_seq1.1.356.minus.HGD4_1	K02959	small subunit ribosomal protein S16	ko03010	-	COG0228	J	d__Bacteria;k__norank;p__Bacteroidetes;c__Bacteroidia;o__Marinilabiliales;f__Marinilabiliaceae;g__Anaerophaga;s__Anaerophaga_thermohalophila	0.596	15.227	37.64	21.018	19.623	0	3.79	8.745	6.495	0.553	1.298	10.041	34.232	20.108	19.071
comp49658_c0_seq6.38.898.plus.HGD1_1	K03040	DNA-directed RNA polymerase subunit alpha [EC:2.7.7.6]	ko00230,ko00240,ko03020	2.7.7.6	COG0202	K	d__Bacteria;k__norank;p__Bacteroidetes;c__Bacteroidia;o__Marinilabiliales;f__Marinilabiliaceae;g__Geofilum;s__Geofilum_rubicundum	0	15.189	0.453	0	0.165	0	0	0	0	0	0.463	0.356	0.388	0	0
comp27041_c0_seq5.1.875.minus.HGD4_1	K09458	3-oxoacyl-[acyl-carrier-protein] synthase II [EC:2.3.1.179]	ko00061	2.3.1.179	COG0304	I	d__Bacteria;k__norank;p__Bacteroidetes;c__Bacteroidia;o__Marinilabiliales;f__Marinilabiliaceae;g__Saccharicrinis;s__Saccharicrinis_fermentans	0.827	15.164	24.836	13.998	32.974	2.304	1.242	7.73	1.095	0.751	3.635	13.772	28.019	5.217	27.896
comp91700_c0_seq1.1.448.minus.HGD1_1	K04077	chaperonin GroEL	ko03018,ko04940,ko05152	-	COG0459	O	d__Bacteria;k__norank;p__Bacteroidetes;c__Bacteroidia;o__Marinilabiliales;f__Marinilabiliaceae;g__Marinilabilia;s__Marinilabilia_salmonicolor	0	14.986	0.732	0.376	0.366	1.667	0	1.067	0	0.83	0	0.773	0	0.219	0.559
comp29124_c0_seq1.40.582.plus.HGD1_1	K02959	small subunit ribosomal protein S16	ko03010	-	COG0228	J	d__Bacteria;k__norank;p__Bacteroidetes;c__Bacteroidia;o__Marinilabiliales;f__Marinilabiliaceae;g__Saccharicrinis;s__Saccharicrinis_marinus	0	14.974	0	0.15	0	0	0	0.416	0	0	0	0.405	0	0	0
comp39970_c0_seq1.1.578.minus.XSD4_1	K08717	urea transporter	-	-	COG4413	E	d__Bacteria;k__norank;p__Bacteroidetes;c__Bacteroidia;o__Marinilabiliales;f__Prolixibacteraceae;g__Draconibacterium;s__Draconibacterium_sediminis	0	14.873	38.41	15.951	14.587	1.217	0.44	0	0	0	0.723	15.564	48.903	19.924	31.936
comp38642_c0_seq1.1.984.minus.HGD1_1	K00639	glycine C-acetyltransferase [EC:2.3.1.29]	ko00260	2.3.1.29	COG0156	H	d__Bacteria;k__norank;p__Bacteroidetes;c__Bacteroidia;o__Marinilabiliales;f__Marinilabiliaceae;g__Saccharicrinis;s__Saccharicrinis_fermentans	0	14.835	3.737	1.038	0.293	0	0.723	0.208	0	0	0	0.307	0.669	0.688	0.889
comp96421_c0_seq1.78.496.minus.HGD1_1	K03407	two-component system, chemotaxis family, sensor kinase CheA [EC:2.7.13.3]	ko02020,ko02030	2.7.13.3	COG0643	T	d__Bacteria;k__norank;p__Bacteroidetes;c__Bacteroidia;o__Marinilabiliales;f__Marinilabiliaceae;g__Alkaliflexus;s__Alkaliflexus_imshenetskii	0	14.708	0	0	0	0	0	0	0	0	0	0.282	0	0	0
comp89365_c0_seq1.6.389.plus.HGD1_1	K09458	3-oxoacyl-[acyl-carrier-protein] synthase II [EC:2.3.1.179]	ko00061	2.3.1.179	COG0304	I	d__Bacteria;k__norank;p__Bacteroidetes;c__Bacteroidia;o__Marinilabiliales;f__Marinilabiliaceae;g__Saccharicrinis;s__Saccharicrinis_marinus	0	14.695	0	0	0	0	0	0	0	0	0	0.945	0	0	0
comp63021_c0_seq1.1.394.minus.XSD3_1	K02945	small subunit ribosomal protein S1	ko03010	-	COG0539	J	d__Bacteria;k__norank;p__Bacteroidetes;c__Bacteroidia;o__Marinilabiliales;f__Marinilabiliaceae;g__Saccharicrinis;s__Saccharicrinis_fermentans	0	14.543	12.509	8.053	11.226	1.967	5.158	3.826	7.147	0.968	0	4.849	15.822	5.642	3.793
comp50310_c0_seq4.10000.10260.plus.HGD1_1	K02874	large subunit ribosomal protein L14	ko03010	-	COG0093	J	d__Bacteria;k__norank;p__Bacteroidetes;c__Bacteroidia;o__Marinilabiliales;f__Marinilabiliaceae;g__Anaerophaga;s__Anaerophaga_thermohalophila	0	14.468	0	0	0	0	0	0	0	0	0	0	0	0	0
comp46840_c0_seq3.2.451.plus.HGD1_1	K09748	ribosome maturation factor RimP	-	-	ENOG4111NQG	S	d__Bacteria;k__norank;p__Bacteroidetes;c__Bacteroidia;o__Marinilabiliales;f__Marinifilaceae;g__Marinifilum;s__Marinifilum_fragile	0	14.366	0.732	0.188	0	0	0.315	0	1.826	0	0	1.277	2.093	1.74	0.559
comp24822_c0_seq1.1.381.minus.XSD1_1	K03286	OmpA-OmpF porin, OOP family	-	-	COG2885	M	d__Bacteria;k__norank;p__Bacteroidetes;c__Bacteroidia;o__Marinilabiliales;f__Prolixibacteraceae;g__Draconibacterium;s__Draconibacterium_sediminis	0	14.316	0.898	0	0	0	0.377	0	0	0	0	12.95	3.603	0	0
comp138368_c0_seq1.1.571.minus.HGD1_1	K00384	thioredoxin reductase (NADPH) [EC:1.8.1.9]	ko00240,ko00450	1.8.1.9	-	-	d__Bacteria;k__norank;p__Bacteroidetes;c__Bacteroidia;o__Marinilabiliales;f__Marinilabiliaceae;g__Thermophagus;s__Thermophagus_xiamenensis	0	14.252	0	0	0	0	0	0	0	0	0	0.381	0.626	0	0
comp131655_c0_seq1.8.323.minus.HGD1_1	K07636	two-component system, OmpR family, phosphate regulon sensor histidine kinase PhoR [EC:2.7.13.3]	ko02020	2.7.13.3	COG0642	T	d__Bacteria;k__norank;p__Bacteroidetes;c__Bacteroidia;o__Marinilabiliales;f__Marinilabiliaceae;g__Saccharicrinis;s__Saccharicrinis_marinus	0	14.202	4.092	4.226	1.749	0	2.013	0.859	3.86	0	0	2.062	1.33	2.771	4.879
comp49658_c0_seq9.625.1014.plus.HGD1_1	K02948	small subunit ribosomal protein S11	ko03010	-	COG0100	J	d__Bacteria;k__norank;p__Bacteroidetes;c__Bacteroidia;o__Marinilabiliales;f__Prolixibacteraceae;g__Prolixibacter;s__Prolixibacter_bellariivorans	0	14.012	0	0	0	0	0	0.651	0	0	2.362	0.307	0.503	0	0
comp44106_c0_seq1.240.545.minus.XSD0_1	K07213	copper chaperone	ko04978	-	ENOG410XUQ1	P	d__Bacteria;k__norank;p__Bacteroidetes;c__Bacteroidia;o__Marinilabiliales;f__Prolixibacteraceae;g__Draconibacterium;s__Draconibacterium_sediminis	58.761	13.974	2.469	2.874	7.399	0	0	0	0	0	47.249	12.201	6.329	1.828	13.119
comp94145_c0_seq1.22.458.minus.HGD1_1	K00850	6-phosphofructokinase [EC:2.7.1.11]	ko00010,ko00030,ko00051,ko00052,ko00680	2.7.1.11	COG0205	G	d__Bacteria;k__norank;p__Bacteroidetes;c__Bacteroidia;o__Marinilabiliales;f__Marinilabiliaceae;g__Anaerophaga;s__Anaerophaga_thermohalophila	0	13.936	0	0	0	0	0	0	0	0	0	0.798	0	0	0
comp42433_c0_seq2.231.521.plus.HGD1_1	K02892	large subunit ribosomal protein L23	ko03010	-	COG0089	J	d__Bacteria;k__norank;p__Bacteroidetes;c__Bacteroidia;o__Marinilabiliales;f__Marinilabiliaceae;g__Saccharicrinis;s__Saccharicrinis_marinus	0	13.936	0	0	0	0	0	0	0	0	0	0	0	0	0
comp43374_c0_seq1.1085.1516.plus.HGD1_1	K02878	large subunit ribosomal protein L16	ko03010	-	COG0197	J	d__Bacteria;k__norank;p__Bacteroidetes;c__Bacteroidia;o__Marinilabiliales;f__Prolixibacteraceae;g__Prolixibacter;s__Prolixibacter_bellariivorans	0	13.86	0	0	0	1.761	0	0	0	0	1.038	0.27	0	0	0
comp129605_c0_seq1.1.916.minus.HGD1_1	K02111	F-type H+-transporting ATPase subunit alpha [EC:3.6.3.14]	ko00190,ko00195	3.6.3.14	COG0056	C	d__Bacteria;k__norank;p__Bacteroidetes;c__Bacteroidia;o__Marinilabiliales;f__Marinilabiliaceae;g__Alkaliflexus;s__Alkaliflexus_imshenetskii	0	13.86	0.778	0.16	0.311	0	0.393	0.234	0	0	0	0.54	0.18	0.281	1.442
comp32586_c0_seq2.490.1041.plus.XSD4_1	K02933	large subunit ribosomal protein L6	ko03010	-	COG0097	J	d__Bacteria;k__norank;p__Bacteroidetes;c__Bacteroidia;o__Marinilabiliales;f__Marinilabiliaceae;g__Saccharicrinis;s__Saccharicrinis_marinus	0	13.733	12.426	8.457	17.252	0	0.959	4.164	0	0	0.769	3.167	11.399	4.55	15.615
comp103078_c0_seq1.1.357.minus.HGD1_1	K00575	chemotaxis protein methyltransferase CheR [EC:2.1.1.80]	ko02020,ko02030	2.1.1.80	ENOG410XNMH	T	d__Bacteria;k__norank;p__Bacteroidetes;c__Bacteroidia;o__Marinilabiliales;f__Marinilabiliaceae;g__Anaerophaga;s__Anaerophaga_thermohalophila	0	13.569	0	0	0	0	0	0	0	0	0	0.344	0	0	0
comp8102_c0_seq1.22.294.minus.HGD0_1	K03530	DNA-binding protein HU-beta	-	-	COG0776	L	d__Bacteria;k__norank;p__Bacteroidetes;c__Bacteroidia;o__Marinilabiliales;f__Prolixibacteraceae;g__Draconibacterium;s__norank	19.224	13.506	5.858	1.136	11.684	0	1.274	0	0	0	23.909	21.739	15.771	3.025	17.712
comp108127_c0_seq1.1.272.minus.HGD1_1	K02111	F-type H+-transporting ATPase subunit alpha [EC:3.6.3.14]	ko00190,ko00195	3.6.3.14	COG0056	C	d__Bacteria;k__norank;p__Bacteroidetes;c__Bacteroidia;o__Marinilabiliales;f__Marinilabiliaceae;g__Saccharicrinis;s__Saccharicrinis_marinus	0	13.506	0	0	0	0	0	0	0	0	0	0	0	0	0
comp47310_c0_seq1.25.370.minus.HGD1_1	K01624	fructose-bisphosphate aldolase, class II [EC:4.1.2.13]	ko00010,ko00030,ko00051,ko00680,ko00710	4.1.2.13	COG0191	G	d__Bacteria;k__norank;p__Bacteroidetes;c__Bacteroidia;o__Marinilabiliales;f__Marinilabiliaceae;g__Saccharicrinis;s__Saccharicrinis_marinus	0	13.366	3.088	0.798	1.538	0	0	1.51	0	0	0	0.724	1.172	1.219	1.957
comp52547_c0_seq1.46.774.plus.XSD1_1	K00658	2-oxoglutarate dehydrogenase E2 component (dihydrolipoamide succinyltransferase) [EC:2.3.1.61]	ko00020,ko00310	2.3.1.61	COG0508	C	d__Bacteria;k__norank;p__Bacteroidetes;c__Bacteroidia;o__Marinilabiliales;f__Prolixibacteraceae;g__Draconibacterium;s__Draconibacterium_sediminis	0.256	13.265	1.012	0	0.403	1.892	0.849	1.197	0	0	0	24.23	0.237	0	0
comp30939_c0_seq1.31.414.plus.XSD4_1	K02906	large subunit ribosomal protein L3	ko03010	-	COG0087	J	d__Bacteria;k__norank;p__Bacteroidetes;c__Bacteroidia;o__Marinilabiliales;f__Marinilabiliaceae;g__Saccharicrinis;s__Saccharicrinis_fermentans	0	13.189	5.843	3.484	7.637	0	0	6.637	1.487	0	2.408	6.321	6.695	1.872	11.664
comp26097_c0_seq1.110.403.minus.HGD4_1	K03530	DNA-binding protein HU-beta	-	-	COG0776	L	d__Bacteria;k__norank;p__Bacteroidetes;c__Bacteroidia;o__Marinilabiliales;f__Marinilabiliaceae;g__Thermophagus;s__Thermophagus_xiamenensis	23.595	13.176	5.239	2.155	20.924	8.766	0	5.804	1.095	2.905	24.973	6.935	4.466	1.552	14.891
comp99971_c0_seq1.17.595.plus.HGD1_1	K06142	outer membrane protein	-	-	ENOG4111PTW	M	d__Bacteria;k__norank;p__Bacteroidetes;c__Bacteroidia;o__Marinilabiliales;f__Marinilabiliaceae;g__Thermophagus;s__Thermophagus_xiamenensis	0	13.176	0.8	0.549	0.797	0	0	0.39	0.887	0	0	0.749	1.848	1.433	0.616
comp98187_c0_seq1.49.780.minus.XSD1_1	K01424	L-asparaginase [EC:3.5.1.1]	ko00250,ko00460,ko00910	3.5.1.1	COG0252	E	d__Bacteria;k__norank;p__Bacteroidetes;c__Bacteroidia;o__Marinilabiliales;f__Marinilabiliaceae;g__Saccharicrinis;s__Saccharicrinis_fermentans	0	13.113	3.027	0.315	0.201	0	0	0	0	0	0	16.681	0.698	0	0.464
comp38454_c0_seq1.1.432.minus.HGD1_1	K01006	pyruvate,orthophosphate dikinase [EC:2.7.9.1]	ko00620,ko00710	2.7.9.1	COG0574	G	d__Bacteria;k__norank;p__Bacteroidetes;c__Bacteroidia;o__Marinilabiliales;f__Marinifilaceae;g__Marinifilum;s__Marinifilum_fragile	0	13.1	3.427	0.394	0.76	3.484	0	2.238	0	0.435	0	2.136	0.877	0.228	2.624
comp31636_c0_seq9.282.758.plus.HGD2_1	K02992	small subunit ribosomal protein S7	ko03010	-	COG0049	J	d__Bacteria;k__norank;p__Bacteroidetes;c__Bacteroidia;o__Marinilabiliales;f__Marinilabiliaceae;g__Anaerophaga;s__Anaerophaga_thermohalophila	0.418	13.063	37.594	21.684	7.115	0	7.769	10.983	6.729	1.917	0	7.353	31.952	12.919	5.19
comp130270_c0_seq1.178.540.plus.XSD1_1	K06973	-	-	-	COG2738	S	d__Bacteria;k__norank;p__Bacteroidetes;c__Bacteroidia;o__Marinilabiliales;f__Marinilabiliaceae;g__Saccharicrinis;s__Saccharicrinis_fermentans	0	13.012	0.483	0.249	0	0	0	0	0	0	0	11.256	0.554	0	0
comp33859_c0_seq2.1.394.minus.HGD1_1	K04077	chaperonin GroEL	ko03018,ko04940,ko05152	-	COG0459	O	d__Bacteria;k__norank;p__Bacteroidetes;c__Bacteroidia;o__Marinilabiliales;f__Marinilabiliaceae;g__Alkaliflexus;s__Alkaliflexus_imshenetskii	0	13.012	1.291	0.446	0.861	0	0.362	0	0	0	0	1.215	1.481	0.259	0.661
comp38140_c0_seq1.181.477.plus.HGD1_1	K11065	thiol peroxidase, atypical 2-Cys peroxiredoxin [EC:1.11.1.15]	-	1.11.1.15	COG2077	O	d__Bacteria;k__norank;p__Bacteroidetes;c__Bacteroidia;o__Marinilabiliales;f__Marinilabiliaceae;g__Saccharicrinis;s__Saccharicrinis_fermentans	0	12.987	0	0	0	0	0	0	0	0	0	0	0	0	0
comp104938_c0_seq1.1.302.minus.HGD1_1	K01951	GMP synthase (glutamine-hydrolysing) [EC:6.3.5.2]	ko00230,ko00983	6.3.5.2	COG0519	F	d__Bacteria;k__norank;p__Bacteroidetes;c__Bacteroidia;o__Marinilabiliales;f__Marinifilaceae;g__Marinifilum;s__Marinifilum_fragile	0	12.949	0	0	0	0	0	0	0	0	0	0	0	0	0
comp80182_c0_seq1.1.304.minus.HGD1_1	K01624	fructose-bisphosphate aldolase, class II [EC:4.1.2.13]	ko00010,ko00030,ko00051,ko00680,ko00710	4.1.2.13	COG0191	G	d__Bacteria;k__norank;p__Bacteroidetes;c__Bacteroidia;o__Marinilabiliales;f__Marinilabiliaceae;g__Saccharicrinis;s__Saccharicrinis_marinus	0	12.759	0	0	0	0	0	0	0	0	0	0	0	0	0
comp26923_c0_seq1.26.1125.minus.HGD4_1	K01624	fructose-bisphosphate aldolase, class II [EC:4.1.2.13]	ko00010,ko00030,ko00051,ko00680,ko00710	4.1.2.13	COG0191	G	d__Bacteria;k__norank;p__Bacteroidetes;c__Bacteroidia;o__Marinilabiliales;f__Marinilabiliaceae;g__Saccharicrinis;s__Saccharicrinis_marinus	0	12.721	25.123	16.176	42.571	1.779	1.069	0.937	1.278	0.138	0	5.241	34.477	2.674	33.759
comp43374_c0_seq1.1757.2023.plus.HGD1_1	K02961	small subunit ribosomal protein S17	ko03010	-	COG0186	J	d__Bacteria;k__norank;p__Bacteroidetes;c__Bacteroidia;o__Marinilabiliales;f__Prolixibacteraceae;g__Prolixibacter;s__Prolixibacter_bellariivorans	0	12.708	0	0	0	0	0	0	0	0	1.975	0	0	0	0
comp110417_c0_seq1.21.365.plus.HGD1_1	K03075	preprotein translocase subunit SecG	ko03060,ko03070	-	-	-	d__Bacteria;k__norank;p__Bacteroidetes;c__Bacteroidia;o__Marinilabiliales;f__Marinilabiliaceae;g__Anaerophaga;s__Anaerophaga_thermohalophila	0	12.657	0	0	0	0	0	0	0	0	0	0	0.597	0	0
comp24350_c0_seq1.1.825.minus.HGD1_1	K02355	elongation factor G	-	-	COG0480	J	d__Bacteria;k__norank;p__Bacteroidetes;c__Bacteroidia;o__Marinilabiliales;f__Prolixibacteraceae;g__Draconibacterium;s__Draconibacterium_orientale	0	12.645	0	0	0	0	0	0	0	0	0	0.123	0	0	0
comp14035_c0_seq1.1.520.minus.HGD1_1	K00625	phosphate acetyltransferase [EC:2.3.1.8]	ko00430,ko00620,ko00640,ko00680,ko00720	2.3.1.8	COG0280	C	d__Bacteria;k__norank;p__Bacteroidetes;c__Bacteroidia;o__Marinilabiliales;f__Marinilabiliaceae;g__Marinilabilia;s__Marinilabilia_salmonicolor	0	12.594	4.205	0.31	0.907	0	0.771	1.327	0.991	0	0	1.264	0.69	0	1.842
comp113721_c0_seq1.1.707.minus.HGD1_1	K00265	glutamate synthase (NADPH/NADH) large chain [EC:1.4.1.13 1.4.1.14]	ko00250,ko00910	1.4.1.13,1.4.1.14	COG0067	E	d__Bacteria;k__norank;p__Bacteroidetes;c__Bacteroidia;o__Marinilabiliales;f__Marinilabiliaceae;g__Saccharicrinis;s__Saccharicrinis_fermentans	0	12.43	0	0	0	0	0	0	0	0	0	0.147	0	0	0
comp116726_c0_seq1.42.746.plus.HGD1_1	K03406	methyl-accepting chemotaxis protein	ko02020,ko02030	-	COG0840	S	d__Bacteria;k__norank;p__Bacteroidetes;c__Bacteroidia;o__Marinilabiliales;f__Marinilabiliaceae;g__Marinilabilia;s__Marinilabilia_salmonicolor	0	12.379	0	0	0	0	0	0	0	0	0	0	0.245	0	0
comp101084_c0_seq1.1.634.minus.HGD1_1	K03100	signal peptidase I [EC:3.4.21.89]	ko03060	3.4.21.89	COG0681	U	d__Bacteria;k__norank;p__Bacteroidetes;c__Bacteroidia;o__Marinilabiliales;f__Marinilabiliaceae;g__Marinilabilia;s__Marinilabilia_salmonicolor	0	12.379	0	0	0	0	0	0	0	0	0	0	0	0	0
comp22812_c0_seq1.1.496.minus.XSD1_1	K00286	pyrroline-5-carboxylate reductase [EC:1.5.1.2]	ko00330	1.5.1.2	COG0345	E	d__Bacteria;k__norank;p__Bacteroidetes;c__Bacteroidia;o__Marinilabiliales;f__Marinilabiliaceae;g__Saccharicrinis;s__Saccharicrinis_fermentans	0	12.366	4.492	0.333	0	0	0	0	0	0	0	15.724	1.108	0.193	0.489
comp144096_c0_seq1.59.358.plus.HGD1_1	K03671	thioredoxin 1	-	-	COG0526	O	d__Bacteria;k__norank;p__Bacteroidetes;c__Bacteroidia;o__Marinilabiliales;f__Prolixibacteraceae;g__Prolixibacter;s__Prolixibacter_bellariivorans	0	12.252	0	0	0	0	0	0	0	0	0	0.896	0	0	0
comp31715_c0_seq2.606.1082.plus.HGD2_1	K02992	small subunit ribosomal protein S7	ko03010	-	COG0049	J	d__Bacteria;k__norank;p__Bacteroidetes;c__Bacteroidia;o__Marinilabiliales;f__Marinifilaceae;g__Marinifilum;s__Marinifilum_fragile	3.76	12.202	56.565	92.171	83.054	0	0	1.484	5.06	8.063	14.233	7.831	60.374	44.424	64.615
comp133079_c0_seq1.107.610.plus.HGD1_1	K03839	flavodoxin I	-	-	-	-	d__Bacteria;k__norank;p__Bacteroidetes;c__Bacteroidia;o__Marinilabiliales;f__Marinilabiliaceae;g__Marinilabilia;s__Marinilabilia_salmonicolor	0	12.189	0.951	0	0.632	0	0	0	0	0	0	0.221	0	0.188	6.302
comp103085_c0_seq1.1.415.minus.HGD1_1	K03545	trigger factor	-	-	COG0544	O	d__Bacteria;k__norank;p__Bacteroidetes;c__Bacteroidia;o__Marinilabiliales;f__Marinilabiliaceae;g__Marinilabilia;s__Marinilabilia_salmonicolor	0	12.151	1.208	0.207	0	0	0	0	0	0	0	0	0.46	0.241	0.305
comp116021_c0_seq1.1.352.minus.HGD1_1	K01647	citrate synthase [EC:2.3.3.1]	ko00020,ko00630	2.3.3.1	COG0372	C	d__Bacteria;k__norank;p__Bacteroidetes;c__Bacteroidia;o__Marinilabiliales;f__Marinilabiliaceae;g__Marinilabilia;s__Marinilabilia_salmonicolor	0	12.063	0	0	0	0	0	0	0	0	0	0	0	0	0
comp5466_c0_seq1.1.518.minus.HGD1_1	K00031	isocitrate dehydrogenase [EC:1.1.1.42]	ko00020,ko00480,ko00720,ko04146	1.1.1.42	COG0538	C	d__Bacteria;k__norank;p__Bacteroidetes;c__Bacteroidia;o__Marinilabiliales;f__Prolixibacteraceae;g__Draconibacterium;s__Draconibacterium_orientale	0	12.012	0	0	0.302	0	0.252	0.885	0	0	0	10.875	0.352	0	0
comp212204_c0_seq1.1.322.minus.HGD1_1	K03407	two-component system, chemotaxis family, sensor kinase CheA [EC:2.7.13.3]	ko02020,ko02030	2.7.13.3	COG0643	T	d__Bacteria;k__norank;p__Bacteroidetes;c__Bacteroidia;o__Marinilabiliales;f__Marinilabiliaceae;g__Saccharicrinis;s__Saccharicrinis_marinus	0	11.923	1.706	0	0.568	0	0	0	0	0	0	18.437	0	0	0
comp100003_c0_seq1.1.537.minus.HGD1_1	K01338	ATP-dependent Lon protease [EC:3.4.21.53]	ko04112	3.4.21.53	COG0466	O	d__Bacteria;k__norank;p__Bacteroidetes;c__Bacteroidia;o__Marinilabiliales;f__Marinilabiliaceae;g__Saccharicrinis;s__Saccharicrinis_fermentans	0	11.923	0	0	0	0	0	0	0	0	0	0	0	0	0
comp16971_c0_seq1.103.472.minus.HGD4_1	K02992	small subunit ribosomal protein S7	ko03010	-	COG0049	J	d__Bacteria;k__norank;p__Bacteroidetes;c__Bacteroidia;o__Marinilabiliales;f__Marinilabiliaceae;g__Saccharicrinis;s__Saccharicrinis_marinus	0.571	11.797	21.115	8.969	6.099	0	1.211	1.379	3.104	0	0.626	5.278	24.164	3.012	4.657
comp43719_c0_seq1.19.261.plus.HGD1_1	K02902	large subunit ribosomal protein L28	ko03010	-	COG0227	J	d__Bacteria;k__norank;p__Bacteroidetes;c__Bacteroidia;o__Marinilabiliales;f__Marinilabiliaceae;g__Saccharicrinis;s__Saccharicrinis_fermentans	0	11.784	2.635	3.179	5.247	0	0	0	0	0	0	2.492	2.977	2.069	10.571
comp97200_c0_seq1.1.242.minus.HGD1_1	K03569	rod shape-determining protein MreB and related proteins	-	-	COG1077	D	d__Bacteria;k__norank;p__Bacteroidetes;c__Bacteroidia;o__Marinilabiliales;f__Marinilabiliaceae;g__Marinilabilia;s__Marinilabilia_salmonicolor	0	11.784	0	0	0	0	0	0	0	0	0	1.24	0	0	0
comp96413_c0_seq1.2.568.plus.HGD1_1	K03386	peroxiredoxin (alkyl hydroperoxide reductase subunit C) [EC:1.11.1.15]	-	1.11.1.15	COG0450	O	d__Bacteria;k__norank;p__Bacteroidetes;c__Bacteroidia;o__Marinilabiliales;f__Prolixibacteraceae;g__Sunxiuqinia;s__Sunxiuqinia_dokdonensis	0	11.683	3.005	7.058	3.287	0	0.236	0.39	0	0.316	0	8.605	20.496	5.55	2.312
comp88471_c0_seq1.212.577.plus.XSD1_1	K03413	two-component system, chemotaxis family, response regulator CheY	ko02020,ko02030	-	COG0784	T	d__Bacteria;k__norank;p__Bacteroidetes;c__Bacteroidia;o__Marinilabiliales;f__Marinilabiliaceae;g__Saccharicrinis;s__Saccharicrinis_fermentans	0	11.658	1.442	0.498	0	0	0	0	0.782	0	0	17.541	0	0	0.368
comp89690_c0_seq1.1.706.minus.HGD1_1	K02600	N utilization substance protein A	-	-	COG0195	K	d__Bacteria;k__norank;p__Bacteroidetes;c__Bacteroidia;o__Marinilabiliales;f__Marinilabiliaceae;g__Saccharicrinis;s__Saccharicrinis_fermentans	0	11.62	0	0	0	0	0.362	0	0	0	0	0.147	0	0	0
comp30282_c0_seq2.31.732.minus.HGD2_1	K03386	peroxiredoxin (alkyl hydroperoxide reductase subunit C) [EC:1.11.1.15]	-	1.11.1.15	COG0450	O	d__Bacteria;k__norank;p__Bacteroidetes;c__Bacteroidia;o__Marinilabiliales;f__Prolixibacteraceae;g__Draconibacterium;s__Draconibacterium_orientale	0	11.556	30.959	1.423	0.852	0	3.57	8.094	1.748	0.474	0	1.927	5.638	1.648	5.876
comp90215_c0_seq1.379.849.minus.HGD1_1	K13993	HSP20 family protein	ko04141	-	COG0071	O	d__Bacteria;k__norank;p__Bacteroidetes;c__Bacteroidia;o__Marinilabiliales;f__Marinilabiliaceae;g__Saccharicrinis;s__Saccharicrinis_fermentans	0	11.544	0.347	0	0	0	0	0	0	0	0	0.479	1.187	0	0
comp25749_c0_seq1.1.575.minus.HGD2_1	K02945	small subunit ribosomal protein S1	ko03010	-	COG0539	J	d__Bacteria;k__norank;p__Bacteroidetes;c__Bacteroidia;o__Marinilabiliales;f__Marinilabiliaceae;g__Saccharicrinis;s__Saccharicrinis_marinus	0	11.442	19.99	11.687	14.148	0	2.029	1.562	0.443	1.205	0	7.647	28.601	4.616	3.583
comp50310_c0_seq7.8.388.plus.HGD1_1	K02878	large subunit ribosomal protein L16	ko03010	-	COG0197	J	d__Bacteria;k__norank;p__Bacteroidetes;c__Bacteroidia;o__Marinilabiliales;f__Marinilabiliaceae;g__Saccharicrinis;s__Saccharicrinis_marinus	0	11.417	0	0	0	0	0	0	0	0	0	0.319	0	0	0
comp153925_c0_seq1.1.456.minus.HGD1_1	K00425	cytochrome bd-I oxidase subunit I [EC:1.10.3.-]	ko00190	1.10.3.-	COG1271	C	d__Bacteria;k__norank;p__Bacteroidetes;c__Bacteroidia;o__Marinilabiliales;f__Marinilabiliaceae;g__Saccharicrinis;s__Saccharicrinis_marinus	0	11.328	0	0.366	0.357	0	0.299	0	0	0	0	0	0.82	0	1.086
comp35629_c0_seq3.238.528.plus.HGD3_1	K02892	large subunit ribosomal protein L23	ko03010	-	COG0089	J	d__Bacteria;k__norank;p__Bacteroidetes;c__Bacteroidia;o__Marinilabiliales;f__Prolixibacteraceae;g__Prolixibacter;s__Prolixibacter_bellariivorans	7.181	11.151	25.274	35.081	72.358	0	0	0	1.095	8.102	17.47	3.756	26.451	23.996	44.839
comp48482_c0_seq1.14.286.minus.S1_1	K03530	DNA-binding protein HU-beta	-	-	COG0776	L	d__Bacteria;k__norank;p__Bacteroidetes;c__Bacteroidia;o__Marinilabiliales;f__Prolixibacteraceae;g__Draconibacterium;s__norank	0	11.05	11.716	0.756	2.189	3.24	22.899	8.667	1.2	0	0	7.758	5.811	0.864	13.837
comp55388_c0_seq1.96.545.plus.XSD1_1	K00384	thioredoxin reductase (NADPH) [EC:1.8.1.9]	ko00240,ko00450	1.8.1.9	COG0492	O	d__Bacteria;k__norank;p__Bacteroidetes;c__Bacteroidia;o__Marinilabiliales;f__Marinilabiliaceae;g__Anaerophaga;s__Anaerophaga_thermohalophila	0	11.012	0	0	0.733	0	0.928	0	0	0	0	19.959	0	0	0
comp29916_c0_seq1.1.981.minus.XSD2_1	K02945	small subunit ribosomal protein S1	ko03010	-	COG0539	J	d__Bacteria;k__norank;p__Bacteroidetes;c__Bacteroidia;o__Marinilabiliales;f__Marinilabiliaceae;g__Saccharicrinis;s__Saccharicrinis_fermentans	2.54	10.923	12.071	7.367	10.531	10.358	2.768	4.867	5.738	2.292	1.598	6.96	15.778	1.819	4.371
comp20061_c0_seq1.78.938.plus.S2_1	K03086	RNA polymerase primary sigma factor	-	-	COG0568	K	d__Bacteria;k__norank;p__Bacteroidetes;c__Bacteroidia;o__Marinilabiliales;f__Marinifilaceae;g__Marinifilum;s__Marinifilum_fragile	0	10.822	12.577	2.334	13.955	0	13.667	61.266	7.512	4.387	0	13.453	11.269	1.206	11.766
comp33346_c0_seq2.1.623.minus.HGD1_1	K03076	preprotein translocase subunit SecY	ko03060,ko03070	-	COG0201	U	d__Bacteria;k__norank;p__Bacteroidetes;c__Bacteroidia;o__Marinilabiliales;f__Marinilabiliaceae;g__Saccharicrinis;s__Saccharicrinis_marinus	0	10.822	0	0	0	0	0	0	0	0	0	0	0	0	0
comp49914_c0_seq2.186.662.plus.HGD1_1	K02992	small subunit ribosomal protein S7	ko03010	-	COG0049	J	d__Bacteria;k__norank;p__Bacteroidetes;c__Bacteroidia;o__Marinilabiliales;f__Marinilabiliaceae;g__Saccharicrinis;s__Saccharicrinis_marinus	0	10.784	1.019	0	0	0	0	0	0	0	0	0.712	0	0	0
comp14975_c0_seq1.1.347.minus.XSD1_1	K02959	small subunit ribosomal protein S16	ko03010	-	COG0228	J	d__Bacteria;k__norank;p__Bacteroidetes;c__Bacteroidia;o__Marinilabiliales;f__Marinilabiliaceae;g__Saccharicrinis;s__Saccharicrinis_fermentans	0	10.772	23.659	17.543	15.933	0	1.321	5.309	2.269	0	0	12.668	31.73	5.19	6.658
comp121810_c0_seq1.1.306.minus.HGD1_1	K00645	[acyl-carrier-protein] S-malonyltransferase [EC:2.3.1.39]	ko00061	2.3.1.39	COG0331	I	d__Bacteria;k__norank;p__Bacteroidetes;c__Bacteroidia;o__Marinilabiliales;f__Marinifilaceae;g__Marinifilum;s__Marinifilum_fragile	0	10.721	0	0	0	0	0	0	0	0	0	0	0	0	0
comp133032_c0_seq1.1.347.minus.HGD1_1	K04079	molecular chaperone HtpG	ko04141,ko04612,ko04621,ko04626,ko04914,ko05200,ko05215	-	COG0326	O	d__Bacteria;k__norank;p__Bacteroidetes;c__Bacteroidia;o__Marinilabiliales;f__Marinilabiliaceae;g__Marinilabilia;s__Marinilabilia_salmonicolor	0	10.645	0	0.789	0.504	0	0.44	0	0	0	0	0	0	0.302	0.388
comp149928_c0_seq1.1.521.minus.HGD1_1	K08301	ribonuclease G [EC:3.1.26.-]	-	3.1.26.-	COG1530	J	d__Bacteria;k__norank;p__Bacteroidetes;c__Bacteroidia;o__Marinilabiliales;f__Prolixibacteraceae;g__Draconibacterium;s__Draconibacterium_orientale	0	10.645	0	0	0	0	0	0	0	0	0	0.209	0.345	0	0
comp35705_c0_seq1.1.365.minus.XSD1_1	K09116	hypothetical protein	-	-	COG1578	S	d__Bacteria;k__norank;p__Bacteroidetes;c__Bacteroidia;o__Marinilabiliales;f__Marinifilaceae;g__Marinifilum;s__Marinifilum_fragile	0	10.455	1.442	0.249	1.438	0	3.712	1.405	0	0	0	4.051	1.647	0	0.731
comp49658_c0_seq7.645.1034.plus.HGD1_1	K02948	small subunit ribosomal protein S11	ko03010	-	COG0100	J	d__Bacteria;k__norank;p__Bacteroidetes;c__Bacteroidia;o__Marinilabiliales;f__Marinilabiliaceae;g__Saccharicrinis;s__Saccharicrinis_marinus	0	10.329	0	0.23	0	0	0.755	0	0	0	0	0.307	0	0	0
comp23206_c0_seq1.1.411.minus.HGD1_1	K07248	lactaldehyde dehydrogenase / glycolaldehyde dehydrogenase [EC:1.2.1.22 1.2.1.21]	ko00620,ko00630	1.2.1.21,1.2.1.22	COG1012	C	d__Bacteria;k__norank;p__Bacteroidetes;c__Bacteroidia;o__Marinilabiliales;f__Marinilabiliaceae;g__Saccharicrinis;s__Saccharicrinis_marinus	0	10.227	0	0	0	0	0	0	0	0	0	0	0	0	0
comp20379_c0_seq1.1.470.minus.HGD1_1	K01491	methylenetetrahydrofolate dehydrogenase (NADP+) / methenyltetrahydrofolate cyclohydrolase [EC:1.5.1.5 3.5.4.9]	ko00670,ko00720	1.5.1.5,3.5.4.9	COG0190	H	d__Bacteria;k__norank;p__Bacteroidetes;c__Bacteroidia;o__Marinilabiliales;f__Marinilabiliaceae;g__Saccharicrinis;s__Saccharicrinis_fermentans	0	10.101	0.347	0	0	0	0	0	0	0	0	0	0	0	0
comp21487_c0_seq1.8.298.plus.XSD4_1	K02926	large subunit ribosomal protein L4	ko03010	-	COG0088	J	d__Bacteria;k__norank;p__Bacteroidetes;c__Bacteroidia;o__Marinilabiliales;f__Marinilabiliaceae;g__Saccharicrinis;s__Saccharicrinis_fermentans	0	10.037	4.658	1.376	5.97	0	0	1.978	1.095	0	0	3.29	7.558	0.395	7.052
comp26807_c0_seq1.1.224.minus.S2_1	K02358	elongation factor Tu	ko04626	-	COG0050	J	d__Bacteria;k__norank;p__Bacteroidetes;c__Bacteroidia;o__Marinilabiliales;f__Prolixibacteraceae;g__Draconibacterium;s__Draconibacterium_orientale	3.499	10.025	52.715	6.691	15.851	78.032	21.829	47.134	9.807	13.576	7.651	7.77	17.922	1.753	10.451
comp48890_c0_seq2.33.558.minus.S1_1	K03088	RNA polymerase sigma-70 factor, ECF subfamily	-	-	COG1595	K	d__Bacteria;k__norank;p__Bacteroidetes;c__Bacteroidia;o__Marinilabiliales;f__Prolixibacteraceae;g__Draconibacterium;s__norank	2.215	9.999	1.193	0.46	0	37.049	27.821	6.142	4.956	0	2.438	4.799	2.747	1.07	0.229
comp30463_c0_seq1.20.289.minus.HGD2_1	K02956	small subunit ribosomal protein S15	ko03010	-	COG0184	J	d__Bacteria;k__norank;p__Bacteroidetes;c__Bacteroidia;o__Marinilabiliales;f__Marinilabiliaceae;g__Saccharicrinis;s__Saccharicrinis_fermentans	0	9.987	7.443	2.31	0.742	0	1.95	4.398	1.226	0	0	2.627	12.657	1.758	3.939
comp183951_c0_seq1.1.428.minus.HGD1_1	K03544	ATP-dependent Clp protease ATP-binding subunit ClpX	ko04112	-	COG1219	O	d__Bacteria;k__norank;p__Bacteroidetes;c__Bacteroidia;o__Marinilabiliales;f__Marinilabiliaceae;g__Thermophagus;s__Thermophagus_xiamenensis	0	9.987	0	0.197	0	0	0	0	1.278	0	0	0	2.208	0	0
comp48123_c0_seq2.1.410.minus.HGD1_1	K03046	DNA-directed RNA polymerase subunit beta' [EC:2.7.7.6]	ko00230,ko00240,ko03020	2.7.7.6	COG0086	K	d__Bacteria;k__norank;p__Bacteroidetes;c__Bacteroidia;o__Marinilabiliales;f__Marinilabiliaceae;g__Saccharicrinis;s__Saccharicrinis_marinus	0	9.974	0	0	0.824	7.474	0.346	0.599	0.678	0.929	0	0.282	0.467	0	0.623
comp21708_c0_seq1.93.590.plus.HGD1_1	K00425	cytochrome bd-I oxidase subunit I [EC:1.10.3.-]	ko00190	1.10.3.-	-	-	d__Bacteria;k__norank;p__Bacteroidetes;c__Bacteroidia;o__Marinilabiliales;f__Marinilabiliaceae;g__Saccharicrinis;s__Saccharicrinis_fermentans	0	9.949	0	0	0	0	0	0	0	0	0	0	0.367	0	0
comp33202_c0_seq3.610.891.plus.HGD0_1	K04078	chaperonin GroES	-	-	COG0234	O	d__Bacteria;k__norank;p__Bacteroidetes;c__Bacteroidia;o__Marinilabiliales;f__Marinilabiliaceae;g__Anaerophaga;s__Anaerophaga_thermohalophila	125.077	9.936	0	0.362	13.909	55.799	0	3.097	0	2.312	76.696	2.958	0.791	4.533	73.846
comp124675_c0_seq1.4.480.plus.HGD1_1	K03695	ATP-dependent Clp protease ATP-binding subunit ClpB	-	-	COG0542	O	d__Bacteria;k__norank;p__Bacteroidetes;c__Bacteroidia;o__Marinilabiliales;f__Marinilabiliaceae;g__Saccharicrinis;s__Saccharicrinis_marinus	0	9.936	0	0	0	0	0	0	0	0	0	0	0	0	0
comp32823_c1_seq1.23.634.plus.S0_1	K02358	elongation factor Tu	ko04626	-	COG0050	J	d__Bacteria;k__norank;p__Bacteroidetes;c__Bacteroidia;o__Marinilabiliales;f__Prolixibacteraceae;g__Sunxiuqinia;s__Sunxiuqinia_dokdonensis	6.516	9.898	7.942	1.77	5.192	157.225	7.345	9.63	2.321	3.241	16.259	2.713	3.977	0.158	6.639
comp140223_c0_seq1.1.648.minus.HGD1_1	K01749	hydroxymethylbilane synthase [EC:2.5.1.61]	ko00860	2.5.1.61	COG0181	H	d__Bacteria;k__norank;p__Bacteroidetes;c__Bacteroidia;o__Marinilabiliales;f__Prolixibacteraceae;g__Draconibacterium;s__Draconibacterium_orientale	0	9.898	0	0	0	0	0	0	0	0	0	0.16	0	0	0
comp17364_c0_seq1.4.450.plus.HGD1_1	K01870	isoleucyl-tRNA synthetase [EC:6.1.1.5]	ko00290,ko00970	6.1.1.5	COG0060	J	d__Bacteria;k__norank;p__Bacteroidetes;c__Bacteroidia;o__Marinilabiliales;f__Marinilabiliaceae;g__Saccharicrinis;s__Saccharicrinis_fermentans	0	9.873	0.732	0.949	0	0	0.629	1.093	0	0	0	0	1.266	0.658	1.41
comp127578_c0_seq1.61.507.plus.HGD1_1	K02876	large subunit ribosomal protein L15	ko03010	-	COG0200	J	d__Bacteria;k__norank;p__Bacteroidetes;c__Bacteroidia;o__Marinilabiliales;f__Prolixibacteraceae;g__Prolixibacter;s__Prolixibacter_bellariivorans	0	9.873	0	0	0	0	0	0	0	0	0	0.516	0	0	0
comp30210_c0_seq1.43.978.minus.HGD3_1	K00384	thioredoxin reductase (NADPH) [EC:1.8.1.9]	ko00240,ko00450	1.8.1.9	COG0492	O	d__Bacteria;k__norank;p__Bacteroidetes;c__Bacteroidia;o__Marinilabiliales;f__Prolixibacteraceae;g__Prolixibacter;s__Prolixibacter_bellariivorans	6.133	9.822	13.588	53.624	127.328	0	0.126	0	0	1.047	15.831	5.953	3.006	60.223	220.541
comp131505_c0_seq2.1.386.minus.HGD1_1	K01653	acetolactate synthase I/III small subunit [EC:2.2.1.6]	ko00290,ko00650,ko00660,ko00770	2.2.1.6	COG0440	E	d__Bacteria;k__norank;p__Bacteroidetes;c__Bacteroidia;o__Marinilabiliales;f__Marinilabiliaceae;g__Alkaliflexus;s__Alkaliflexus_imshenetskii	0	9.696	0	0	0	0	0	0	0	0	0	0.307	0	0	0
comp13615_c0_seq1.70.534.plus.HGD1_1	K01737	6-pyruvoyl tetrahydrobiopterin synthase [EC:4.2.3.12]	ko00790	4.1.2.50,4.2.3.12	COG0720	H	d__Bacteria;k__norank;p__Bacteroidetes;c__Bacteroidia;o__Marinilabiliales;f__Marinilabiliaceae;g__Saccharicrinis;s__Saccharicrinis_marinus	0	9.67	0	0	0	0	0	0	0	0	0	0	0	0	0
comp36826_c0_seq1.23.298.plus.HGD4_1	K03530	DNA-binding protein HU-beta	-	-	COG0776	L	d__Bacteria;k__norank;p__Bacteroidetes;c__Bacteroidia;o__Marinilabiliales;f__Prolixibacteraceae;g__Draconibacterium;s__norank	0	9.658	6.477	0	25.145	0	1.258	2.134	0	0	0	12.213	4.085	0	0
comp38679_c0_seq1.3.413.plus.HGD1_1	K03832	periplasmic protein TonB	-	-	ENOG4111GC9	S	d__Bacteria;k__norank;p__Bacteroidetes;c__Bacteroidia;o__Marinilabiliales;f__Marinilabiliaceae;g__Marinilabilia;s__Marinilabilia_salmonicolor	0	9.632	0.408	0	0	0	0.346	0	0	0	0	0.859	0	0	0
comp122846_c0_seq1.1.331.minus.HGD1_1	K03701	excinuclease ABC subunit A	ko03420	-	COG0178	L	d__Bacteria;k__norank;p__Bacteroidetes;c__Bacteroidia;o__Marinilabiliales;f__Marinilabiliaceae;g__Geofilum;s__Geofilum_rubicundum	0	9.632	0	0	0	0	0	0	0	0	0	0	0	0	0
comp148403_c0_seq1.1.504.minus.HGD1_1	K02003	-	-	-	COG1136	V	d__Bacteria;k__norank;p__Bacteroidetes;c__Bacteroidia;o__Marinilabiliales;f__Marinilabiliaceae;g__Saccharicrinis;s__Saccharicrinis_fermentans	0	9.468	2.197	0.324	0	0	0	0	0	0	0	0	1.446	0.188	0
comp110259_c0_seq1.1.413.minus.HGD1_1	K09458	3-oxoacyl-[acyl-carrier-protein] synthase II [EC:2.3.1.179]	ko00061	2.3.1.179	COG0304	I	d__Bacteria;k__norank;p__Bacteroidetes;c__Bacteroidia;o__Marinilabiliales;f__Marinilabiliaceae;g__Saccharicrinis;s__Saccharicrinis_marinus	0	9.455	0	0	0	0	0	0	0	0	0	1.129	0	0	0
comp127435_c0_seq1.1.414.minus.HGD1_1	K04079	molecular chaperone HtpG	ko04141,ko04612,ko04621,ko04626,ko04914,ko05200,ko05215	-	COG0326	O	d__Bacteria;k__norank;p__Bacteroidetes;c__Bacteroidia;o__Marinilabiliales;f__Marinilabiliaceae;g__Saccharicrinis;s__Saccharicrinis_fermentans	0	9.455	0	0	0	0	0	0	0	0	0	1.129	0	0	0.305
comp35169_c0_seq2.1.380.minus.XSD1_1	K02945	small subunit ribosomal protein S1	ko03010	-	COG0539	J	d__Bacteria;k__norank;p__Bacteroidetes;c__Bacteroidia;o__Marinilabiliales;f__Marinilabiliaceae;g__Saccharicrinis;s__Saccharicrinis_marinus	0	9.417	1.797	0	0	0	0	0	0	1.008	0	9.157	0	0	0
comp12332_c0_seq1.1.324.minus.HGD0_1	K03088	RNA polymerase sigma-70 factor, ECF subfamily	-	-	COG1595	K	d__Bacteria;k__norank;p__Bacteroidetes;c__Bacteroidia;o__Marinilabiliales;f__Prolixibacteraceae;g__Draconibacterium;s__norank	46.181	9.405	5.617	4.353	7.848	7.567	3.869	0	0	0	45.396	5.143	7.681	14.975	10.235
comp50310_c0_seq7.602.859.plus.HGD1_1	K02961	small subunit ribosomal protein S17	ko03010	-	COG0186	J	d__Bacteria;k__norank;p__Bacteroidetes;c__Bacteroidia;o__Marinilabiliales;f__Marinilabiliaceae;g__Saccharicrinis;s__Saccharicrinis_marinus	0	9.379	0	0	0	0	0	0	0	0	0	0	0	0	0
comp127892_c0_seq1.4.435.minus.HGD1_1	K00175	2-oxoglutarate ferredoxin oxidoreductase subunit beta [EC:1.2.7.3]	ko00020,ko00720	1.2.7.3	COG1013	C	d__Bacteria;k__norank;p__Bacteroidetes;c__Bacteroidia;o__Marinilabiliales;f__Marinilabiliaceae;g__Marinilabilia;s__Marinilabilia_salmonicolor	0	9.341	1.54	0	1.923	0	0	1.145	0	0	0	0.27	0	0.228	8.532
comp9270_c0_seq1.11.385.plus.XSD4_1	K07305	peptide-methionine (R)-S-oxide reductase [EC:1.8.4.12]	-	1.8.4.12	COG0229	O	d__Bacteria;k__norank;p__Bacteroidetes;c__Bacteroidia;o__Marinilabiliales;f__Prolixibacteraceae;g__Draconibacterium;s__Draconibacterium_orientale	7.358	9.329	2.318	1.437	9.743	0	0	0	0	0	9.936	4.235	2.654	1.105	10.971
comp146120_c0_seq1.33.419.plus.HGD1_1	K03718	Lrp/AsnC family transcriptional regulator, regulator for asnA, asnC and gidA	-	-	COG1522	K	d__Bacteria;k__norank;p__Bacteroidetes;c__Bacteroidia;o__Marinilabiliales;f__Marinilabiliaceae;g__Alkaliflexus;s__Alkaliflexus_imshenetskii	0	9.316	0	0	0	0	0	0	0	0	0	0	0.511	0	0
comp49048_c0_seq1.11.415.plus.HGD1_1	K02358	elongation factor Tu	ko04626	-	COG0050	J	d__Bacteria;k__norank;p__Bacteroidetes;c__Bacteroidia;o__Marinilabiliales;f__Marinilabiliaceae;g__Anaerophaga;s__Anaerophaga_thermohalophila	21.046	9.253	12.32	8.447	6.62	0	0	0.495	0	2.194	20.244	6.739	2.33	3.766	9.377
comp142447_c0_seq1.7.372.plus.HGD1_1	K00537	arsenate reductase [EC:1.20.4.1]	-	1.20.4.1	ENOG4111TWM	S	d__Bacteria;k__norank;p__Bacteroidetes;c__Bacteroidia;o__Marinilabiliales;f__Marinilabiliaceae;g__Saccharicrinis;s__Saccharicrinis_fermentans	0	9.253	0	0	0	0	0	0	0	0	0	0	0.547	0	0
comp31834_c0_seq1.10.616.minus.XSD4_1	K02959	small subunit ribosomal protein S16	ko03010	-	COG0228	J	d__Bacteria;k__norank;p__Bacteroidetes;c__Bacteroidia;o__Marinilabiliales;f__Prolixibacteraceae;g__Draconibacterium;s__Draconibacterium_orientale	26.819	9.215	67.466	4.531	35.685	113.47	17.001	29.852	7.173	3.399	26.098	4.21	13.901	1.35	22.362
comp27491_c0_seq2.58.318.minus.HGD1_1	K03671	thioredoxin 1	-	-	COG0526	O	d__Bacteria;k__norank;p__Bacteroidetes;c__Bacteroidia;o__Marinilabiliales;f__Marinilabiliaceae;g__Saccharicrinis;s__Saccharicrinis_fermentans	0	9.215	0	0	0	0	0	0	0	0	0	0	0	0	0
comp137136_c0_seq1.1.364.minus.HGD1_1	K00927	phosphoglycerate kinase [EC:2.7.2.3]	ko00010,ko00710	2.7.2.3	COG0126	G	d__Bacteria;k__norank;p__Bacteroidetes;c__Bacteroidia;o__Marinilabiliales;f__Marinilabiliaceae;g__Saccharicrinis;s__Saccharicrinis_fermentans	0	9.139	0	0	0	0	0	0	0	0	0	0	0.539	0	0
comp137694_c0_seq1.1.315.minus.HGD1_1	K01424	L-asparaginase [EC:3.5.1.1]	ko00250,ko00460,ko00910	3.5.1.1	-	-	d__Bacteria;k__norank;p__Bacteroidetes;c__Bacteroidia;o__Marinilabiliales;f__Marinilabiliaceae;g__Saccharicrinis;s__Saccharicrinis_fermentans	0	9.075	0	0.301	0	0	0	0	0	0	0	4.824	0	0	0
comp22910_c0_seq1.1.368.minus.HGD1_1	K00226	dihydroorotate dehydrogenase (fumarate) [EC:1.3.98.1]	ko00240	1.3.98.1	COG0167	F	d__Bacteria;k__norank;p__Bacteroidetes;c__Bacteroidia;o__Marinilabiliales;f__Marinilabiliaceae;g__Saccharicrinis;s__Saccharicrinis_marinus	0	9.05	0	0	0	0	0	0	0	0	0	0	0	0	0
comp157749_c0_seq1.1.430.minus.HGD1_1	K01840	phosphomannomutase [EC:5.4.2.8]	ko00051,ko00520	5.4.2.8	COG1109	G	d__Bacteria;k__norank;p__Bacteroidetes;c__Bacteroidia;o__Marinilabiliales;f__Marinilabiliaceae;g__Saccharicrinis;s__Saccharicrinis_fermentans	0	9.025	0	0	0	0	0	0	0	0	0	0.27	0	0	0
comp31636_c0_seq5.107.481.plus.HGD2_1	K02950	small subunit ribosomal protein S12	ko03010	-	COG0048	J	d__Bacteria;k__norank;p__Bacteroidetes;c__Bacteroidia;o__Marinilabiliales;f__Prolixibacteraceae;g__Draconibacterium;s__norank	3.396	8.949	42.698	2.16	13.452	82.04	24.267	28.759	6.912	5.197	5.589	8.15	12.219	2.205	13.455
comp13768_c0_seq1.1.477.minus.HGD3_1	K03088	RNA polymerase sigma-70 factor, ECF subfamily	-	-	COG1595	K	d__Bacteria;k__norank;p__Bacteroidetes;c__Bacteroidia;o__Marinilabiliales;f__Prolixibacteraceae;g__Draconibacterium;s__Draconibacterium_orientale	0	8.949	22.911	12.096	4.917	0	0	1.848	4.93	0.751	0	3.732	30.917	11.271	12.49
comp20382_c0_seq1.1.336.minus.HGD1_1	K05606	methylmalonyl-CoA epimerase [EC:5.1.99.1]	ko00280,ko00630,ko00640,ko00720	5.1.99.1	COG0346	E	d__Bacteria;k__norank;p__Bacteroidetes;c__Bacteroidia;o__Marinilabiliales;f__Marinilabiliaceae;g__Anaerophaga;s__Anaerophaga_thermohalophila	0	8.936	0	0	1.062	0	0.912	0	0	0	0	0	0.611	0	0
comp163734_c0_seq1.1.336.minus.HGD1_1	K03718	Lrp/AsnC family transcriptional regulator, regulator for asnA, asnC and gidA	-	-	COG1522	K	d__Bacteria;k__norank;p__Bacteroidetes;c__Bacteroidia;o__Marinilabiliales;f__Marinilabiliaceae;g__Saccharicrinis;s__Saccharicrinis_marinus	0	8.936	0.536	0	0.531	0	0	0	0	0	0	0	0	0.631	2.84
comp113895_c0_seq1.1.314.minus.HGD1_1	K00174	2-oxoglutarate ferredoxin oxidoreductase subunit alpha [EC:1.2.7.3]	ko00020,ko00720	1.2.7.3	COG1014	C	d__Bacteria;k__norank;p__Bacteroidetes;c__Bacteroidia;o__Marinilabiliales;f__Marinilabiliaceae;g__Saccharicrinis;s__Saccharicrinis_marinus	0	8.81	0	0	1.163	0	0.503	0	0	0	0	0	1.33	0.346	1.334
comp127061_c0_seq1.1.426.minus.HGD1_1	K11381	2-oxoisovalerate dehydrogenase E1 component [EC:1.2.4.4]	ko00280	1.2.4.4	COG0022	C	d__Bacteria;k__norank;p__Bacteroidetes;c__Bacteroidia;o__Marinilabiliales;f__Prolixibacteraceae;g__Draconibacterium;s__Draconibacterium_orientale	1.432	8.784	0	0	0.385	7.08	0.33	0	0	0	0	14.705	0.446	0.232	0.591
comp142612_c0_seq1.1.391.minus.HGD1_1	K11381	2-oxoisovalerate dehydrogenase E1 component [EC:1.2.4.4]	ko00280	1.2.4.4	COG0022	C	d__Bacteria;k__norank;p__Bacteroidetes;c__Bacteroidia;o__Marinilabiliales;f__Marinilabiliaceae;g__Saccharicrinis;s__Saccharicrinis_marinus	0	8.759	0	0	0	0	0	0	0	0	0	0.307	0	0	0
comp31345_c0_seq1.18.1025.minus.HGD2_1	K00134	glyceraldehyde 3-phosphate dehydrogenase [EC:1.2.1.12]	ko00010,ko05010	1.2.1.12	COG0057	G	d__Bacteria;k__norank;p__Bacteroidetes;c__Bacteroidia;o__Marinilabiliales;f__Prolixibacteraceae;g__Draconibacterium;s__Draconibacterium_sediminis	0.709	8.746	42.456	19.247	48.129	45.253	9.137	8.146	4.173	0.79	2.143	4.689	30.234	3.928	45.582
comp31151_c0_seq2.499.843.plus.HGD2_1	K02887	large subunit ribosomal protein L20	ko03010	-	COG0292	J	d__Bacteria;k__norank;p__Bacteroidetes;c__Bacteroidia;o__Marinilabiliales;f__Prolixibacteraceae;g__Draconibacterium;s__Draconibacterium_sediminis	8.21	8.721	30.189	2.423	52.534	49.318	8.508	42.267	6.025	3.478	24.831	6.96	8.321	0	53.097
comp44818_c0_seq1.68.412.plus.S1_1	K01586	diaminopimelate decarboxylase [EC:4.1.1.20]	ko00300	4.1.1.20	COG0019	E	d__Bacteria;k__norank;p__Bacteroidetes;c__Bacteroidia;o__Marinilabiliales;f__Prolixibacteraceae;g__Draconibacterium;s__Draconibacterium_sediminis	0	8.721	1.042	0	1.044	0	12.975	2.316	0.861	0	0	5.499	0	0.925	1.582
comp148376_c0_seq1.1.466.minus.HGD1_1	K03106	signal recognition particle subunit SRP54	ko03060,ko03070	-	COG0541	U	d__Bacteria;k__norank;p__Bacteroidetes;c__Bacteroidia;o__Marinilabiliales;f__Marinilabiliaceae;g__Alkaliflexus;s__Alkaliflexus_imshenetskii	0	8.721	0	0	0	0	0	0	0	0	0	0	0	0	0
comp40087_c0_seq1.37.309.plus.HGD1_1	K03530	DNA-binding protein HU-beta	-	-	COG0776	L	d__Bacteria;k__norank;p__Bacteroidetes;c__Bacteroidia;o__Marinilabiliales;f__Marinilabiliaceae;g__Saccharicrinis;s__Saccharicrinis_fermentans	0	8.594	0	0	0	0	0	0	0	0	0	0	0	0	0
comp21145_c0_seq1.1.472.minus.HGD1_1	K07568	S-adenosylmethionine:tRNA ribosyltransferase-isomerase [EC:5.-.-.-]	-	2.4.99.17	COG0809	J	d__Bacteria;k__norank;p__Bacteroidetes;c__Bacteroidia;o__Marinilabiliales;f__Marinilabiliaceae;g__Saccharicrinis;s__Saccharicrinis_fermentans	0	8.582	0	0	0	0	0	0	0	0	0	0	0.784	0	0
comp177158_c0_seq1.1.412.minus.HGD1_1	K03043	DNA-directed RNA polymerase subunit beta [EC:2.7.7.6]	ko00230,ko00240,ko03020	2.7.7.6	COG0085	K	d__Bacteria;k__norank;p__Bacteroidetes;c__Bacteroidia;o__Marinilabiliales;f__Prolixibacteraceae;g__Sunxiuqinia;s__Sunxiuqinia_dokdonensis	0	8.518	0	0	0	0	0	0	0	0	0.55	0.282	0	0	0
comp112993_c0_seq1.1.378.minus.HGD1_1	K02564	glucosamine-6-phosphate deaminase [EC:3.5.99.6]	ko00520	3.5.99.6	COG0363	G	d__Bacteria;k__norank;p__Bacteroidetes;c__Bacteroidia;o__Marinilabiliales;f__Marinilabiliaceae;g__Alkaliflexus;s__Alkaliflexus_imshenetskii	1.107	8.379	1.819	0.235	3.635	0	1.164	1.327	0	0	2.433	0.957	1.043	0.539	0.692
comp43374_c0_seq1.11.289.plus.HGD1_1	K02890	large subunit ribosomal protein L22	ko03010	-	COG0091	J	d__Bacteria;k__norank;p__Bacteroidetes;c__Bacteroidia;o__Marinilabiliales;f__Prolixibacteraceae;g__Draconibacterium;s__norank	0	8.316	0	0	0	0	0	0	0	0	0	0	0	0	0
comp31186_c0_seq1.53.250.plus.HGD2_1	K02916	large subunit ribosomal protein L35	ko03010	-	COG0291	J	d__Bacteria;k__norank;p__Bacteroidetes;c__Bacteroidia;o__Marinilabiliales;f__Marinilabiliaceae;g__Alkaliflexus;s__Alkaliflexus_imshenetskii	0	8.303	1.238	0.639	0	0	2.186	0	0	0	0	3.523	1.388	0	3.691
comp106605_c0_seq1.1.459.minus.HGD1_1	K02601	transcriptional antiterminator NusG	-	-	COG0250	K	d__Bacteria;k__norank;p__Bacteroidetes;c__Bacteroidia;o__Marinilabiliales;f__Marinilabiliaceae;g__Saccharicrinis;s__Saccharicrinis_marinus	0	8.278	0	0	0	0	0.299	0	0	0	0.478	0.245	0	0	0
comp35657_c0_seq2.510.896.plus.HGD3_1	K02996	small subunit ribosomal protein S9	ko03010	-	COG0103	J	d__Bacteria;k__norank;p__Bacteroidetes;c__Bacteroidia;o__Marinilabiliales;f__Marinifilaceae;g__Marinifilum;s__Marinifilum_fragile	8.155	8.202	42.698	63.424	54.255	0	0.377	0.651	5.895	1.502	3.579	6.874	48.4	27.495	43.111
comp27382_c0_seq12.1.620.minus.HGD4_1	K02358	elongation factor Tu	ko04626	-	COG0050	J	d__Bacteria;k__norank;p__Bacteroidetes;c__Bacteroidia;o__Marinilabiliales;f__Marinilabiliaceae;g__Thermophagus;s__Thermophagus_xiamenensis	0	8.113	38.915	1.986	140.569	0	0.912	5.309	1.226	0	0	6.506	27.206	2.13	5.959
comp25472_c0_seq1.193.542.minus.HGD4_1	K02990	small subunit ribosomal protein S6	ko03010	-	COG0360	J	d__Bacteria;k__norank;p__Bacteroidetes;c__Bacteroidia;o__Marinilabiliales;f__Marinilabiliaceae;g__Saccharicrinis;s__Saccharicrinis_fermentans	0	8.101	19.537	19.515	12.701	0	1.746	1.51	0.835	1.126	0	6.076	30.198	5.9	20.596
comp131180_c0_seq1.1.321.minus.HGD1_1	K00265	glutamate synthase (NADPH/NADH) large chain [EC:1.4.1.13 1.4.1.14]	ko00250,ko00910	1.4.1.13,1.4.1.14	COG0067	E	d__Bacteria;k__norank;p__Bacteroidetes;c__Bacteroidia;o__Marinilabiliales;f__Marinilabiliaceae;g__Saccharicrinis;s__Saccharicrinis_fermentans	0	8.101	0	0	0	0	0	0	0	0	0	0	0	0	0
comp94565_c0_seq1.17.382.plus.HGD1_1	K04063	osmotically inducible protein OsmC	-	-	COG1764	O	d__Bacteria;k__norank;p__Bacteroidetes;c__Bacteroidia;o__Marinilabiliales;f__Prolixibacteraceae;g__Draconibacterium;s__Draconibacterium_sediminis	1.166	8.038	0	0	0	19.536	2.878	0	0	0	0.641	2.357	0.547	0.855	0
comp42645_c0_seq1.168.371.minus.HGD1_1	K01868	threonyl-tRNA synthetase [EC:6.1.1.3]	ko00970	6.1.1.3	COG0441	J	d__Bacteria;k__norank;p__Bacteroidetes;c__Bacteroidia;o__Marinilabiliales;f__Marinilabiliaceae;g__Alkaliflexus;s__Alkaliflexus_imshenetskii	0	7.886	2.348	3.038	0	0	0	0	0	0	0	1.669	3.948	0	1.753
comp17789_c0_seq1.15.590.plus.HGD3_1	K03088	RNA polymerase sigma-70 factor, ECF subfamily	-	-	COG1595	K	d__Bacteria;k__norank;p__Bacteroidetes;c__Bacteroidia;o__Marinilabiliales;f__Prolixibacteraceae;g__Draconibacterium;s__Draconibacterium_sediminis	0	7.873	13.679	44.44	72.258	0	0	0	0	0	0	7.696	35.735	46.274	49.445
comp27944_c0_seq1.1.369.minus.XSD1_1	K03086	RNA polymerase primary sigma factor	-	-	COG0568	K	d__Bacteria;k__norank;p__Bacteroidetes;c__Bacteroidia;o__Marinilabiliales;f__Marinilabiliaceae;g__Saccharicrinis;s__Saccharicrinis_fermentans	0	7.86	0.936	0	0	0	0	0	0	0	0	10.225	0	0	0.356
comp138870_c0_seq1.1.549.minus.HGD1_1	K00925	acetate kinase [EC:2.7.2.1]	ko00430,ko00620,ko00640,ko00680,ko00720	2.7.2.1	COG0282	C	d__Bacteria;k__norank;p__Bacteroidetes;c__Bacteroidia;o__Marinilabiliales;f__Marinilabiliaceae;g__Saccharicrinis;s__Saccharicrinis_fermentans	0	7.81	0	0	0	0	0	0	0	0	0	0.196	0.324	0	0
comp9580_c0_seq1.1.276.minus.XSD2_1	K02897	large subunit ribosomal protein L25	ko03010	-	COG1825	J	d__Bacteria;k__norank;p__Bacteroidetes;c__Bacteroidia;o__Marinilabiliales;f__Prolixibacteraceae;g__Prolixibacter;s__Prolixibacter_bellariivorans	1.693	7.721	9.919	10.993	12.014	0	0	2.108	0	0	0	3.007	16.879	1.675	11.791
comp29024_c0_seq1.8.199.plus.HGD2_1	K02970	small subunit ribosomal protein S21	ko03010	-	ENOG41122SW	J	d__Bacteria;k__norank;p__Bacteroidetes;c__Bacteroidia;o__Marinilabiliales;f__Prolixibacteraceae;g__Draconibacterium;s__norank	0	7.67	37.828	1.352	3.892	50.292	24.251	30.893	19.223	12.648	4.927	7.451	7.3	4.581	8.748
comp131070_c0_seq1.1.348.minus.HGD1_1	K02355	elongation factor G	-	-	COG0480	J	d__Bacteria;k__norank;p__Bacteroidetes;c__Bacteroidia;o__Marinilabiliales;f__Marinilabiliaceae;g__Saccharicrinis;s__Saccharicrinis_fermentans	0	7.67	4.069	1.052	0.504	0	0.44	0	0	0	0	3.572	4.063	0	0
comp90604_c0_seq1.162.1269.minus.XSD1_1	K03406	methyl-accepting chemotaxis protein	ko02020,ko02030	-	COG0840	S	d__Bacteria;k__norank;p__Bacteroidetes;c__Bacteroidia;o__Marinilabiliales;f__Marinilabiliaceae;g__Saccharicrinis;s__Saccharicrinis_marinus	0	7.62	3.156	0	0.385	0	0.11	0.182	0	0	0	18.228	1.762	0	0.095
comp50310_c0_seq4.9099.9530.plus.HGD1_1	K02878	large subunit ribosomal protein L16	ko03010	-	COG0197	J	d__Bacteria;k__norank;p__Bacteroidetes;c__Bacteroidia;o__Marinilabiliales;f__Marinilabiliaceae;g__Alkaliflexus;s__Alkaliflexus_imshenetskii	1.417	7.594	0.513	0	2.39	0	0.33	0	0	0	4.235	0.319	0.439	0	0.375
comp133166_c0_seq1.1.391.minus.HGD1_1	K02470	DNA gyrase subunit B [EC:5.99.1.3]	-	5.99.1.3	COG0187	L	d__Bacteria;k__norank;p__Bacteroidetes;c__Bacteroidia;o__Marinilabiliales;f__Marinilabiliaceae;g__Alkaliflexus;s__Alkaliflexus_imshenetskii	0	7.594	0.43	0	0	0	1.101	0	1.435	0	0	0.307	0	0	0.661
comp136425_c0_seq1.1.350.minus.HGD1_1	K00164	2-oxoglutarate dehydrogenase E1 component [EC:1.2.4.2]	ko00020,ko00310,ko00380	1.2.4.2	COG0567	C	d__Bacteria;k__norank;p__Bacteroidetes;c__Bacteroidia;o__Marinilabiliales;f__Marinilabiliaceae;g__Geofilum;s__Geofilum_rubicundum	0	7.582	0.506	0	0	0	0	0.729	0	0	0	0	0	0	1.531
comp21036_c0_seq1.104.529.plus.HGD0_1	K04063	osmotically inducible protein OsmC	-	-	COG1764	O	d__Bacteria;k__norank;p__Bacteroidetes;c__Bacteroidia;o__Marinilabiliales;f__Prolixibacteraceae;g__Draconibacterium;s__Draconibacterium_sediminis	60.12	7.544	2.74	1.216	1.172	3.578	0	0	0	0	83.95	7.414	5.847	2.332	2.992
comp20368_c0_seq1.1.380.minus.XSD3_1	K04043	molecular chaperone DnaK	ko03018,ko05152	-	COG0443	O	d__Bacteria;k__norank;p__Bacteroidetes;c__Bacteroidia;o__Marinilabiliales;f__Marinilabiliaceae;g__Saccharicrinis;s__Saccharicrinis_fermentans	0	7.531	0.898	1.395	7.637	0	1.148	0.651	0	1.008	1.807	0.626	1.546	4.007	12.007
comp31837_c0_seq1.1.383.minus.HGD1_1	K00350	Na+-transporting NADH:ubiquinone oxidoreductase subunit E [EC:1.6.5.-]	-	1.6.5.-	COG2209	C	d__Bacteria;k__norank;p__Bacteroidetes;c__Bacteroidia;o__Marinilabiliales;f__Marinilabiliaceae;g__Saccharicrinis;s__Saccharicrinis_fermentans	0	7.531	1.351	0	1.795	0	0	0	0	0	0	0.626	0	0.267	4.117
comp26194_c0_seq2.1.209.minus.S3_1	K02968	small subunit ribosomal protein S20	ko03010	-	ENOG411220Z	J	d__Bacteria;k__norank;p__Bacteroidetes;c__Bacteroidia;o__Marinilabiliales;f__Marinilabiliaceae;g__Anaerophaga;s__Anaerophaga_thermohalophila	11.709	7.506	6.696	3.47	1.108	0	1.966	8.276	32.994	0	4.261	1.583	5.013	1.311	0.832
comp49059_c0_seq2.1.284.minus.HGD1_1	K02887	large subunit ribosomal protein L20	ko03010	-	COG0292	J	d__Bacteria;k__norank;p__Bacteroidetes;c__Bacteroidia;o__Marinilabiliales;f__Prolixibacteraceae;g__Draconibacterium;s__Draconibacterium_sediminis	0	7.481	1.374	0	2.738	18.319	4.765	0	0	0	7.198	3.388	0	0	0
comp47949_c0_seq2.144.428.minus.HGD1_1	K03530	DNA-binding protein HU-beta	-	-	COG0776	L	d__Bacteria;k__norank;p__Bacteroidetes;c__Bacteroidia;o__Marinilabiliales;f__Marinilabiliaceae;g__Thermophagus;s__Thermophagus_xiamenensis	0	7.481	2.74	1.418	1.374	0	1.195	0	0	0	0	0.479	1.561	0	2.077
comp31611_c0_seq1.69.572.plus.HGD2_1	K03088	RNA polymerase sigma-70 factor, ECF subfamily	-	-	COG1595	K	d__Bacteria;k__norank;p__Bacteroidetes;c__Bacteroidia;o__Marinilabiliales;f__Marinilabiliaceae;g__Saccharicrinis;s__Saccharicrinis_marinus	0	7.468	17.144	10.523	13.204	0	0	0	0	0	0	1.264	18.9	5.686	14.783
comp118024_c0_seq1.1.342.minus.HGD1_1	K03086	RNA polymerase primary sigma factor	-	-	COG0568	K	d__Bacteria;k__norank;p__Bacteroidetes;c__Bacteroidia;o__Marinilabiliales;f__Marinilabiliaceae;g__Geofilum;s__Geofilum_rubicundum	0	7.417	0	0	0	0	0	0	0	0	0	0	0	0	0.394
comp186645_c0_seq1.1.302.minus.HGD1_1	K04564	superoxide dismutase, Fe-Mn family [EC:1.15.1.1]	ko04146,ko05016	1.15.1.1	COG0605	P	d__Bacteria;k__norank;p__Bacteroidetes;c__Bacteroidia;o__Marinilabiliales;f__Marinilabiliaceae;g__Anaerophaga;s__Anaerophaga_thermohalophila	0	7.354	0	0	0	0	0	0	0	0	0	2.651	0	0	0
comp174043_c0_seq1.1.519.minus.HGD1_1	K03977	GTP-binding protein	-	-	COG1160	S	d__Bacteria;k__norank;p__Bacteroidetes;c__Bacteroidia;o__Marinilabiliales;f__Marinilabiliaceae;g__Saccharicrinis;s__Saccharicrinis_fermentans	0	7.354	0	0	0	0	0	0	0	0	0	0	0	0	0
comp31744_c0_seq2.35.1993.plus.HGD2_1	K02945	small subunit ribosomal protein S1	ko03010	-	COG0539	J	d__Bacteria;k__norank;p__Bacteroidetes;c__Bacteroidia;o__Marinilabiliales;f__Prolixibacteraceae;g__Draconibacterium;s__Draconibacterium_sediminis	4.779	7.303	79.258	3.221	15.237	55.705	8.87	22.799	10.59	7.371	5.813	2.86	15.728	0.78	6.372
comp50310_c0_seq2.9535.9732.plus.HGD1_1	K02904	large subunit ribosomal protein L29	ko03010	-	ENOG411226R	J	d__Bacteria;k__norank;p__Bacteroidetes;c__Bacteroidia;o__Marinilabiliales;f__Marinilabiliaceae;g__Saccharicrinis;s__Saccharicrinis_fermentans	0	7.265	0	0	1.227	0	0	0	0	0	0	0.884	0	0	0
comp261642_c0_seq1.1.304.minus.XSD1_1	K02871	large subunit ribosomal protein L13	ko03010	-	COG0102	J	d__Bacteria;k__norank;p__Bacteroidetes;c__Bacteroidia;o__Marinilabiliales;f__Marinilabiliaceae;g__Saccharicrinis;s__Saccharicrinis_fermentans	0	7.253	0.619	0	0	0	1.069	0	0	0	0	4.787	0	0	0
comp47949_c0_seq5.45.303.minus.HGD1_1	K03530	DNA-binding protein HU-beta	-	-	COG0776	L	d__Bacteria;k__norank;p__Bacteroidetes;c__Bacteroidia;o__Marinilabiliales;f__Prolixibacteraceae;g__Draconibacterium;s__Draconibacterium_orientale	0	7.24	0	0	0	0	0	0	0	0	0	0	0	0	0
comp30611_c0_seq1.405.1043.minus.HGD2_1	K02886	large subunit ribosomal protein L2	ko03010	-	COG0090	J	d__Bacteria;k__norank;p__Bacteroidetes;c__Bacteroidia;o__Marinilabiliales;f__Prolixibacteraceae;g__Draconibacterium;s__Draconibacterium_orientale	5.606	7.151	36.477	2.202	26.574	138.42	4.199	22.955	4.33	7.055	9.738	1.657	4.653	0.14	16.937
comp27382_c0_seq7.1.366.minus.HGD4_1	K02358	elongation factor Tu	ko04626	-	COG0050	J	d__Bacteria;k__norank;p__Bacteroidetes;c__Bacteroidia;o__Marinilabiliales;f__Marinilabiliaceae;g__Geofilum;s__Geofilum_rubicundum	1.157	7.151	4.741	3.677	8.058	6.443	2.438	2.108	0	0	1.267	1.669	4.344	2.538	6.512
comp3529_c0_seq1.1.366.minus.HGD1_1	K03569	rod shape-determining protein MreB and related proteins	-	-	COG1077	D	d__Bacteria;k__norank;p__Bacteroidetes;c__Bacteroidia;o__Marinilabiliales;f__Marinilabiliaceae;g__Saccharicrinis;s__Saccharicrinis_marinus	0	7.151	1.427	0.737	0.476	0	0	1.405	0	0	0	0.663	0.539	0.565	3.615
comp41679_c0_seq1.1.458.minus.HGD1_1	K00053	ketol-acid reductoisomerase [EC:1.1.1.86]	ko00290,ko00770	1.1.1.86	COG0059	E	d__Bacteria;k__norank;p__Bacteroidetes;c__Bacteroidia;o__Marinilabiliales;f__Marinifilaceae;g__Marinifilum;s__Marinifilum_fragile	0	7.101	0.702	0	0	0	0	0	0	0	0	0	0	0	1.353
comp30475_c0_seq1.30.644.plus.XSD3_1	K03088	RNA polymerase sigma-70 factor, ECF subfamily	-	-	COG1595	K	d__Bacteria;k__norank;p__Bacteroidetes;c__Bacteroidia;o__Marinilabiliales;f__Prolixibacteraceae;g__Sunxiuqinia;s__Sunxiuqinia_dokdonensis	1.235	7.088	38.5	9.344	5.915	0	0.204	0	4.93	2.806	2.036	8.506	70.917	15.422	11.848
comp157486_c0_seq1.1.430.minus.XSD1_1	K01647	citrate synthase [EC:2.3.3.1]	ko00020,ko00630	2.3.3.1	COG0372	C	d__Bacteria;k__norank;p__Bacteroidetes;c__Bacteroidia;o__Marinilabiliales;f__Marinifilaceae;g__Marinifilum;s__Marinifilum_fragile	0	7.088	0	0	0	0	1.305	0	0	0	0	6.481	1.323	0	0
comp28834_c0_seq1.1.370.minus.XSD2_1	K02994	small subunit ribosomal protein S8	ko03010	-	COG0096	J	d__Bacteria;k__norank;p__Bacteroidetes;c__Bacteroidia;o__Marinilabiliales;f__Marinilabiliaceae;g__Alkaliflexus;s__Alkaliflexus_imshenetskii	1.718	7.076	9.852	3.634	11.254	6.368	2.406	2.082	1.565	0.534	2.51	4.947	19.871	1.113	10.019
comp117075_c0_seq1.1.354.minus.HGD1_1	K06142	outer membrane protein	-	-	ENOG4111GII	M	d__Bacteria;k__norank;p__Bacteroidetes;c__Bacteroidia;o__Marinilabiliales;f__Marinilabiliaceae;g__Saccharicrinis;s__Saccharicrinis_marinus	0	7.076	1.487	0	0	0	0	0	0	0	0	10.47	0.568	0	0
comp27674_c0_seq1.3.708.minus.XSD4_1	K06973	-	-	-	COG2738	S	d__Bacteria;k__norank;p__Bacteroidetes;c__Bacteroidia;o__Marinilabiliales;f__Marinilabiliaceae;g__Saccharicrinis;s__Saccharicrinis_fermentans	0	7.038	7.557	3.465	5.256	0	0.362	0.625	0	0	0	5.278	1.697	1.758	20.685
comp160163_c0_seq1.1.371.minus.HGD1_1	K00294	1-pyrroline-5-carboxylate dehydrogenase [EC:1.5.1.12]	ko00250,ko00330	1.2.1.88	COG1012	C	d__Bacteria;k__norank;p__Bacteroidetes;c__Bacteroidia;o__Marinilabiliales;f__Marinilabiliaceae;g__Thermophagus;s__Thermophagus_xiamenensis	0	7	0	0.239	0.925	0	0	0	0	0	0	0.651	1.064	0.276	0
comp24198_c0_seq1.59.323.minus.XSD4_1	K02946	small subunit ribosomal protein S10	ko03010	-	COG0051	J	d__Bacteria;k__norank;p__Bacteroidetes;c__Bacteroidia;o__Marinilabiliales;f__Prolixibacteraceae;g__Draconibacterium;s__norank	4.513	6.987	15.143	0	23.424	157.619	3.287	11.217	1.252	6.679	16.783	2.676	5.149	0	6.296
comp32426_c0_seq2.99.594.minus.HGD3_1	K02945	small subunit ribosomal protein S1	ko03010	-	COG0539	J	d__Bacteria;k__norank;p__Bacteroidetes;c__Bacteroidia;o__Marinilabiliales;f__Marinilabiliaceae;g__Anaerophaga;s__Anaerophaga_thermohalophila	1.191	6.987	9.625	8.447	8.626	1.48	1.636	0.468	0.522	0	0	6.972	13.29	3.253	3.691
comp131285_c0_seq1.100.414.plus.HGD1_1	K01770	2-C-methyl-D-erythritol 2,4-cyclodiphosphate synthase [EC:4.6.1.12]	ko00900	4.6.1.12	-	-	d__Bacteria;k__norank;p__Bacteroidetes;c__Bacteroidia;o__Marinilabiliales;f__Marinilabiliaceae;g__Saccharicrinis;s__Saccharicrinis_fermentans	0	6.949	0	0	0	0	0	0	0	0	0	0	0	0	0
comp26733_c0_seq1.866.1474.plus.HGD4_1	K02986	small subunit ribosomal protein S4	ko03010	-	COG0522	J	d__Bacteria;k__norank;p__Bacteroidetes;c__Bacteroidia;o__Marinilabiliales;f__Prolixibacteraceae;g__Prolixibacter;s__Prolixibacter_bellariivorans	0	6.936	10.788	0.131	42.461	0	0.425	1.848	0	0	0	6.665	19.691	0	0.191
comp28151_c0_seq1.34.237.plus.HGD1_1	K02902	large subunit ribosomal protein L28	ko03010	-	COG0227	J	d__Bacteria;k__norank;p__Bacteroidetes;c__Bacteroidia;o__Marinilabiliales;f__Prolixibacteraceae;g__Sunxiuqinia;s__Sunxiuqinia_dokdonensis	0	6.898	0	0	0	0	1.038	0	0	0	0	0	0	0	0
comp207109_c0_seq1.1.329.minus.HGD1_1	K01834	phosphoglycerate mutase [EC:5.4.2.1]	ko00010,ko00680	5.4.2.11	COG3635	G	d__Bacteria;k__norank;p__Bacteroidetes;c__Bacteroidia;o__Marinilabiliales;f__Marinilabiliaceae;g__Saccharicrinis;s__Saccharicrinis_fermentans	0	6.873	0	0	0	0	0	0	0	0	0	0	0	0	0
comp48917_c0_seq1.6.545.plus.XSD1_1	K01586	diaminopimelate decarboxylase [EC:4.1.1.20]	ko00300	4.1.1.20	COG0019	E	d__Bacteria;k__norank;p__Bacteroidetes;c__Bacteroidia;o__Marinilabiliales;f__Prolixibacteraceae;g__Draconibacterium;s__Draconibacterium_sediminis	0	6.86	0.921	0.507	0.943	0	5.898	3.852	1.435	0	0.397	5.045	2.517	0	0.737
comp32485_c0_seq1.23.364.plus.HGD0_1	K02992	small subunit ribosomal protein S7	ko03010	-	COG0049	J	d__Bacteria;k__norank;p__Bacteroidetes;c__Bacteroidia;o__Marinilabiliales;f__Prolixibacteraceae;g__Draconibacterium;s__Draconibacterium_sediminis	23.014	6.797	3.691	0.817	12.637	11.875	0	0.755	0.861	1.759	30.135	3.302	1.201	0.311	5.216
comp75715_c0_seq1.30.302.plus.XSD1_1	K03530	DNA-binding protein HU-beta	-	-	COG0776	L	d__Bacteria;k__norank;p__Bacteroidetes;c__Bacteroidia;o__Marinilabiliales;f__Marinilabiliaceae;g__Saccharicrinis;s__Saccharicrinis_fermentans	0	6.759	3.661	0	0	0	2.548	1.093	0	0.81	0	5.695	0	0	0
comp157035_c0_seq1.1.365.minus.HGD1_1	K01845	glutamate-1-semialdehyde 2,1-aminomutase [EC:5.4.3.8]	ko00860	5.4.3.8	COG0001	H	d__Bacteria;k__norank;p__Bacteroidetes;c__Bacteroidia;o__Marinilabiliales;f__Prolixibacteraceae;g__Sunxiuqinia;s__Sunxiuqinia_dokdonensis	0	6.759	0	0	0	0	0	0	0	0	0	0	0	0	0
comp153561_c0_seq1.82.354.plus.HGD1_1	K03696	ATP-dependent Clp protease ATP-binding subunit ClpC	-	-	COG0542	O	d__Bacteria;k__norank;p__Bacteroidetes;c__Bacteroidia;o__Marinilabiliales;f__Marinilabiliaceae;g__Anaerophaga;s__Anaerophaga_thermohalophila	0	6.746	1.465	0	0	0	0	3.253	0	0	0	0.516	0	0.434	2.77
comp8015_c0_seq1.1.622.minus.XSD3_1	K03832	periplasmic protein TonB	-	-	ENOG4111GC9	S	d__Bacteria;k__norank;p__Bacteroidetes;c__Bacteroidia;o__Marinilabiliales;f__Marinilabiliaceae;g__Saccharicrinis;s__Saccharicrinis_fermentans	0.605	6.734	18.269	23.262	2.683	0	0	0	0.809	0	1.003	3.241	17.447	28.814	15.736
comp57763_c0_seq1.32.238.plus.HGD1_1	K02902	large subunit ribosomal protein L28	ko03010	-	COG0227	J	d__Bacteria;k__norank;p__Bacteroidetes;c__Bacteroidia;o__Marinilabiliales;f__Marinilabiliaceae;g__Saccharicrinis;s__Saccharicrinis_fermentans	0	6.734	0	0	0	0	0	0	0	0	0	0	0	0	0
comp37362_c0_seq1.245.583.minus.S1_1	K03593	ATP-binding protein involved in chromosome partitioning	-	-	COG0489	D	d__Bacteria;k__norank;p__Bacteroidetes;c__Bacteroidia;o__Marinilabiliales;f__Marinifilaceae;g__Marinifilum;s__Marinifilum_fragile	0	6.708	1.6	0	2.134	0	6.888	7.079	4.408	2.964	0	6.383	4.876	0	1.22
comp116138_c0_seq1.1.416.minus.XSD1_1	K02897	large subunit ribosomal protein L25	ko03010	-	COG1825	J	d__Bacteria;k__norank;p__Bacteroidetes;c__Bacteroidia;o__Marinilabiliales;f__Marinilabiliaceae;g__Saccharicrinis;s__Saccharicrinis_fermentans	0	6.683	0	0	0	0	0.346	0	0	0	0	8.126	0	0	0
comp142432_c0_seq1.1.358.minus.HGD2_1	K00895	pyrophosphate--fructose-6-phosphate 1-phosphotransferase [EC:2.7.1.90]	ko00051	2.7.1.90	COG0205	G	d__Bacteria;k__norank;p__Bacteroidetes;c__Bacteroidia;o__Marinilabiliales;f__Marinilabiliaceae;g__Saccharicrinis;s__Saccharicrinis_fermentans	0	6.582	5.888	0.254	0	0	0	0.729	0	0	0	3.449	5.609	0	0
comp35746_c0_seq5.1136.1706.minus.HGD3_1	K03561	biopolymer transport protein ExbB	-	-	COG0811	U	d__Bacteria;k__norank;p__Bacteroidetes;c__Bacteroidia;o__Marinilabiliales;f__Marinilabiliaceae;g__Geofilum;s__Geofilum_rubicundum	0.335	6.557	14.804	6.677	8.47	1.236	2.972	2.394	1.8	0	0	2.259	8.623	1.341	6.023
comp178227_c0_seq1.1.413.minus.HGD1_1	K01599	uroporphyrinogen decarboxylase [EC:4.1.1.37]	ko00860	4.1.1.37	COG0407	H	d__Bacteria;k__norank;p__Bacteroidetes;c__Bacteroidia;o__Marinilabiliales;f__Prolixibacteraceae;g__Sunxiuqinia;s__Sunxiuqinia_dokdonensis	0	6.481	0	0	0	0	0	0	0	0	0	0	0	0	0
comp149223_c0_seq1.1.313.minus.S2_1	K02355	elongation factor G	-	-	COG0480	J	d__Bacteria;k__norank;p__Bacteroidetes;c__Bacteroidia;o__Marinilabiliales;f__Marinilabiliaceae;g__Marinilabilia;s__Marinilabilia_salmonicolor	0	6.455	2.959	2.756	0	0	0.519	2.629	0.991	0	0	1.669	1.352	1.052	1.798
comp40745_c0_seq1.55.369.plus.XSD1_1	K02888	large subunit ribosomal protein L21	ko03010	-	COG0261	J	d__Bacteria;k__norank;p__Bacteroidetes;c__Bacteroidia;o__Marinilabiliales;f__Marinilabiliaceae;g__Saccharicrinis;s__Saccharicrinis_fermentans	0	6.455	0	0	0	0	0.519	0	0	0	0	1.669	0.676	0.351	0
comp33336_c0_seq2.1.299.minus.HGD0_1	K02601	transcriptional antiterminator NusG	-	-	COG0250	K	d__Bacteria;k__norank;p__Bacteroidetes;c__Bacteroidia;o__Marinilabiliales;f__Prolixibacteraceae;g__Draconibacterium;s__Draconibacterium_sediminis	33.64	6.392	4.039	1.315	5.714	82.864	0.55	0.937	3.678	2.826	50.237	4.922	1.618	0.754	5.819
comp45623_c0_seq1.17.247.plus.HGD1_1	K02950	small subunit ribosomal protein S12	ko03010	-	COG0048	J	d__Bacteria;k__norank;p__Bacteroidetes;c__Bacteroidia;o__Marinilabiliales;f__Prolixibacteraceae;g__Sunxiuqinia;s__Sunxiuqinia_dokdonensis	0	6.392	0	0	0	0	0	0	0	0	0	0	0	0	0
comp16965_c0_seq2.1.638.minus.HGD2_1	K03086	RNA polymerase primary sigma factor	-	-	COG0568	K	d__Bacteria;k__norank;p__Bacteroidetes;c__Bacteroidia;o__Marinilabiliales;f__Marinilabiliaceae;g__Saccharicrinis;s__Saccharicrinis_marinus	0	6.316	22.375	24.676	11.089	0	0	0.703	0.391	0	0.321	4.284	17.691	12.945	17.388
comp30750_c0_seq3.119.577.plus.HGD2_1	K03088	RNA polymerase sigma-70 factor, ECF subfamily	-	-	COG1595	K	d__Bacteria;k__norank;p__Bacteroidetes;c__Bacteroidia;o__Marinilabiliales;f__Prolixibacteraceae;g__Draconibacterium;s__Draconibacterium_orientale	0	6.316	9.897	4.278	1.2	0	0	0.651	0	0.395	0	1.78	15.965	4.603	8.303
comp27529_c0_seq1.50.301.plus.HGD2_1	K02968	small subunit ribosomal protein S20	ko03010	-	ENOG411220Z	J	d__Bacteria;k__norank;p__Bacteroidetes;c__Bacteroidia;o__Marinilabiliales;f__Marinilabiliaceae;g__Saccharicrinis;s__Saccharicrinis_fermentans	0	6.253	12.426	13.289	1.538	0	2.17	3.67	5.477	0	1.074	0.589	34.671	3.419	7.496
comp29529_c0_seq1.1.525.minus.XSD1_1	K00100	-	ko00051,ko00363,ko00591,ko00625,ko00650	1.1.1.-	COG1979	C	d__Bacteria;k__norank;p__Bacteroidetes;c__Bacteroidia;o__Marinilabiliales;f__Marinilabiliaceae;g__Alkaliflexus;s__Alkaliflexus_imshenetskii	0	6.253	5.073	1.695	0.595	0	0	0	0.496	0.336	0	7.303	0.345	0.18	1.372
comp48333_c0_seq3.337.606.plus.HGD1_1	K02963	small subunit ribosomal protein S18	ko03010	-	COG0238	J	d__Bacteria;k__norank;p__Bacteroidetes;c__Bacteroidia;o__Marinilabiliales;f__Marinilabiliaceae;g__Saccharicrinis;s__Saccharicrinis_fermentans	0.886	6.24	3.722	2.31	2.225	0	0.645	0	1.226	0.83	9.717	0.528	1.69	1.319	1.69
comp44939_c0_seq1.4.162.plus.HGD1_1	K03561	biopolymer transport protein ExbB	-	-	COG0811	U	d__Bacteria;k__norank;p__Bacteroidetes;c__Bacteroidia;o__Marinilabiliales;f__Prolixibacteraceae;g__Draconibacterium;s__Draconibacterium_sediminis	0	6.24	0	0	0	0	0	0	0	0	0	0	0	0	0
comp42560_c0_seq2.1.177.minus.HGD1_1	K02935	large subunit ribosomal protein L7/L12	ko03010	-	COG0222	J	d__Bacteria;k__norank;p__Bacteroidetes;c__Bacteroidia;o__Marinilabiliales;f__Marinilabiliaceae;g__Saccharicrinis;s__Saccharicrinis_marinus	0	6.164	0	0	0	0	0	0	0	0	0	0	0	0	0
comp32215_c0_seq1.1.464.minus.S0_1	K02959	small subunit ribosomal protein S16	ko03010	-	COG0228	J	d__Bacteria;k__norank;p__Bacteroidetes;c__Bacteroidia;o__Marinilabiliales;f__Prolixibacteraceae;g__Draconibacterium;s__Draconibacterium_orientale	22.271	6.152	0.695	0	1.392	464.165	9.153	1.015	1.721	0	42.27	0.491	0.396	1.447	1.061
comp33037_c0_seq1.236.613.plus.S0_1	K02935	large subunit ribosomal protein L7/L12	ko03010	-	COG0222	J	d__Bacteria;k__norank;p__Bacteroidetes;c__Bacteroidia;o__Marinilabiliales;f__Prolixibacteraceae;g__Draconibacterium;s__Draconibacterium_orientale	6.723	6.152	11.935	0.474	12.856	108.263	6.291	14.236	0	0	3.075	4.517	3.157	0	10.857
comp8479_c0_seq1.1.373.minus.HGD1_1	K01937	CTP synthase [EC:6.3.4.2]	ko00240	6.3.4.2	COG0504	F	d__Bacteria;k__norank;p__Bacteroidetes;c__Bacteroidia;o__Marinilabiliales;f__Marinilabiliaceae;g__Anaerophaga;s__Anaerophaga_thermohalophila	0	6.152	0	0.239	0	0	0.786	0.677	0	0	0	0.319	0	0	2.103
comp34945_c0_seq3.1.409.minus.HGD3_1	K02003	-	-	-	COG1136	V	d__Bacteria;k__norank;p__Bacteroidetes;c__Bacteroidia;o__Marinilabiliales;f__Prolixibacteraceae;g__Draconibacterium;s__Draconibacterium_orientale	0.497	6.139	8.53	12.392	4.066	14.816	1.73	7.183	9.442	0.455	3.833	4.566	10.73	1.21	0.311
comp31717_c0_seq1.986.1681.minus.HGD2_1	K02863	large subunit ribosomal protein L1	ko03010	-	COG0081	J	d__Bacteria;k__norank;p__Bacteroidetes;c__Bacteroidia;o__Marinilabiliales;f__Prolixibacteraceae;g__Draconibacterium;s__Draconibacterium_orientale	8.652	6.126	42.38	0.662	50.94	105.154	4.844	27.302	2.139	6.798	21.15	3.351	5.351	0.513	21.848
comp25669_c0_seq1.171.512.minus.HGD4_1	K02992	small subunit ribosomal protein S7	ko03010	-	COG0049	J	d__Bacteria;k__norank;p__Bacteroidetes;c__Bacteroidia;o__Marinilabiliales;f__Prolixibacteraceae;g__Draconibacterium;s__Draconibacterium_sediminis	16.626	6.012	3.163	1.362	7.371	11.894	0	0.781	0	0	25.228	1.522	3.006	0	4.409
comp32829_c0_seq1.1.510.minus.S0_1	K02945	small subunit ribosomal protein S1	ko03010	-	COG0539	J	d__Bacteria;k__norank;p__Bacteroidetes;c__Bacteroidia;o__Marinilabiliales;f__Prolixibacteraceae;g__Draconibacterium;s__Draconibacterium_orientale	14.539	5.949	0.929	0.319	3.104	153.423	3.161	0	1.2	1.779	11.845	2.332	1.072	0.184	1.595
comp27633_c0_seq3.4271.4780.plus.HGD4_1	K02926	large subunit ribosomal protein L4	ko03010	-	COG0088	J	d__Bacteria;k__norank;p__Bacteroidetes;c__Bacteroidia;o__Marinilabiliales;f__Prolixibacteraceae;g__Prolixibacter;s__Prolixibacter_bellariivorans	1.541	5.936	9.633	10.453	55.848	0	0	0	1.043	2.45	7.921	2.394	3.229	4.642	34.636
comp34563_c0_seq1.1.479.minus.XSD0_1	K02886	large subunit ribosomal protein L2	ko03010	-	COG0090	J	d__Bacteria;k__norank;p__Bacteroidetes;c__Bacteroidia;o__Marinilabiliales;f__Prolixibacteraceae;g__Draconibacterium;s__Draconibacterium_sediminis	44.562	5.911	15.121	1.042	26.235	277.289	5.709	12.363	3.339	2.273	74.497	3.302	3.481	0.202	12.356
comp43807_c0_seq1.762.1205.plus.HGD2_1	K02867	large subunit ribosomal protein L11	ko03010	-	COG0080	J	d__Bacteria;k__norank;p__Bacteroidetes;c__Bacteroidia;o__Marinilabiliales;f__Prolixibacteraceae;g__Prolixibacter;s__Prolixibacter_bellariivorans	0	5.911	13.362	0	65.372	0	1.588	2.186	1.226	0	0	3.903	14.498	0.219	1.137
comp72284_c0_seq1.4.447.plus.HGD2_1	K02867	large subunit ribosomal protein L11	ko03010	-	COG0080	J	d__Bacteria;k__norank;p__Bacteroidetes;c__Bacteroidia;o__Marinilabiliales;f__Marinilabiliaceae;g__Saccharicrinis;s__Saccharicrinis_fermentans	0	5.911	9.278	0	3.342	0	0.315	1.093	0.626	0.415	0	5.732	2.129	0.219	2.274
comp48123_c0_seq1.1.734.minus.HGD1_1	K03046	DNA-directed RNA polymerase subunit beta' [EC:2.7.7.6]	ko00230,ko00240,ko03020	2.7.7.6	COG0086	K	d__Bacteria;k__norank;p__Bacteroidetes;c__Bacteroidia;o__Marinilabiliales;f__Marinilabiliaceae;g__Saccharicrinis;s__Saccharicrinis_marinus	0.502	5.898	0	0	0.696	2.304	0.739	1.301	0.652	0	1.654	0.491	0.475	0.241	0.743
comp21147_c0_seq1.1.548.minus.XSD2_1	K03086	RNA polymerase primary sigma factor	-	-	COG0568	K	d__Bacteria;k__norank;p__Bacteroidetes;c__Bacteroidia;o__Marinilabiliales;f__Prolixibacteraceae;g__Draconibacterium;s__Draconibacterium_orientale	6.393	5.873	4.605	0.437	1.41	81.272	3.806	6.923	0.939	1.265	5.778	3.952	14.031	9.171	1.086
comp99408_c0_seq1.1.353.minus.HGD1_1	K00575	chemotaxis protein methyltransferase CheR [EC:2.1.1.80]	ko02020,ko02030	2.1.1.80	ENOG410XNMH	T	d__Bacteria;k__norank;p__Bacteroidetes;c__Bacteroidia;o__Marinilabiliales;f__Marinilabiliaceae;g__Thermophagus;s__Thermophagus_xiamenensis	0	5.822	0	0	0	0	0	0	0	0	0	0	0	0	0
comp35920_c0_seq1.134.751.minus.HGD4_1	K02959	small subunit ribosomal protein S16	ko03010	-	COG0228	J	d__Bacteria;k__norank;p__Bacteroidetes;c__Bacteroidia;o__Marinilabiliales;f__Marinilabiliaceae;g__Anaerophaga;s__Anaerophaga_thermohalophila	0	5.784	2.959	1.019	27.16	0	1.667	4.711	0.809	1.107	0	2.762	11.953	0.149	1.328
comp148946_c0_seq1.1.300.minus.S2_1	K01586	diaminopimelate decarboxylase [EC:4.1.1.20]	ko00300	4.1.1.20	COG0019	E	d__Bacteria;k__norank;p__Bacteroidetes;c__Bacteroidia;o__Marinilabiliales;f__Prolixibacteraceae;g__Draconibacterium;s__Draconibacterium_sediminis	0	5.772	1.88	0	0	0	20.587	7.418	2.061	0	0	3.977	2.855	0.741	0.476
comp32488_c0_seq2.72.356.minus.S0_1	K03530	DNA-binding protein HU-beta	-	-	COG0776	L	d__Bacteria;k__norank;p__Bacteroidetes;c__Bacteroidia;o__Marinilabiliales;f__Prolixibacteraceae;g__Draconibacterium;s__Draconibacterium_orientale	4.11	5.746	0	0	0	124.278	10.112	2.03	1.695	0	0	8.236	0.777	1.219	0
comp26733_c0_seq1.1492.2484.plus.HGD4_1	K03040	DNA-directed RNA polymerase subunit alpha [EC:2.7.7.6]	ko00230,ko00240,ko03020	2.7.7.6	COG0202	K	d__Bacteria;k__norank;p__Bacteroidetes;c__Bacteroidia;o__Marinilabiliales;f__Prolixibacteraceae;g__Draconibacterium;s__Draconibacterium_sediminis	0	5.746	7.141	0.075	38.688	0	0.126	3.357	0.469	0.158	0.784	4.48	8.954	0.342	0.661
comp43374_c0_seq1.2392.2733.plus.HGD1_1	K02895	large subunit ribosomal protein L24	ko03010	-	COG0198	J	d__Bacteria;k__norank;p__Bacteroidetes;c__Bacteroidia;o__Marinilabiliales;f__Prolixibacteraceae;g__Draconibacterium;s__Draconibacterium_sediminis	0	5.746	0	0	0	0	0	0	0	0	0	0	0	0	0
comp32847_c0_seq1.725.1441.minus.XSD4_1	K02982	small subunit ribosomal protein S3	ko03010	-	COG0092	J	d__Bacteria;k__norank;p__Bacteroidetes;c__Bacteroidia;o__Marinilabiliales;f__Prolixibacteraceae;g__Draconibacterium;s__norank	3.903	5.721	26.271	1.066	30.017	123.229	2.988	11.556	2.4	4.229	12.069	1.461	3.589	0	15.762
comp36674_c0_seq1.1.321.minus.HGD1_1	K00873	pyruvate kinase [EC:2.7.1.40]	ko00010,ko00230,ko00620,ko00710,ko04930	2.7.1.40	COG0469	G	d__Bacteria;k__norank;p__Bacteroidetes;c__Bacteroidia;o__Marinilabiliales;f__Marinilabiliaceae;g__Saccharicrinis;s__Saccharicrinis_marinus	0	5.721	0	0	0	0	0	0	0	0	0	0	0	0	0
comp38084_c0_seq1.265.720.minus.XSD1_1	K07302	isoquinoline 1-oxidoreductase, alpha subunit [EC:1.3.99.16]	-	1.3.99.16	COG2080	C	d__Bacteria;k__norank;p__Bacteroidetes;c__Bacteroidia;o__Marinilabiliales;f__Prolixibacteraceae;g__Draconibacterium;s__Draconibacterium_sediminis	0	5.709	0.717	0	0	0	0.299	0	0	0	0	11.563	1.237	0	1.099
comp42298_c0_seq1.1.416.minus.HGD1_1	K02355	elongation factor G	-	-	COG0480	J	d__Bacteria;k__norank;p__Bacteroidetes;c__Bacteroidia;o__Marinilabiliales;f__Prolixibacteraceae;g__Prolixibacter;s__Prolixibacter_bellariivorans	2.948	5.696	7.164	6.546	6.346	0	0	0.573	4.617	0	4.25	1.117	2.747	1.394	4.301
comp120667_c0_seq1.322.684.minus.HGD1_1	K06929	-	-	-	ENOG4111W2I	S	d__Bacteria;k__norank;p__Bacteroidetes;c__Bacteroidia;o__Marinilabiliales;f__Marinilabiliaceae;g__Marinilabilia;s__Marinilabilia_salmonicolor	0	5.696	0	0	0	0	0	0	0	0	0	1.362	0	0	0
comp13030_c0_seq1.482.843.minus.HGD1_1	K02933	large subunit ribosomal protein L6	ko03010	-	COG0097	J	d__Bacteria;k__norank;p__Bacteroidetes;c__Bacteroidia;o__Marinilabiliales;f__Prolixibacteraceae;g__Prolixibacter;s__Prolixibacter_bellariivorans	0	5.696	0	0	0	0	0	0.729	0	0	0	0	0	0	0
comp19673_c0_seq1.1.400.minus.HGD4_1	K08301	ribonuclease G [EC:3.1.26.-]	-	3.1.26.-	COG1530	J	d__Bacteria;k__norank;p__Bacteroidetes;c__Bacteroidia;o__Marinilabiliales;f__Marinilabiliaceae;g__Alkaliflexus;s__Alkaliflexus_imshenetskii	1.555	5.683	14.404	5.447	10.998	0	1.085	8.094	0	0	0	5.045	14.693	3.016	10.775
comp26925_c0_seq5.409.885.plus.HGD4_1	K02992	small subunit ribosomal protein S7	ko03010	-	COG0049	J	d__Bacteria;k__norank;p__Bacteroidetes;c__Bacteroidia;o__Marinilabiliales;f__Marinifilaceae;g__Marinifilum;s__Marinifilum_fragile	0	5.683	12.531	0.873	36.61	0	0.283	0.989	1.122	0	0	1.657	17.145	1.008	0
comp31741_c0_seq11.1.556.minus.HGD2_1	K02358	elongation factor Tu	ko04626	-	COG0050	J	d__Bacteria;k__norank;p__Bacteroidetes;c__Bacteroidia;o__Marinilabiliales;f__Marinilabiliaceae;g__Saccharicrinis;s__Saccharicrinis_fermentans	7.619	5.671	10.388	3.761	7.582	15.134	2.045	3.071	4.46	0.968	9.229	2.05	13.477	4.09	4.841
comp134939_c0_seq1.1.344.minus.HGD1_1	K04564	superoxide dismutase, Fe-Mn family [EC:1.15.1.1]	ko04146,ko05016	1.15.1.1	COG0605	P	d__Bacteria;k__norank;p__Bacteroidetes;c__Bacteroidia;o__Marinilabiliales;f__Prolixibacteraceae;g__Sunxiuqinia;s__Sunxiuqinia_dokdonensis	0	5.671	0	0	0	0	0	0	0	0	0	1.829	1.187	0	0
comp25151_c0_seq1.1.706.minus.HGD4_1	K02967	small subunit ribosomal protein S2	ko03010	-	COG0052	J	d__Bacteria;k__norank;p__Bacteroidetes;c__Bacteroidia;o__Marinilabiliales;f__Prolixibacteraceae;g__Draconibacterium;s__Draconibacterium_orientale	2.097	5.633	20.571	1.085	15.256	25.305	5.662	16.657	7.668	6.185	1.731	2.05	9.716	0.25	8.564
comp167221_c0_seq1.6.483.minus.HGD1_1	K01265	methionyl aminopeptidase [EC:3.4.11.18]	-	3.4.11.18	COG0024	J	d__Bacteria;k__norank;p__Bacteroidetes;c__Bacteroidia;o__Marinilabiliales;f__Marinilabiliaceae;g__Thermophagus;s__Thermophagus_xiamenensis	0	5.633	0	0	0	0	0	0	0	0	0	0	0	0	0
comp146315_c0_seq1.1.306.minus.XSD4_1	K03773	FKBP-type peptidyl-prolyl cis-trans isomerase FklB [EC:5.2.1.8]	-	5.2.1.8	COG0545	O	d__Bacteria;k__norank;p__Bacteroidetes;c__Bacteroidia;o__Marinilabiliales;f__Marinifilaceae;g__Marinifilum;s__Marinifilum_fragile	0	5.62	0	0	0	0	0	0	0	0	0	0	1.388	0	3.697
comp97533_c0_seq1.1.305.minus.HGD1_1	K03040	DNA-directed RNA polymerase subunit alpha [EC:2.7.7.6]	ko00230,ko00240,ko03020	2.7.7.6	COG0202	K	d__Bacteria;k__norank;p__Bacteroidetes;c__Bacteroidia;o__Marinilabiliales;f__Marinilabiliaceae;g__Saccharicrinis;s__Saccharicrinis_marinus	0	5.62	0	0	0	0	0	0	0	0	0	1.289	0	0	0
comp33145_c0_seq1.770.1213.plus.S0_1	K02867	large subunit ribosomal protein L11	ko03010	-	-	-	d__Bacteria;k__norank;p__Bacteroidetes;c__Bacteroidia;o__Marinilabiliales;f__Prolixibacteraceae;g__Draconibacterium;s__Draconibacterium_sediminis	9.691	5.595	15.219	1.723	17.087	330.634	3.161	12.571	3.078	2.925	13.535	3.118	3.84	0	8.805
comp69361_c0_seq1.1.385.minus.HGD2_1	K10543	D-xylose transport system substrate-binding protein	ko02010	-	COG4213	G	d__Bacteria;k__norank;p__Bacteroidetes;c__Bacteroidia;o__Marinilabiliales;f__Marinilabiliaceae;g__Saccharicrinis;s__Saccharicrinis_fermentans	0	5.519	11.535	0.92	0	0	4.639	0	0	0	0	8.519	0	0	0.68
comp27491_c0_seq1.59.352.minus.HGD1_1	K03671	thioredoxin 1	-	-	COG0526	O	d__Bacteria;k__norank;p__Bacteroidetes;c__Bacteroidia;o__Marinilabiliales;f__Marinilabiliaceae;g__Saccharicrinis;s__Saccharicrinis_fermentans	0	5.493	2.62	0.338	2.619	0	1.132	0	0	2.174	0	0.921	1.489	0.776	1.487
comp20921_c0_seq1.2.355.plus.HGD4_1	K02990	small subunit ribosomal protein S6	ko03010	-	COG0360	J	d__Bacteria;k__norank;p__Bacteroidetes;c__Bacteroidia;o__Marinilabiliales;f__Prolixibacteraceae;g__Draconibacterium;s__Draconibacterium_sediminis	0	5.468	6.024	0.258	30.117	0	0	2.212	0	1.126	0	1.056	7.465	0	0.762
comp33462_c0_seq2.1.669.minus.HGD0_1	K00384	thioredoxin reductase (NADPH) [EC:1.8.1.9]	ko00240,ko00450	1.8.1.9	COG0492	O	d__Bacteria;k__norank;p__Bacteroidetes;c__Bacteroidia;o__Marinilabiliales;f__Prolixibacteraceae;g__Prolixibacter;s__Prolixibacter_bellariivorans	15.587	5.43	0	0.92	4.954	0	0	0	0	0	22.357	2.185	0.259	1.201	12.363
comp95112_c0_seq1.20.397.plus.HGD1_1	K02967	small subunit ribosomal protein S2	ko03010	-	COG0052	J	d__Bacteria;k__norank;p__Bacteroidetes;c__Bacteroidia;o__Marinilabiliales;f__Prolixibacteraceae;g__Prolixibacter;s__Prolixibacter_bellariivorans	0	5.392	0	0	0	0	0	0	0	0	0	0	0	0	0
comp12888_c0_seq1.1.497.minus.XSD0_1	K02217	ferritin [EC:1.16.3.1]	ko00860	1.16.3.1	COG1528	P	d__Bacteria;k__norank;p__Bacteroidetes;c__Bacteroidia;o__Marinilabiliales;f__Prolixibacteraceae;g__Draconibacterium;s__Draconibacterium_orientale	37.671	5.379	2.567	0.995	0.961	0	0	0	0	0	33.113	3.596	2.215	1.723	1.232
comp160363_c0_seq1.59.295.plus.HGD1_1	K03545	trigger factor	-	-	COG0544	O	d__Bacteria;k__norank;p__Bacteroidetes;c__Bacteroidia;o__Marinilabiliales;f__Marinilabiliaceae;g__Marinilabilia;s__Marinilabilia_salmonicolor	0	5.367	0	0	0	0	0	0	0	0	0	0	0	0	0
comp12669_c0_seq1.54.351.minus.HGD1_1	K02945	small subunit ribosomal protein S1	ko03010	-	COG0539	J	d__Bacteria;k__norank;p__Bacteroidetes;c__Bacteroidia;o__Marinilabiliales;f__Marinilabiliaceae;g__Marinilabilia;s__Marinilabilia_salmonicolor	0	5.329	0.634	0	0	0	1.651	1.874	0	0	0	6.285	0	0	0
comp102157_c0_seq1.21.382.minus.XSD1_1	K02469	DNA gyrase subunit A [EC:5.99.1.3]	-	5.99.1.3	COG0188	L	d__Bacteria;k__norank;p__Bacteroidetes;c__Bacteroidia;o__Marinilabiliales;f__Marinilabiliaceae;g__Saccharicrinis;s__Saccharicrinis_marinus	0	5.291	1.457	0	0	0	0	0	0	0	0	11.943	2.776	0	0.368
comp34153_c0_seq1.19.300.minus.XSD0_1	K04078	chaperonin GroES	-	-	COG0234	O	d__Bacteria;k__norank;p__Bacteroidetes;c__Bacteroidia;o__Marinilabiliales;f__Marinilabiliaceae;g__Anaerophaga;s__Anaerophaga_thermohalophila	25.869	5.266	0	0	2.088	9.309	0.598	0	0	0	36.523	0.491	1.582	0.412	5.273
comp25190_c0_seq1.1.468.minus.HGD2_1	K02520	translation initiation factor IF-3	-	-	COG0290	J	d__Bacteria;k__norank;p__Bacteroidetes;c__Bacteroidia;o__Marinilabiliales;f__Marinilabiliaceae;g__Anaerophaga;s__Anaerophaga_thermohalophila	0	5.19	22.375	1.423	3.104	0	2.343	1.51	1.721	0	0.932	1.694	3.56	0.21	3.431
comp5916_c0_seq1.1.345.minus.HGD1_1	K00648	3-oxoacyl-[acyl-carrier-protein] synthase III [EC:2.3.1.180]	ko00061	2.3.1.180	COG0332	I	d__Bacteria;k__norank;p__Bacteroidetes;c__Bacteroidia;o__Marinilabiliales;f__Marinilabiliaceae;g__Alkaliflexus;s__Alkaliflexus_imshenetskii	0	5.177	0	0	1.538	0	0	0	0	0	0	0	0	0.916	0
comp31491_c0_seq1.1.343.minus.S0_1	K00134	glyceraldehyde 3-phosphate dehydrogenase [EC:1.2.1.12]	ko00010,ko05010	1.2.1.12	COG0057	G	d__Bacteria;k__norank;p__Bacteroidetes;c__Bacteroidia;o__Marinilabiliales;f__Marinilabiliaceae;g__Saccharicrinis;s__Saccharicrinis_marinus	0	5.164	0	0	1.538	113.733	0	0.755	0	0	0	1.448	0.59	0.609	0.781
comp27708_c0_seq1.1.388.minus.HGD3_1	K00962	polyribonucleotide nucleotidyltransferase [EC:2.7.7.8]	ko00230,ko00240,ko03018	2.7.7.8	COG1185	J	d__Bacteria;k__norank;p__Bacteroidetes;c__Bacteroidia;o__Marinilabiliales;f__Marinilabiliaceae;g__Thermophagus;s__Thermophagus_xiamenensis	0	5.164	6.605	10.232	8.8	0	2.265	1.952	4.382	0.494	0	2.479	13.11	1.048	8.735
comp27013_c0_seq1.1.367.minus.HGD2_1	K02358	elongation factor Tu	ko04626	-	COG0050	J	d__Bacteria;k__norank;p__Bacteroidetes;c__Bacteroidia;o__Marinilabiliales;f__Prolixibacteraceae;g__Draconibacterium;s__Draconibacterium_orientale	0	5.114	35.903	0.484	7.976	21.259	12.472	13.846	4.669	5.257	0	3.952	5.372	0.281	8.589
comp83261_c0_seq1.1.243.minus.HGD4_1	K01834	phosphoglycerate mutase [EC:5.4.2.1]	ko00010,ko00680	5.4.2.11	COG0696	G	d__Bacteria;k__norank;p__Bacteroidetes;c__Bacteroidia;o__Marinilabiliales;f__Marinilabiliaceae;g__Alkaliflexus;s__Alkaliflexus_imshenetskii	0	5.05	7.745	8.015	5.146	0	0	3.826	0	0	0	1.215	10.701	2.03	4.536
comp145456_c0_seq1.1.331.minus.HGD1_1	K01955	carbamoyl-phosphate synthase large subunit [EC:6.3.5.5]	ko00240,ko00250	6.3.5.5	COG0458	F	d__Bacteria;k__norank;p__Bacteroidetes;c__Bacteroidia;o__Marinilabiliales;f__Marinilabiliaceae;g__Anaerophaga;s__Anaerophaga_thermohalophila	0	5.038	0	0	0	0	0	0	0	0	0	0	0	0	0
comp31715_c0_seq2.205.579.plus.HGD2_1	K02950	small subunit ribosomal protein S12	ko03010	-	COG0048	J	d__Bacteria;k__norank;p__Bacteroidetes;c__Bacteroidia;o__Marinilabiliales;f__Marinilabiliaceae;g__Alkaliflexus;s__Alkaliflexus_imshenetskii	3.962	5.025	47.967	57.381	59.465	4.214	0	0.937	4.225	8.972	8.073	8.138	52.355	33.623	54.292
comp28228_c0_seq1.1.697.minus.XSD2_1	K00024	malate dehydrogenase [EC:1.1.1.37]	ko00020,ko00620,ko00630,ko00680,ko00710,ko00720	1.1.1.37	COG0039	C	d__Bacteria;k__norank;p__Bacteroidetes;c__Bacteroidia;o__Marinilabiliales;f__Marinilabiliaceae;g__Saccharicrinis;s__Saccharicrinis_marinus	0	5	13.105	8.908	13.021	0	0.173	0	0	0	0	4.615	27.357	1.276	10.66
comp4456_c0_seq1.10.258.plus.XSD2_1	K02355	elongation factor G	-	-	COG0480	J	d__Bacteria;k__norank;p__Bacteroidetes;c__Bacteroidia;o__Marinilabiliales;f__Marinilabiliaceae;g__Alkaliflexus;s__Alkaliflexus_imshenetskii	0.999	4.962	13.513	3.057	1.685	0	0.739	2.499	1.382	0	4.368	7.181	8.594	2.49	3.183
comp22217_c0_seq1.143.391.plus.XSD4_1	K00226	dihydroorotate dehydrogenase (fumarate) [EC:1.3.98.1]	ko00240	1.3.98.1	COG0167	F	d__Bacteria;k__norank;p__Bacteroidetes;c__Bacteroidia;o__Marinilabiliales;f__Marinilabiliaceae;g__Geofilum;s__Geofilum_rubicundum	0	4.962	2.536	0.873	3.37	0	0.739	0	0	0	0	6.579	0.956	0.995	6.359
comp31100_c0_seq1.83.529.minus.HGD2_1	K02939	large subunit ribosomal protein L9	ko03010	-	COG0359	J	d__Bacteria;k__norank;p__Bacteroidetes;c__Bacteroidia;o__Marinilabiliales;f__Prolixibacteraceae;g__Draconibacterium;s__Draconibacterium_sediminis	0	4.936	31.276	1.329	8.47	30.287	2.501	3.8	1.826	0.415	3.981	0.516	5.919	0	3.659
comp31392_c0_seq1.654.1100.plus.HGD2_1	K02939	large subunit ribosomal protein L9	ko03010	-	COG0359	J	d__Bacteria;k__norank;p__Bacteroidetes;c__Bacteroidia;o__Marinilabiliales;f__Marinilabiliaceae;g__Saccharicrinis;s__Saccharicrinis_fermentans	4.981	4.936	28.332	38.011	59.649	1.686	0	0	1.226	0	10.44	4.382	36.361	16.654	45.163
comp32935_c0_seq1.1.473.minus.XSD4_1	K03076	preprotein translocase subunit SecY	ko03060,ko03070	-	COG0201	U	d__Bacteria;k__norank;p__Bacteroidetes;c__Bacteroidia;o__Marinilabiliales;f__Marinilabiliaceae;g__Alkaliflexus;s__Alkaliflexus_imshenetskii	0	4.911	9.225	1.587	15.631	0	0.582	4.529	0	0	0.463	3.83	6.314	0.736	11.346
comp34438_c0_seq1.379.969.minus.HGD3_1	K07337	hypothetical protein	-	-	COG3417	S	d__Bacteria;k__norank;p__Bacteroidetes;c__Bacteroidia;o__Marinilabiliales;f__Marinilabiliaceae;g__Saccharicrinis;s__Saccharicrinis_fermentans	0.325	4.797	60.845	53.549	10.677	0	0	1.9	1.304	0	0	2.725	38.713	11.49	21.975
comp40211_c0_seq1.9.869.minus.HGD3_1	K03086	RNA polymerase primary sigma factor	-	-	COG0568	K	d__Bacteria;k__norank;p__Bacteroidetes;c__Bacteroidia;o__Marinilabiliales;f__Prolixibacteraceae;g__Sunxiuqinia;s__Sunxiuqinia_dokdonensis	1.053	4.785	14.253	44.209	25.383	3.896	1.132	1.718	1.122	2.865	0.234	7.377	46.249	44.56	21.333
comp46031_c0_seq1.1.678.minus.HGD1_1	K03924	MoxR-like ATPase [EC:3.6.3.-]	-	3.6.3.-	COG0714	S	d__Bacteria;k__norank;p__Bacteroidetes;c__Bacteroidia;o__Marinilabiliales;f__Marinilabiliaceae;g__Saccharicrinis;s__Saccharicrinis_fermentans	0	4.785	0	0.113	0	0	0	0	0	0	0	0	0	0	0
comp122651_c0_seq1.53.235.plus.HGD1_1	K01719	uroporphyrinogen-III synthase [EC:4.2.1.75]	ko00860	4.2.1.75	ENOG410XVP9	H	d__Bacteria;k__norank;p__Bacteroidetes;c__Bacteroidia;o__Marinilabiliales;f__Marinilabiliaceae;g__Saccharicrinis;s__Saccharicrinis_fermentans	0	4.785	0	0	0	0	0	0	0	0	0	0	0	0	0
comp26733_c0_seq1.67.435.plus.HGD4_1	K02952	small subunit ribosomal protein S13	ko03010	-	COG0099	J	d__Bacteria;k__norank;p__Bacteroidetes;c__Bacteroidia;o__Marinilabiliales;f__Prolixibacteraceae;g__Prolixibacter;s__Prolixibacter_bellariivorans	0	4.772	6.168	0	23.24	0	0.818	0	0	0	0	3.007	6.516	0.565	1.811
comp29839_c0_seq1.31.825.plus.XSD4_1	K03593	ATP-binding protein involved in chromosome partitioning	-	-	COG0489	D	d__Bacteria;k__norank;p__Bacteroidetes;c__Bacteroidia;o__Marinilabiliales;f__Prolixibacteraceae;g__Prolixibacter;s__Prolixibacter_bellariivorans	0	4.772	3.125	0.474	6.63	0	0.157	0	0	0	0	2.308	0.849	0.11	15.565
comp33344_c0_seq2.24.327.minus.XSD4_1	K00134	glyceraldehyde 3-phosphate dehydrogenase [EC:1.2.1.12]	ko00010,ko05010	1.2.1.12	COG0057	G	d__Bacteria;k__norank;p__Bacteroidetes;c__Bacteroidia;o__Marinilabiliales;f__Prolixibacteraceae;g__Draconibacterium;s__Draconibacterium_sediminis	0	4.747	3.707	2.268	7.399	5.526	0	0	0	0	0.814	0.43	0.705	0	16.403
comp27440_c0_seq6.53.331.plus.XSD2_1	K02886	large subunit ribosomal protein L2	ko03010	-	COG0090	J	d__Bacteria;k__norank;p__Bacteroidetes;c__Bacteroidia;o__Marinilabiliales;f__Marinilabiliaceae;g__Thermophagus;s__Thermophagus_xiamenensis	0	4.747	2.129	0	2.124	0	0	3.149	1.174	0	0	2.504	6.429	0.416	0
comp42957_c0_seq1.1.393.minus.XSD1_1	K02886	large subunit ribosomal protein L2	ko03010	-	COG0090	J	d__Bacteria;k__norank;p__Bacteroidetes;c__Bacteroidia;o__Marinilabiliales;f__Prolixibacteraceae;g__Draconibacterium;s__Draconibacterium_sediminis	6.334	4.696	1.291	0	0.43	72.544	2.218	0	0	0.356	8.109	5.143	0.985	0	0.991
comp26925_c0_seq5.24.398.plus.HGD4_1	K02950	small subunit ribosomal protein S12	ko03010	-	COG0048	J	d__Bacteria;k__norank;p__Bacteroidetes;c__Bacteroidia;o__Marinilabiliales;f__Marinilabiliaceae;g__Thermophagus;s__Thermophagus_xiamenensis	0	4.671	6.5	2.16	22.737	2.098	0	0.677	1.539	0	0	2.934	15.937	1.653	1.772
comp30246_c0_seq1.56.796.plus.HGD4_1	K02945	small subunit ribosomal protein S1	ko03010	-	COG0539	J	d__Bacteria;k__norank;p__Bacteroidetes;c__Bacteroidia;o__Marinilabiliales;f__Marinilabiliaceae;g__Geofilum;s__Geofilum_rubicundum	0	4.671	12.743	0.413	70.243	0	0.676	3.514	0.991	1.581	0.275	3.339	9.68	0	3.221
comp20331_c0_seq1.175.455.minus.HGD2_1	K02982	small subunit ribosomal protein S3	ko03010	-	COG0092	J	d__Bacteria;k__norank;p__Bacteroidetes;c__Bacteroidia;o__Marinilabiliales;f__Marinilabiliaceae;g__Geofilum;s__Geofilum_rubicundum	0	4.671	5.579	1.08	7.655	0	1.211	4.112	0	0	0	1.964	9.493	1.236	11.079
comp34494_c0_seq2.176.724.plus.XSD0_1	K02601	transcriptional antiterminator NusG	-	-	COG0250	K	d__Bacteria;k__norank;p__Bacteroidetes;c__Bacteroidia;o__Marinilabiliales;f__Prolixibacteraceae;g__Draconibacterium;s__Draconibacterium_sediminis	31.037	4.645	11.256	0.733	15.091	80.429	2.642	7.938	2.113	1.245	56.681	2.369	2.877	0.338	11.797
comp26186_c0_seq1.1.329.minus.XSD4_1	K00927	phosphoglycerate kinase [EC:2.7.2.3]	ko00010,ko00710	2.7.2.3	COG0126	G	d__Bacteria;k__norank;p__Bacteroidetes;c__Bacteroidia;o__Marinilabiliales;f__Marinilabiliaceae;g__Saccharicrinis;s__Saccharicrinis_fermentans	0	4.645	2.771	4.01	6.639	0	0.959	1.64	0.913	0	0	0.786	0.633	0.658	6.74
comp24892_c0_seq2.16.276.plus.XSD2_1	K03561	biopolymer transport protein ExbB	-	-	COG0811	U	d__Bacteria;k__norank;p__Bacteroidetes;c__Bacteroidia;o__Marinilabiliales;f__Prolixibacteraceae;g__Draconibacterium;s__Draconibacterium_sediminis	0.935	4.607	3.14	0	2.344	10.396	10.93	3.488	2.582	2.589	1.018	1.669	7.105	1.85	1.779
comp33581_c0_seq2.18.302.plus.HGD3_1	K03530	DNA-binding protein HU-beta	-	-	COG0776	L	d__Bacteria;k__norank;p__Bacteroidetes;c__Bacteroidia;o__Marinilabiliales;f__Marinilabiliaceae;g__Thermophagus;s__Thermophagus_xiamenensis	21.365	4.607	8.915	5.32	8.214	0	0.598	1.015	0	0	23.385	3.879	7.789	0.811	7.274
comp192876_c0_seq1.10.437.minus.HGD1_1	K04047	starvation-inducible DNA-binding protein	-	-	COG0783	P	d__Bacteria;k__norank;p__Bacteroidetes;c__Bacteroidia;o__Marinilabiliales;f__Marinilabiliaceae;g__Alkaliflexus;s__Alkaliflexus_imshenetskii	0	4.557	0	0	0	0	0	0	0	0	0	0	0	0	0
comp185683_c0_seq1.34.321.plus.XSD1_1	K02863	large subunit ribosomal protein L1	ko03010	-	COG0081	J	d__Bacteria;k__norank;p__Bacteroidetes;c__Bacteroidia;o__Marinilabiliales;f__Marinilabiliaceae;g__Geofilum;s__Geofilum_rubicundum	0	4.531	5.405	0.7	2.692	0	0.582	0	0	0	0.886	5.241	4.603	0.798	3.583
comp128087_c0_seq1.1.311.minus.HGD1_1	K07024	-	-	-	COG0561	S	d__Bacteria;k__norank;p__Bacteroidetes;c__Bacteroidia;o__Marinilabiliales;f__Marinilabiliaceae;g__Saccharicrinis;s__Saccharicrinis_fermentans	0	4.531	0	0	0	0	0	0	0	0	0	0	0	0	0
comp31686_c0_seq2.1.359.minus.HGD2_1	K02996	small subunit ribosomal protein S9	ko03010	-	COG0103	J	d__Bacteria;k__norank;p__Bacteroidetes;c__Bacteroidia;o__Marinilabiliales;f__Marinifilaceae;g__Marinifilum;s__Marinifilum_fragile	14.933	4.519	13.739	9.128	11.281	6.649	0.849	1.457	22.77	4.387	17.027	2.762	17.958	3.498	5.235
comp29854_c0_seq1.28.646.minus.HGD4_1	K03086	RNA polymerase primary sigma factor	-	-	COG0568	K	d__Bacteria;k__norank;p__Bacteroidetes;c__Bacteroidia;o__Marinilabiliales;f__Marinilabiliaceae;g__Thermophagus;s__Thermophagus_xiamenensis	0	4.519	9.308	0.634	110.946	5.657	1.242	11.165	1.226	0.553	0	1.031	7.925	1.315	8.665
comp219455_c0_seq1.1.381.minus.HGD1_1	K02519	translation initiation factor IF-2	-	-	COG0532	J	d__Bacteria;k__norank;p__Bacteroidetes;c__Bacteroidia;o__Marinilabiliales;f__Marinilabiliaceae;g__Saccharicrinis;s__Saccharicrinis_marinus	0	4.519	0	0	0	0	0	0	0	0	0	0	0	0	0
comp30148_c0_seq1.52.579.plus.HGD2_1	K00658	2-oxoglutarate dehydrogenase E2 component (dihydrolipoamide succinyltransferase) [EC:2.3.1.61]	ko00020,ko00310	2.3.1.61	COG0508	C	d__Bacteria;k__norank;p__Bacteroidetes;c__Bacteroidia;o__Marinilabiliales;f__Prolixibacteraceae;g__Draconibacterium;s__Draconibacterium_sediminis	0	4.506	31.917	0	0.897	26.073	9.861	21.055	5.947	4.723	2.438	2.087	2.064	1.07	2.516
comp235821_c0_seq1.1.335.minus.XSD1_1	K12267	peptide methionine sulfoxide reductase msrA/msrB [EC:1.8.4.11 1.8.4.12]	-	1.8.4.11,1.8.4.12	COG0229	O	d__Bacteria;k__norank;p__Bacteroidetes;c__Bacteroidia;o__Marinilabiliales;f__Prolixibacteraceae;g__Draconibacterium;s__Draconibacterium_sediminis	0	4.468	0	0	0.531	0	0	0	0	0	0	6.763	0.611	0	0.407
comp36771_c0_seq1.41.1957.plus.HGD3_1	K04043	molecular chaperone DnaK	ko03018,ko05152	-	COG0443	O	d__Bacteria;k__norank;p__Bacteroidetes;c__Bacteroidia;o__Marinilabiliales;f__Prolixibacteraceae;g__Sunxiuqinia;s__Sunxiuqinia_dokdonensis	2.579	4.417	5.684	130.055	46.847	47.389	0.346	2.056	1.122	0.731	3.136	3.817	16.203	124.567	47.526
comp32150_c0_seq1.76.393.plus.S0_1	K03040	DNA-directed RNA polymerase subunit alpha [EC:2.7.7.6]	ko00230,ko00240,ko03020	2.7.7.6	COG0202	K	d__Bacteria;k__norank;p__Bacteroidetes;c__Bacteroidia;o__Marinilabiliales;f__Prolixibacteraceae;g__Draconibacterium;s__Draconibacterium_orientale	2.82	4.405	1.751	0	1.163	264.589	5.552	4.32	1.93	0	11.591	6.592	0	0.693	0
comp282420_c0_seq1.45.362.minus.HGD1_1	K00208	enoyl-[acyl-carrier protein] reductase I [EC:1.3.1.9]	ko00061	1.3.1.9,1.3.1.10	COG0623	I	d__Bacteria;k__norank;p__Bacteroidetes;c__Bacteroidia;o__Marinilabiliales;f__Marinilabiliaceae;g__Saccharicrinis;s__Saccharicrinis_marinus	0	4.405	0	0	0	0	0	0	0	0	0	0	0	0	0
comp35265_c0_seq1.254.793.plus.HGD3_1	K02520	translation initiation factor IF-3	-	-	COG0290	J	d__Bacteria;k__norank;p__Bacteroidetes;c__Bacteroidia;o__Marinilabiliales;f__Marinilabiliaceae;g__Alkaliflexus;s__Alkaliflexus_imshenetskii	0.359	4.379	4.643	5.691	2.033	0	0.991	0.416	0.469	0	0	3.253	11.37	1.903	2.23
comp34878_c0_seq1.664.1032.plus.HGD4_1	K02874	large subunit ribosomal protein L14	ko03010	-	COG0093	J	d__Bacteria;k__norank;p__Bacteroidetes;c__Bacteroidia;o__Marinilabiliales;f__Marinilabiliaceae;g__Alkaliflexus;s__Alkaliflexus_imshenetskii	0	4.379	5.216	0.244	23.717	0	0.818	2.108	0	0	0	4.333	8.141	0.281	0
comp31129_c0_seq1.341.610.plus.HGD2_1	K02954	small subunit ribosomal protein S14	ko03010	-	COG0199	J	d__Bacteria;k__norank;p__Bacteroidetes;c__Bacteroidia;o__Marinilabiliales;f__Marinilabiliaceae;g__Alkaliflexus;s__Alkaliflexus_imshenetskii	0	4.367	10.425	1.155	8.168	0	0.645	2.212	1.226	0	2.917	1.583	10.974	1.758	11.251
comp32461_c0_seq1.509.727.plus.XSD4_1	K02518	translation initiation factor IF-1	-	-	COG0361	J	d__Bacteria;k__norank;p__Bacteroidetes;c__Bacteroidia;o__Marinilabiliales;f__Marinilabiliaceae;g__Saccharicrinis;s__norank	0	4.367	3.118	1.075	4.148	0	0.912	3.071	1.721	0	2.657	0.736	1.172	1.832	5.457
comp29764_c0_seq1.2.862.plus.HGD2_1	K03086	RNA polymerase primary sigma factor	-	-	COG0568	K	d__Bacteria;k__norank;p__Bacteroidetes;c__Bacteroidia;o__Marinilabiliales;f__Prolixibacteraceae;g__Draconibacterium;s__Draconibacterium_orientale	4.415	4.354	40.916	3.719	11.712	49.955	8.32	28.291	10.016	5.909	7.87	3.044	9.896	3.112	15.641
comp48277_c0_seq2.434.2290.minus.HGD1_1	K02945	small subunit ribosomal protein S1	ko03010	-	COG0539	J	d__Bacteria;k__norank;p__Bacteroidetes;c__Bacteroidia;o__Marinilabiliales;f__Marinilabiliaceae;g__Saccharicrinis;s__Saccharicrinis_fermentans	0	4.342	2.136	1.62	2.335	1.854	0.661	1.171	1.878	1.62	0.01	2.074	0	1.083	0
comp27353_c0_seq2.394.714.plus.HGD4_1	K02895	large subunit ribosomal protein L24	ko03010	-	COG0198	J	d__Bacteria;k__norank;p__Bacteroidetes;c__Bacteroidia;o__Marinilabiliales;f__Marinilabiliaceae;g__Marinilabilia;s__Marinilabilia_salmonicolor	2.092	4.342	9.233	2.681	13.323	0	0.503	9.109	0	0	6.867	1.62	10.514	2.052	16.213
comp31051_c0_seq2.1.716.minus.HGD2_1	K09458	3-oxoacyl-[acyl-carrier-protein] synthase II [EC:2.3.1.179]	ko00061	2.3.1.179	COG0304	I	d__Bacteria;k__norank;p__Bacteroidetes;c__Bacteroidia;o__Marinilabiliales;f__Marinilabiliaceae;g__Saccharicrinis;s__Saccharicrinis_marinus	0	4.316	17.914	4.038	9.899	0	1.384	2.42	0.339	0.474	1.7	3.449	4.524	2.214	14.262
comp44174_c0_seq1.82.780.plus.HGD3_1	K03832	periplasmic protein TonB	-	-	ENOG4111GC9	S	d__Bacteria;k__norank;p__Bacteroidetes;c__Bacteroidia;o__Marinilabiliales;f__Marinilabiliaceae;g__Marinilabilia;s__Marinilabilia_salmonicolor	0	4.291	16.623	15.064	112.1	0	5.033	4.997	1.408	2.668	0	5.057	18.727	18.727	51.992
comp19656_c0_seq1.14.514.plus.HGD3_1	K03088	RNA polymerase sigma-70 factor, ECF subfamily	-	-	COG1595	K	d__Bacteria;k__norank;p__Bacteroidetes;c__Bacteroidia;o__Marinilabiliales;f__Marinilabiliaceae;g__Alkaliflexus;s__Alkaliflexus_imshenetskii	0	4.266	6.688	33.541	18.488	0	0	0.468	0	0	0	3.572	4.035	54.678	56.884
comp129511_c0_seq1.13.207.plus.HGD1_1	K02888	large subunit ribosomal protein L21	ko03010	-	COG0261	J	d__Bacteria;k__norank;p__Bacteroidetes;c__Bacteroidia;o__Marinilabiliales;f__Prolixibacteraceae;g__Prolixibacter;s__Prolixibacter_bellariivorans	0	4.266	0	0	0	0	0	0	0	0	0	0	0	0	0
comp16961_c0_seq1.72.875.plus.HGD3_1	K03561	biopolymer transport protein ExbB	-	-	COG0811	U	d__Bacteria;k__norank;p__Bacteroidetes;c__Bacteroidia;o__Marinilabiliales;f__Prolixibacteraceae;g__Sunxiuqinia;s__Sunxiuqinia_dokdonensis	0.679	4.253	7.617	27.592	14.541	0.843	1.227	1.874	0	0	0	3.29	20.367	20.713	13.023
comp20940_c0_seq1.1.348.minus.HGD1_1	K02111	F-type H+-transporting ATPase subunit alpha [EC:3.6.3.14]	ko00190,ko00195	3.6.3.14	COG0056	C	d__Bacteria;k__norank;p__Bacteroidetes;c__Bacteroidia;o__Marinilabiliales;f__Marinilabiliaceae;g__Saccharicrinis;s__Saccharicrinis_marinus	0	4.253	0	0	0	0	0	0	0	0	0	0	0	0	0
comp256414_c0_seq1.53.327.minus.HGD1_1	K00806	undecaprenyl diphosphate synthase [EC:2.5.1.31]	ko00900	2.5.1.31	COG0020	I	d__Bacteria;k__norank;p__Bacteroidetes;c__Bacteroidia;o__Marinilabiliales;f__Marinilabiliaceae;g__Saccharicrinis;s__Saccharicrinis_marinus	0	4.228	0	0	0	0	0	0	0	0	0	0	1.633	0.425	0
comp19552_c0_seq1.1.300.minus.HGD4_1	K00134	glyceraldehyde 3-phosphate dehydrogenase [EC:1.2.1.12]	ko00010,ko05010	1.2.1.12	COG0057	G	d__Bacteria;k__norank;p__Bacteroidetes;c__Bacteroidia;o__Marinilabiliales;f__Prolixibacteraceae;g__Draconibacterium;s__Draconibacterium_orientale	5.276	4.202	35.043	4.212	12.508	25.211	7.58	5.57	0	2.075	0	3.535	9.27	0	8.85
comp42634_c0_seq1.1.223.minus.XSD1_1	K02926	large subunit ribosomal protein L4	ko03010	-	COG0088	J	d__Bacteria;k__norank;p__Bacteroidetes;c__Bacteroidia;o__Marinilabiliales;f__Marinilabiliaceae;g__Marinilabilia;s__Marinilabilia_salmonicolor	0	4.177	0.996	3.602	2.976	0	0	0	0	0	0	4.947	4.48	3.507	5.222
comp32827_c0_seq2.49.405.plus.S0_1	K02990	small subunit ribosomal protein S6	ko03010	-	COG0360	J	d__Bacteria;k__norank;p__Bacteroidetes;c__Bacteroidia;o__Marinilabiliales;f__Prolixibacteraceae;g__Draconibacterium;s__Draconibacterium_orientale	5.434	4.164	0.498	0	0.494	253.332	6.826	0.729	0	0	5.961	1.743	1.136	0.587	0.381
comp12433_c0_seq1.1.485.minus.HGD3_1	K03088	RNA polymerase sigma-70 factor, ECF subfamily	-	-	COG1595	K	d__Bacteria;k__norank;p__Bacteroidetes;c__Bacteroidia;o__Marinilabiliales;f__Prolixibacteraceae;g__Sunxiuqinia;s__Sunxiuqinia_dokdonensis	0	4.164	4.96	8.71	2.976	0	0.566	0	0.548	0	0	5.56	19.417	10.056	2.281
comp96650_c0_seq1.1.249.minus.HGD1_1	K02965	small subunit ribosomal protein S19	ko03010	-	COG0185	J	d__Bacteria;k__norank;p__Bacteroidetes;c__Bacteroidia;o__Marinilabiliales;f__Marinilabiliaceae;g__Saccharicrinis;s__Saccharicrinis_marinus	0	4.164	0	0	0	0	0	0	0	0	0	0.589	0	0	0
comp217855_c0_seq1.1.302.minus.HGD1_1	K01961	acetyl-CoA carboxylase, biotin carboxylase subunit [EC:6.4.1.2 6.3.4.14]	ko00061,ko00253,ko00620,ko00640,ko00720	6.3.4.14,6.4.1.2	COG0439	I	d__Bacteria;k__norank;p__Bacteroidetes;c__Bacteroidia;o__Marinilabiliales;f__Marinilabiliaceae;g__Saccharicrinis;s__Saccharicrinis_fermentans	0	4.139	0	0	0	0	0	0	0	0	0	0	0	0	0
comp53913_c0_seq1.81.833.plus.HGD3_1	K01719	uroporphyrinogen-III synthase [EC:4.2.1.75]	ko00860	4.2.1.75	ENOG410XVP9	H	d__Bacteria;k__norank;p__Bacteroidetes;c__Bacteroidia;o__Marinilabiliales;f__Prolixibacteraceae;g__Prolixibacter;s__Prolixibacter_bellariivorans	7.087	4.101	12.705	11.396	11.556	0.899	0.488	0.573	2.269	1.779	9.147	1.78	7.465	11.455	8.729
comp32195_c0_seq2.3.284.plus.HGD0_1	K03530	DNA-binding protein HU-beta	-	-	COG0776	L	d__Bacteria;k__norank;p__Bacteroidetes;c__Bacteroidia;o__Marinilabiliales;f__Prolixibacteraceae;g__Prolixibacter;s__Prolixibacter_bellariivorans	5.005	4.088	21.605	25.953	37.562	9.309	0	0	13.824	7.707	17.348	6.407	27.695	12.358	45.366
comp27178_c0_seq3.627.1619.plus.HGD4_1	K03040	DNA-directed RNA polymerase subunit alpha [EC:2.7.7.6]	ko00230,ko00240,ko03020	2.7.7.6	COG0202	K	d__Bacteria;k__norank;p__Bacteroidetes;c__Bacteroidia;o__Marinilabiliales;f__Prolixibacteraceae;g__Draconibacterium;s__Draconibacterium_orientale	1.255	4.076	6.145	0.812	32.956	72.057	3.114	18.869	0.469	2.767	6.526	2.492	3.646	0.259	20.069
comp22039_c0_seq1.1.199.minus.HGD4_1	K02926	large subunit ribosomal protein L4	ko03010	-	COG0088	J	d__Bacteria;k__norank;p__Bacteroidetes;c__Bacteroidia;o__Marinilabiliales;f__Prolixibacteraceae;g__Draconibacterium;s__Draconibacterium_orientale	0	4.05	12.041	0	7.188	15.546	0	7.131	0	3.913	0	0	2.697	0	2.694
comp43374_c0_seq1.1549.1749.plus.HGD1_1	K02904	large subunit ribosomal protein L29	ko03010	-	ENOG411226R	J	d__Bacteria;k__norank;p__Bacteroidetes;c__Bacteroidia;o__Marinilabiliales;f__Marinifilaceae;g__Marinifilum;s__Marinifilum_fragile	0	4.05	0	0	0	0	0	0	0	0	0	0	0	0	0
comp30485_c0_seq1.34.849.minus.HGD2_1	K03561	biopolymer transport protein ExbB	-	-	COG0811	U	d__Bacteria;k__norank;p__Bacteroidetes;c__Bacteroidia;o__Marinilabiliales;f__Marinilabiliaceae;g__Marinilabilia;s__Marinilabilia_salmonicolor	0.448	4.038	27.094	29.334	31.445	0	0	0.781	3.26	4.861	2.947	4.971	36.332	18.876	67.963
comp101219_c0_seq1.1.311.minus.XSD2_1	K08301	ribonuclease G [EC:3.1.26.-]	-	3.1.26.-	COG1530	J	d__Bacteria;k__norank;p__Bacteroidetes;c__Bacteroidia;o__Marinilabiliales;f__Marinilabiliaceae;g__Saccharicrinis;s__Saccharicrinis_marinus	0	4.025	2.401	2.484	5.998	0	0	3.54	1.982	0	1.588	2.958	4.79	1.425	3.189
comp29597_c0_seq3.13.297.plus.XSD2_1	K03530	DNA-binding protein HU-beta	-	-	COG0776	L	d__Bacteria;k__norank;p__Bacteroidetes;c__Bacteroidia;o__Marinilabiliales;f__Marinilabiliaceae;g__Thermophagus;s__Thermophagus_xiamenensis	0	4.025	10.923	8.753	8.901	0	1.777	6.09	3.391	0	0	0.97	15.649	3.016	12.985
comp12077_c0_seq1.1.336.minus.HGD2_1	K03386	peroxiredoxin (alkyl hydroperoxide reductase subunit C) [EC:1.11.1.15]	-	1.11.1.15	COG0450	O	d__Bacteria;k__norank;p__Bacteroidetes;c__Bacteroidia;o__Marinilabiliales;f__Prolixibacteraceae;g__Draconibacterium;s__Draconibacterium_orientale	0	4.025	5.632	0.939	0.888	0	1.714	8.589	2.66	0	0	2.259	0.755	2.223	11.219
comp146996_c0_seq1.23.361.plus.HGD1_1	K00378	hydroxylamine reductase [EC:1.7.-.-]	-	-	COG1151	C	d__Bacteria;k__norank;p__Bacteroidetes;c__Bacteroidia;o__Marinilabiliales;f__Marinilabiliaceae;g__Saccharicrinis;s__Saccharicrinis_fermentans	0	4.025	0	0	0	0	0	0	0	0	0	0	0	0	0
comp46095_c0_seq2.1.421.minus.S1_1	K03832	periplasmic protein TonB	-	-	ENOG4111GC9	S	d__Bacteria;k__norank;p__Bacteroidetes;c__Bacteroidia;o__Marinilabiliales;f__Prolixibacteraceae;g__Draconibacterium;s__Draconibacterium_sediminis	0.97	3.974	9.489	2.245	1.978	39.653	15.177	34.381	4.591	2.668	0.534	0.835	5.444	2.117	6.95
comp189721_c0_seq1.1.311.minus.XSD1_1	K11381	2-oxoisovalerate dehydrogenase E1 component [EC:1.2.4.4]	ko00280	1.2.4.4	COG0022	C	d__Bacteria;k__norank;p__Bacteroidetes;c__Bacteroidia;o__Marinilabiliales;f__Marinilabiliaceae;g__Saccharicrinis;s__Saccharicrinis_marinus	0	3.974	0.589	0	0	0	0	0	0	0	0	8.347	0.676	0	0
comp25605_c0_seq1.1.369.minus.HGD4_1	K02986	small subunit ribosomal protein S4	ko03010	-	COG0522	J	d__Bacteria;k__norank;p__Bacteroidetes;c__Bacteroidia;o__Marinilabiliales;f__Marinilabiliaceae;g__Saccharicrinis;s__Saccharicrinis_fermentans	0	3.936	6.537	5.334	15.008	2.117	1.211	4.164	0	0	0	4.284	8.594	2.507	14.669
comp33378_c0_seq2.99.473.plus.HGD0_1	K02950	small subunit ribosomal protein S12	ko03010	-	COG0048	J	d__Bacteria;k__norank;p__Bacteroidetes;c__Bacteroidia;o__Marinilabiliales;f__Prolixibacteraceae;g__Draconibacterium;s__norank	88.892	3.886	0.234	0	0	65.183	0	0	0	0	99.364	3.265	0.532	0	3.183
comp31750_c0_seq2.176.550.plus.XSD0_1	K02950	small subunit ribosomal protein S12	ko03010	-	COG0048	J	d__Bacteria;k__norank;p__Bacteroidetes;c__Bacteroidia;o__Marinilabiliales;f__Marinilabiliaceae;g__Alkaliflexus;s__Alkaliflexus_imshenetskii	37.932	3.886	9.746	9.354	15.777	21.035	0.393	6.168	1.539	3.122	24.22	1.301	11.686	9.377	3.894
comp30503_c0_seq6.205.579.plus.XSD2_1	K02950	small subunit ribosomal protein S12	ko03010	-	COG0048	J	d__Bacteria;k__norank;p__Bacteroidetes;c__Bacteroidia;o__Marinilabiliales;f__Marinilabiliaceae;g__Alkaliflexus;s__Alkaliflexus_imshenetskii	2.264	3.886	12.531	6.954	3.251	8.41	1.588	3.435	16.901	2.589	11.178	3.265	5.315	3.862	2.478
comp322518_c0_seq1.28.348.plus.HGD1_1	K03086	RNA polymerase primary sigma factor	-	-	COG0568	K	d__Bacteria;k__norank;p__Bacteroidetes;c__Bacteroidia;o__Marinilabiliales;f__Marinilabiliaceae;g__Alkaliflexus;s__Alkaliflexus_imshenetskii	0	3.861	0	0	0	0	0	0	0	0	0	0.405	0	0	0
comp20978_c0_seq1.62.268.plus.HGD4_1	K02876	large subunit ribosomal protein L15	ko03010	-	COG0200	J	d__Bacteria;k__norank;p__Bacteroidetes;c__Bacteroidia;o__Marinilabiliales;f__Marinilabiliaceae;g__Saccharicrinis;s__Saccharicrinis_marinus	0	3.848	2.287	0.592	6.831	0	0	0	0	0	0	0	1.287	1.341	0.858
comp33037_c0_seq4.5.523.plus.S0_1	K02864	large subunit ribosomal protein L10	ko03010	-	COG0244	J	d__Bacteria;k__norank;p__Bacteroidetes;c__Bacteroidia;o__Marinilabiliales;f__Prolixibacteraceae;g__Draconibacterium;s__Draconibacterium_sediminis	6.413	3.835	0.302	0.16	0.614	452.533	2.328	3.592	1.017	0	16.167	2.136	0.705	0	0.699
comp34374_c0_seq1.26.262.plus.HGD3_1	K02078	acyl carrier protein	-	-	COG0236	I	d__Bacteria;k__norank;p__Bacteroidetes;c__Bacteroidia;o__Marinilabiliales;f__Marinilabiliaceae;g__Alkaliflexus;s__Alkaliflexus_imshenetskii	0	3.835	5.481	0.944	2.729	0	2.406	1.353	0	0	0	0	7.22	0	3.437
comp295385_c0_seq1.1.348.minus.HGD1_1	K10543	D-xylose transport system substrate-binding protein	ko02010	-	COG4213	G	d__Bacteria;k__norank;p__Bacteroidetes;c__Bacteroidia;o__Marinilabiliales;f__Marinilabiliaceae;g__Marinilabilia;s__Marinilabilia_salmonicolor	0	3.835	0	0	0	0	0	0	0	0	0	1.436	0.583	0	0
comp46690_c0_seq1.200.466.plus.S1_1	K02963	small subunit ribosomal protein S18	ko03010	-	COG0238	J	d__Bacteria;k__norank;p__Bacteroidetes;c__Bacteroidia;o__Marinilabiliales;f__Prolixibacteraceae;g__Draconibacterium;s__norank	1.806	3.81	35.594	1.958	8.315	211.057	10.537	13.456	6.26	3.34	6.49	3.216	10.298	0	8.583
comp31160_c0_seq7.1.606.minus.S3_1	K02358	elongation factor Tu	ko04626	-	COG0050	J	d__Bacteria;k__norank;p__Bacteroidetes;c__Bacteroidia;o__Marinilabiliales;f__Prolixibacteraceae;g__Draconibacterium;s__Draconibacterium_orientale	5.616	3.785	3.661	1.118	5.348	9.272	2.548	13.273	52.817	259.374	5.574	1.755	5.502	1.17	2.262
comp54949_c0_seq1.46.429.plus.XSD1_1	K02878	large subunit ribosomal protein L16	ko03010	-	COG0197	J	d__Bacteria;k__norank;p__Bacteroidetes;c__Bacteroidia;o__Marinilabiliales;f__Marinilabiliaceae;g__Thermophagus;s__Thermophagus_xiamenensis	3.844	3.772	7.194	0.695	16.18	0	0	3.982	0	0.494	4.215	4.738	6.178	1.07	11.283
comp122712_c0_seq1.117.356.plus.HGD1_1	K03075	preprotein translocase subunit SecG	ko03060,ko03070	-	ENOG41123GJ	U	d__Bacteria;k__norank;p__Bacteroidetes;c__Bacteroidia;o__Marinilabiliales;f__Marinilabiliaceae;g__Anaerophaga;s__Anaerophaga_thermohalophila	0	3.759	3.578	0	0	0	0	0	0	0	0	0	1.014	1.056	0
comp87989_c0_seq1.10.249.plus.HGD1_1	K04078	chaperonin GroES	-	-	COG0234	O	d__Bacteria;k__norank;p__Bacteroidetes;c__Bacteroidia;o__Marinilabiliales;f__Marinilabiliaceae;g__Geofilum;s__Geofilum_rubicundum	0	3.759	0	0	0	0	0	0	0	0	0	0	0	0	0
comp74845_c0_seq1.1.209.minus.XSD2_1	K00615	transketolase [EC:2.2.1.1]	ko00030,ko00710,ko01051	2.2.1.1	COG0021	G	d__Bacteria;k__norank;p__Bacteroidetes;c__Bacteroidia;o__Marinilabiliales;f__Marinilabiliaceae;g__Geofilum;s__Geofilum_rubicundum	0	3.747	3.352	6.935	3.333	0	2.957	0	0	0	0	1.583	17.555	1.964	2.503
comp20590_c0_seq1.71.685.plus.XSD4_1	K03386	peroxiredoxin (alkyl hydroperoxide reductase subunit C) [EC:1.11.1.15]	-	1.11.1.15	COG0450	O	d__Bacteria;k__norank;p__Bacteroidetes;c__Bacteroidia;o__Marinilabiliales;f__Prolixibacteraceae;g__Draconibacterium;s__Draconibacterium_orientale	0	3.734	14.985	3.531	6.538	0	2.564	8.771	0	0.85	0	1.387	5.084	3.994	15.31
comp22048_c0_seq1.1.327.minus.XSD1_1	K02108	F-type H+-transporting ATPase subunit a [EC:3.6.3.14]	ko00190,ko00195	3.6.3.14	COG0356	C	d__Bacteria;k__norank;p__Bacteroidetes;c__Bacteroidia;o__Marinilabiliales;f__Prolixibacteraceae;g__Draconibacterium;s__Draconibacterium_orientale	0	3.721	0	0	0	0	0	0	0	0	0	7.807	0.633	0	0
comp35629_c0_seq3.534.1358.plus.HGD3_1	K02886	large subunit ribosomal protein L2	ko03010	-	COG0090	J	d__Bacteria;k__norank;p__Bacteroidetes;c__Bacteroidia;o__Marinilabiliales;f__Prolixibacteraceae;g__Sunxiuqinia;s__Sunxiuqinia_dokdonensis	3.307	3.709	14.668	16.266	44.979	1.648	0	0.521	3.365	3.715	3.543	2.578	13.686	9.942	25.856
comp96635_c0_seq1.1.355.minus.HGD2_1	K02355	elongation factor G	-	-	COG0480	J	d__Bacteria;k__norank;p__Bacteroidetes;c__Bacteroidia;o__Marinilabiliales;f__Marinilabiliaceae;g__Marinilabilia;s__Marinilabilia_salmonicolor	4.459	3.696	5.398	2.536	7.362	0	0	0	0	0	4.586	1.031	4.488	1.166	1.493
comp21021_c0_seq1.404.909.minus.HGD3_1	K02003	-	-	-	COG1136	V	d__Bacteria;k__norank;p__Bacteroidetes;c__Bacteroidia;o__Marinilabiliales;f__Marinilabiliaceae;g__Saccharicrinis;s__Saccharicrinis_fermentans	1.55	3.683	10.35	8.748	0.311	0	0	0	0	0	0.428	0.884	13.369	0	0
comp47667_c0_seq1.290.1936.plus.XSD4_1	K04077	chaperonin GroEL	ko03018,ko04940,ko05152	-	COG0459	O	d__Bacteria;k__norank;p__Bacteroidetes;c__Bacteroidia;o__Marinilabiliales;f__Prolixibacteraceae;g__Sunxiuqinia;s__Sunxiuqinia_dokdonensis	0.832	3.671	3.873	57.479	20.191	5.844	0.346	0.234	0.678	0.573	1.777	3.044	8.723	51.333	19.135
comp68181_c0_seq1.1.391.minus.XSD2_1	K02355	elongation factor G	-	-	COG0480	J	d__Bacteria;k__norank;p__Bacteroidetes;c__Bacteroidia;o__Marinilabiliales;f__Marinilabiliaceae;g__Saccharicrinis;s__Saccharicrinis_fermentans	0	3.645	8.281	3.602	2.61	0	0	0	0	0	0	3.056	8.486	1.035	1.664
comp33118_c0_seq1.273.902.minus.S0_1	K02906	large subunit ribosomal protein L3	ko03010	-	COG0087	J	d__Bacteria;k__norank;p__Bacteroidetes;c__Bacteroidia;o__Marinilabiliales;f__Prolixibacteraceae;g__Draconibacterium;s__Draconibacterium_orientale	7.801	3.633	8.432	0.249	6.273	228.851	2.847	4.607	2.008	0.81	4.617	1.51	3.617	0.289	3.52
comp191288_c0_seq1.1.362.minus.HGD1_1	K00346	Na+-transporting NADH:ubiquinone oxidoreductase subunit A [EC:1.6.5.-]	-	1.6.5.-	COG1726	C	d__Bacteria;k__norank;p__Bacteroidetes;c__Bacteroidia;o__Marinilabiliales;f__Marinilabiliaceae;g__Saccharicrinis;s__Saccharicrinis_marinus	0	3.62	0	0	0	0	0	0	2.374	0	0	0	0	0	0
comp43200_c0_seq1.1.1785.minus.HGD2_1	K04043	molecular chaperone DnaK	ko03018,ko05152	-	COG0443	O	d__Bacteria;k__norank;p__Bacteroidetes;c__Bacteroidia;o__Marinilabiliales;f__Marinifilaceae;g__Marinifilum;s__Marinifilum_fragile	1.147	3.607	24.565	5.691	71.278	13.598	0.692	18.14	5.399	8.201	1.792	0.687	13.714	7.834	21.937
comp20470_c0_seq1.64.492.minus.HGD4_1	K01265	methionyl aminopeptidase [EC:3.4.11.18]	-	3.4.11.18	COG0024	J	d__Bacteria;k__norank;p__Bacteroidetes;c__Bacteroidia;o__Marinilabiliales;f__Marinilabiliaceae;g__Saccharicrinis;s__Saccharicrinis_marinus	0.955	3.582	2.718	1.803	7.381	0	0	0	0	0	0.524	1.903	4.905	0	8.608
comp48783_c0_seq1.14.1009.plus.S1_1	K10543	D-xylose transport system substrate-binding protein	ko02010	-	COG4213	G	d__Bacteria;k__norank;p__Bacteroidetes;c__Bacteroidia;o__Marinilabiliales;f__Prolixibacteraceae;g__Sunxiuqinia;s__Sunxiuqinia_dokdonensis	0	3.582	0.996	1.103	0.284	0	37.996	0.208	3.547	0.316	0	2.381	0.992	0.596	0.877
comp11314_c0_seq1.2.283.plus.HGD4_1	K04078	chaperonin GroES	-	-	COG0234	O	d__Bacteria;k__norank;p__Bacteroidetes;c__Bacteroidia;o__Marinilabiliales;f__Marinilabiliaceae;g__Anaerophaga;s__Anaerophaga_thermohalophila	44.212	3.506	3.488	2.883	7.655	3.109	0	0	0	0	24.653	2.958	1.582	2.884	35.341
comp222196_c0_seq1.1.343.minus.XSD1_1	K00208	enoyl-[acyl-carrier protein] reductase I [EC:1.3.1.9]	ko00061	1.3.1.9,1.3.1.10	COG0623	I	d__Bacteria;k__norank;p__Bacteroidetes;c__Bacteroidia;o__Marinilabiliales;f__Prolixibacteraceae;g__Draconibacterium;s__Draconibacterium_sediminis	0	3.493	0	0	0	0	0	0	0	0	0	5.131	1.187	0	0
comp221148_c0_seq1.1.343.minus.HGD1_1	K00948	ribose-phosphate pyrophosphokinase [EC:2.7.6.1]	ko00030,ko00230	2.7.6.1	COG0462	F	d__Bacteria;k__norank;p__Bacteroidetes;c__Bacteroidia;o__Marinilabiliales;f__Marinilabiliaceae;g__Geofilum;s__Geofilum_rubicundum	0	3.493	0	0	0	0	0.44	0	0	0	0	0.368	0	0	0.394
comp32467_c0_seq1.1.283.minus.S0_1	K02358	elongation factor Tu	ko04626	-	COG0050	J	d__Bacteria;k__norank;p__Bacteroidetes;c__Bacteroidia;o__Marinilabiliales;f__Prolixibacteraceae;g__Draconibacterium;s__Draconibacterium_orientale	9.976	3.455	0	0	4.111	82.49	0.598	1.015	2.269	3.043	14.105	3.891	0.777	0	2.077
comp63272_c0_seq1.1.438.minus.XSD2_1	K02003	-	-	-	COG1136	V	d__Bacteria;k__norank;p__Bacteroidetes;c__Bacteroidia;o__Marinilabiliales;f__Marinilabiliaceae;g__Saccharicrinis;s__Saccharicrinis_fermentans	0	3.455	54.3	9.866	0.375	0	0.315	0	0	0	0	0.786	12.478	0.224	0.286
comp23400_c0_seq1.1.473.minus.HGD4_1	K02357	elongation factor Ts	-	-	COG0264	J	d__Bacteria;k__norank;p__Bacteroidetes;c__Bacteroidia;o__Marinilabiliales;f__Prolixibacteraceae;g__Draconibacterium;s__Draconibacterium_orientale	1.683	3.43	23.9	0.352	18.451	1.573	3.774	9.552	2.817	4.229	0	0.957	7.465	0.202	14.122
comp16965_c0_seq1.1.314.minus.HGD2_1	K03086	RNA polymerase primary sigma factor	-	-	COG0568	K	d__Bacteria;k__norank;p__Bacteroidetes;c__Bacteroidia;o__Marinilabiliales;f__Marinilabiliaceae;g__Saccharicrinis;s__Saccharicrinis_marinus	0	3.43	11.686	19.632	2.335	0	0	0.859	0.965	0	0	4.529	3.33	4.156	43.041
comp42657_c0_seq1.61.346.minus.XSD4_1	K04078	chaperonin GroES	-	-	COG0234	O	d__Bacteria;k__norank;p__Bacteroidetes;c__Bacteroidia;o__Marinilabiliales;f__Marinilabiliaceae;g__Thermophagus;s__Thermophagus_xiamenensis	5.67	3.392	0	1.047	9.441	0	0	2.004	1.122	0	11.525	0.957	0	0.399	27.616
comp31752_c0_seq3.776.2650.minus.HGD2_1	K02355	elongation factor G	-	-	COG0480	J	d__Bacteria;k__norank;p__Bacteroidetes;c__Bacteroidia;o__Marinilabiliales;f__Prolixibacteraceae;g__Draconibacterium;s__Draconibacterium_sediminis	1.363	3.38	31.049	0.629	6.849	11.819	2.406	7.886	1.539	1.976	0.402	1.301	5.689	0.088	2.833
comp31203_c0_seq1.2.355.plus.HGD2_1	K02888	large subunit ribosomal protein L21	ko03010	-	COG0261	J	d__Bacteria;k__norank;p__Bacteroidetes;c__Bacteroidia;o__Marinilabiliales;f__Prolixibacteraceae;g__Draconibacterium;s__Draconibacterium_sediminis	15.115	3.367	49.22	4.151	14.56	74.511	6.904	30.399	5.816	10.098	17.409	1.768	16.073	1.192	12.242
comp33154_c0_seq2.12.305.plus.S0_1	K02890	large subunit ribosomal protein L22	ko03010	-	COG0091	J	d__Bacteria;k__norank;p__Bacteroidetes;c__Bacteroidia;o__Marinilabiliales;f__Prolixibacteraceae;g__Draconibacterium;s__norank	12.585	3.354	3.276	0	0	778.746	5.19	1.926	1.095	0	19.807	0.466	0	0	0
comp43730_c0_seq1.1.321.minus.HGD1_1	K02982	small subunit ribosomal protein S3	ko03010	-	COG0092	J	d__Bacteria;k__norank;p__Bacteroidetes;c__Bacteroidia;o__Marinilabiliales;f__Prolixibacteraceae;g__Draconibacterium;s__norank	10.902	3.342	1.14	0	1.703	266.369	1.478	2.525	0	0.632	14.085	2.799	4.538	0.338	0.432
comp27633_c0_seq1.78.368.plus.HGD4_1	K02892	large subunit ribosomal protein L23	ko03010	-	COG0089	J	d__Bacteria;k__norank;p__Bacteroidetes;c__Bacteroidia;o__Marinilabiliales;f__Marinifilaceae;g__Marinifilum;s__Marinifilum_fragile	0	3.342	9.972	0.343	16.592	0	0.582	0	0	0	0	2.344	6.048	0.395	0.502
comp35351_c0_seq1.1.736.minus.HGD4_1	K03043	DNA-directed RNA polymerase subunit beta [EC:2.7.7.6]	ko00230,ko00240,ko03020	2.7.7.6	COG0085	K	d__Bacteria;k__norank;p__Bacteroidetes;c__Bacteroidia;o__Marinilabiliales;f__Marinilabiliaceae;g__Alkaliflexus;s__Alkaliflexus_imshenetskii	0	3.342	5.375	0.103	29.934	0	0.33	0.885	0	0	0	2.504	6.221	0	0
comp168020_c0_seq1.1.222.minus.HGD1_1	K01704	3-isopropylmalate/(R)-2-methylmalate dehydratase small subunit [EC:4.2.1.33 4.2.1.35]	ko00290,ko00660	4.2.1.33,4.2.1.35	COG0066	E	d__Bacteria;k__norank;p__Bacteroidetes;c__Bacteroidia;o__Marinilabiliales;f__Marinilabiliaceae;g__Saccharicrinis;s__Saccharicrinis_fermentans	0	3.342	0	0	0	0	0	0	0	0	0	0	0	0	0
comp31752_c0_seq1.516.937.minus.HGD2_1	K02926	large subunit ribosomal protein L4	ko03010	-	COG0088	J	d__Bacteria;k__norank;p__Bacteroidetes;c__Bacteroidia;o__Marinilabiliales;f__Prolixibacteraceae;g__Draconibacterium;s__Draconibacterium_sediminis	0.487	3.316	15.415	0	8.699	19.836	1.683	4.659	0	3.557	2.133	1.939	4.085	0	5.139
comp35730_c0_seq1.201.575.plus.HGD3_1	K02950	small subunit ribosomal protein S12	ko03010	-	COG0048	J	d__Bacteria;k__norank;p__Bacteroidetes;c__Bacteroidia;o__Marinilabiliales;f__Marinilabiliaceae;g__Alkaliflexus;s__Alkaliflexus_imshenetskii	0	3.304	11.173	23.366	19.468	8.41	0	1.379	2.921	9.169	0	2.308	11.428	4.463	10.476
comp26950_c0_seq1.1.324.minus.HGD3_1	K02355	elongation factor G	-	-	COG0480	J	d__Bacteria;k__norank;p__Bacteroidetes;c__Bacteroidia;o__Marinilabiliales;f__Marinilabiliaceae;g__Saccharicrinis;s__Saccharicrinis_fermentans	1.358	3.291	7.3	10.448	4.487	0	0.488	8.302	3.704	0	0.743	3.167	10.241	2.994	2.986
comp21582_c0_seq1.10.405.plus.XSD4_1	K01953	asparagine synthase (glutamine-hydrolysing) [EC:6.3.5.4]	ko00250,ko00910	6.3.5.4	COG0367	E	d__Bacteria;k__norank;p__Bacteroidetes;c__Bacteroidia;o__Marinilabiliales;f__Marinilabiliaceae;g__Anaerophaga;s__Anaerophaga_thermohalophila	0	3.253	0	0	0	0	0.362	0	0	0	0	0	0	0	19.764
comp167314_c0_seq1.71.431.minus.HGD1_1	K00703	starch synthase [EC:2.4.1.21]	ko00500	2.4.1.21	-	-	d__Bacteria;k__norank;p__Bacteroidetes;c__Bacteroidia;o__Marinilabiliales;f__Marinilabiliaceae;g__Saccharicrinis;s__Saccharicrinis_fermentans	0	3.253	0	0	0	0	0	0	0	0	0	0	0	0	0
comp34563_c0_seq2.1.496.minus.XSD0_1	K02906	large subunit ribosomal protein L3	ko03010	-	COG0087	J	d__Bacteria;k__norank;p__Bacteroidetes;c__Bacteroidia;o__Marinilabiliales;f__Prolixibacteraceae;g__Draconibacterium;s__Draconibacterium_orientale	30.928	3.228	0	0	0.961	62.654	0.267	0.937	0	0.731	54.665	1.35	1.474	0	0.737
comp24805_c0_seq1.8.271.minus.HGD0_1	K02909	large subunit ribosomal protein L31	ko03010	-	COG0254	J	d__Bacteria;k__norank;p__Bacteroidetes;c__Bacteroidia;o__Marinilabiliales;f__Prolixibacteraceae;g__Draconibacterium;s__Draconibacterium_orientale	77.986	3.228	0	0	0	13.636	0	0	0	0	53.194	1.633	0.87	0	0.584
comp52692_c0_seq1.70.513.plus.XSD1_1	K02939	large subunit ribosomal protein L9	ko03010	-	COG0359	J	d__Bacteria;k__norank;p__Bacteroidetes;c__Bacteroidia;o__Marinilabiliales;f__Marinilabiliaceae;g__Saccharicrinis;s__Saccharicrinis_fermentans	0	3.139	14.426	9.443	14.12	0	0.315	3.826	1.226	0.415	0	7.856	16.21	3.371	14.199
comp26451_c0_seq3.2.271.plus.HGD4_1	K02965	small subunit ribosomal protein S19	ko03010	-	COG0185	J	d__Bacteria;k__norank;p__Bacteroidetes;c__Bacteroidia;o__Marinilabiliales;f__Prolixibacteraceae;g__Draconibacterium;s__norank	4.439	3.126	30.521	0.385	20.054	155.071	2.595	8.823	6.155	18.062	11.657	1.056	2.531	0	9.002
comp125897_c0_seq1.1.335.minus.HGD2_1	K00384	thioredoxin reductase (NADPH) [EC:1.8.1.9]	ko00240,ko00450	1.8.1.9	COG0492	O	d__Bacteria;k__norank;p__Bacteroidetes;c__Bacteroidia;o__Marinilabiliales;f__Marinilabiliaceae;g__Anaerophaga;s__Anaerophaga_thermohalophila	0	3.126	2.665	0.277	1.062	0	0	3.93	0	0	0	1.878	0.611	0	0.813
comp28420_c0_seq1.1.612.minus.HGD2_1	K00658	2-oxoglutarate dehydrogenase E2 component (dihydrolipoamide succinyltransferase) [EC:2.3.1.61]	ko00020,ko00310	2.3.1.61	COG0508	C	d__Bacteria;k__norank;p__Bacteroidetes;c__Bacteroidia;o__Marinilabiliales;f__Prolixibacteraceae;g__Draconibacterium;s__Draconibacterium_sediminis	0.615	3.114	31.978	0.77	0.247	14.76	6.495	11.66	2.478	2.806	0	1.215	2.006	0.443	1.525
comp31151_c0_seq2.170.367.plus.HGD2_1	K02916	large subunit ribosomal protein L35	ko03010	-	COG0291	J	d__Bacteria;k__norank;p__Bacteroidetes;c__Bacteroidia;o__Marinilabiliales;f__Prolixibacteraceae;g__Draconibacterium;s__norank	0	3.114	1.238	0	1.227	0	1.085	5.492	0	0	0	0	0	0	9.218
comp50310_c0_seq7.397.594.plus.HGD1_1	K02904	large subunit ribosomal protein L29	ko03010	-	ENOG411226R	J	d__Bacteria;k__norank;p__Bacteroidetes;c__Bacteroidia;o__Marinilabiliales;f__Marinilabiliaceae;g__Saccharicrinis;s__Saccharicrinis_marinus	0	3.114	0	0	0	0	0	0	0	0	0	0	0	0	0
comp30101_c0_seq6.40.825.plus.XSD2_1	K02358	elongation factor Tu	ko04626	-	COG0050	J	d__Bacteria;k__norank;p__Bacteroidetes;c__Bacteroidia;o__Marinilabiliales;f__Marinilabiliaceae;g__Thermophagus;s__Thermophagus_xiamenensis	1.147	3.101	0.664	0.399	1.41	4.346	1.353	0.286	1.774	3.024	0.57	0.687	0.899	0.158	1.537
comp32800_c0_seq1.29.2233.minus.XSD4_1	K00962	polyribonucleotide nucleotidyltransferase [EC:2.7.7.8]	ko00230,ko00240,ko03018	2.7.7.8	COG1185	J	d__Bacteria;k__norank;p__Bacteroidetes;c__Bacteroidia;o__Marinilabiliales;f__Marinifilaceae;g__Marinifilum;s__Marinifilum_fragile	1.998	3.101	14.117	25.493	36.124	0	0	0.364	1.695	1.522	2.031	1.227	17.001	18.981	32.457
comp404385_c0_seq1.1.301.minus.HGD1_1	K03686	molecular chaperone DnaJ	-	-	COG0484	O	d__Bacteria;k__norank;p__Bacteroidetes;c__Bacteroidia;o__Marinilabiliales;f__Marinilabiliaceae;g__Anaerophaga;s__Anaerophaga_thermohalophila	0	3.101	0	0	0	0	0	0	0	0	0	0	0	0	0
comp21302_c0_seq1.30.407.minus.S2_1	K02935	large subunit ribosomal protein L7/L12	ko03010	-	COG0222	J	d__Bacteria;k__norank;p__Bacteroidetes;c__Bacteroidia;o__Marinilabiliales;f__Marinilabiliaceae;g__Saccharicrinis;s__Saccharicrinis_fermentans	3.362	3.076	4.59	2.137	17.902	10.414	0	12.883	3.052	47.27	4.917	0.97	4.207	2.727	35.722
comp236756_c0_seq1.1.307.minus.XSD1_1	K11381	2-oxoisovalerate dehydrogenase E1 component [EC:1.2.4.4]	ko00280	1.2.4.4	COG0022	C	d__Bacteria;k__norank;p__Bacteroidetes;c__Bacteroidia;o__Marinilabiliales;f__Prolixibacteraceae;g__Draconibacterium;s__Draconibacterium_orientale	0	3.063	0.611	0	1.822	10.901	0	0	0	0	0	3.007	0	0	0
comp29438_c0_seq1.74.1609.plus.HGD4_1	K06950	uncharacterized protein	-	-	-	-	d__Bacteria;k__norank;p__Bacteroidetes;c__Bacteroidia;o__Marinilabiliales;f__Marinifilaceae;g__Marinifilum;s__Marinifilum_fragile	0.113	3.05	7.994	0.366	65.775	0	0.818	4.164	0	0	0	3.155	8.055	0.478	4.053
comp31991_c0_seq2.1.450.minus.XSD4_1	K03088	RNA polymerase sigma-70 factor, ECF subfamily	-	-	COG1595	K	d__Bacteria;k__norank;p__Bacteroidetes;c__Bacteroidia;o__Marinilabiliales;f__Marinilabiliaceae;g__Saccharicrinis;s__Saccharicrinis_fermentans	0	3.038	4.703	1.493	6.153	0	0	0	0	0	0	0.503	3.74	0.864	12.738
comp22522_c0_seq1.1.309.minus.XSD2_1	K02939	large subunit ribosomal protein L9	ko03010	-	COG0359	J	d__Bacteria;k__norank;p__Bacteroidetes;c__Bacteroidia;o__Marinilabiliales;f__Marinifilaceae;g__Marinifilum;s__Marinifilum_fragile	3.622	3.025	9.006	4.658	3.599	0	0	0	0.991	0	18.244	3.388	6.156	1.425	3.647
comp33336_c0_seq3.165.713.minus.HGD0_1	K02601	transcriptional antiterminator NusG	-	-	COG0250	K	d__Bacteria;k__norank;p__Bacteroidetes;c__Bacteroidia;o__Marinilabiliales;f__Prolixibacteraceae;g__Draconibacterium;s__Draconibacterium_sediminis	35.619	2.987	3.427	0.587	9.972	85.824	1.683	5.466	0	0.692	53.805	0.81	0.331	0.171	1.302
comp32872_c0_seq2.63.377.plus.S0_1	K02888	large subunit ribosomal protein L21	ko03010	-	COG0261	J	d__Bacteria;k__norank;p__Bacteroidetes;c__Bacteroidia;o__Marinilabiliales;f__Prolixibacteraceae;g__Draconibacterium;s__Draconibacterium_sediminis	0.714	2.975	0.589	0	0	34.521	2.564	0	2.947	0	3.131	1.669	0.676	1.403	0
comp12704_c0_seq1.1.313.minus.XSD2_1	K03386	peroxiredoxin (alkyl hydroperoxide reductase subunit C) [EC:1.11.1.15]	-	1.11.1.15	COG0450	O	d__Bacteria;k__norank;p__Bacteroidetes;c__Bacteroidia;o__Marinilabiliales;f__Prolixibacteraceae;g__Sunxiuqinia;s__Sunxiuqinia_dokdonensis	0	2.975	0.589	0	0	0	0	0	0	0	1.568	2.504	8.774	2.104	0
comp24880_c0_seq1.11.619.plus.HGD4_1	K04564	superoxide dismutase, Fe-Mn family [EC:1.15.1.1]	ko04146,ko05016	1.15.1.1	COG0605	P	d__Bacteria;k__norank;p__Bacteroidetes;c__Bacteroidia;o__Marinilabiliales;f__Marinilabiliaceae;g__Marinilabilia;s__Marinilabilia_salmonicolor	13.417	2.949	6.522	10.227	74.62	3.484	0	0.364	0.417	0.277	24.362	1.399	4.926	13.931	94.461
comp30708_c0_seq1.1.316.minus.S0_1	K02967	small subunit ribosomal protein S2	ko03010	-	COG0052	J	d__Bacteria;k__norank;p__Bacteroidetes;c__Bacteroidia;o__Marinilabiliales;f__Prolixibacteraceae;g__Draconibacterium;s__Draconibacterium_orientale	10.582	2.937	1.751	0.606	2.335	32.816	0.503	0	0	0	9.519	0.822	0	0.346	1.569
comp17532_c0_seq1.266.583.minus.HGD0_1	K07213	copper chaperone	ko04978	-	ENOG410XUQ1	P	d__Bacteria;k__norank;p__Bacteroidetes;c__Bacteroidia;o__Marinilabiliales;f__Prolixibacteraceae;g__Draconibacterium;s__Draconibacterium_sediminis	14.815	2.937	0	0	0	0	0	0	0	0	33.235	1.24	0	0.346	0
comp77668_c0_seq1.1.391.minus.HGD2_1	K03406	methyl-accepting chemotaxis protein	ko02020,ko02030	-	COG0840	S	d__Bacteria;k__norank;p__Bacteroidetes;c__Bacteroidia;o__Marinilabiliales;f__Marinilabiliaceae;g__Alkaliflexus;s__Alkaliflexus_imshenetskii	0	2.924	12.199	3.151	3.489	0	0.377	0	0	0	0	1.227	12.485	0	1.328
comp31407_c0_seq1.58.633.plus.HGD4_1	K03088	RNA polymerase sigma-70 factor, ECF subfamily	-	-	ENOG41120FY	K	d__Bacteria;k__norank;p__Bacteroidetes;c__Bacteroidia;o__Marinilabiliales;f__Marinifilaceae;g__Marinifilum;s__Marinifilum_fragile	0	2.924	4.288	1.244	28.203	0	3.633	9.083	0	0.296	0	1.313	3.402	0.96	4.326
comp31076_c0_seq1.90.1139.plus.HGD4_1	K07568	S-adenosylmethionine:tRNA ribosyltransferase-isomerase [EC:5.-.-.-]	-	2.4.99.17	COG0809	J	d__Bacteria;k__norank;p__Bacteroidetes;c__Bacteroidia;o__Marinilabiliales;f__Prolixibacteraceae;g__Prolixibacter;s__Prolixibacter_bellariivorans	0	2.924	2.016	0.347	33.542	0	0.22	1.379	0.443	0.158	0	2.897	2.805	0.644	4.148
comp202394_c0_seq1.1.391.minus.HGD1_1	K01649	2-isopropylmalate synthase [EC:2.3.3.13]	ko00290,ko00620	2.3.3.13	COG0119	E	d__Bacteria;k__norank;p__Bacteroidetes;c__Bacteroidia;o__Marinilabiliales;f__Marinilabiliaceae;g__Anaerophaga;s__Anaerophaga_thermohalophila	0	2.924	0	0	0	0	0	0	0	0	0	0	0	0	0
comp14963_c0_seq1.1.320.minus.XSD2_1	K00927	phosphoglycerate kinase [EC:2.7.2.3]	ko00010,ko00710	2.7.2.3	COG0126	G	d__Bacteria;k__norank;p__Bacteroidetes;c__Bacteroidia;o__Marinilabiliales;f__Marinilabiliaceae;g__Saccharicrinis;s__Saccharicrinis_fermentans	0	2.899	6.915	2.085	10.943	0	0	0	0.965	0	0	1.62	11.169	1.026	11.823
comp32467_c0_seq3.1.283.minus.S0_1	K02358	elongation factor Tu	ko04626	-	COG0050	J	d__Bacteria;k__norank;p__Bacteroidetes;c__Bacteroidia;o__Marinilabiliales;f__Prolixibacteraceae;g__Sunxiuqinia;s__Sunxiuqinia_dokdonensis	45.905	2.873	0	0	4.111	338.913	0.598	0	1.122	1.522	53.362	4.345	1.561	0	1.042
comp31543_c0_seq2.500.784.plus.HGD0_1	K04078	chaperonin GroES	-	-	COG0234	O	d__Bacteria;k__norank;p__Bacteroidetes;c__Bacteroidia;o__Marinilabiliales;f__Marinilabiliaceae;g__Anaerophaga;s__Anaerophaga_thermohalophila	25.475	2.873	0.687	0	0.687	0	0	0	0	0.751	36.88	0.97	0	0	5.197
comp22284_c0_seq1.1.396.minus.HGD0_1	K04043	molecular chaperone DnaK	ko03018,ko05152	-	COG0443	O	d__Bacteria;k__norank;p__Bacteroidetes;c__Bacteroidia;o__Marinilabiliales;f__Prolixibacteraceae;g__Sunxiuqinia;s__Sunxiuqinia_dokdonensis	47.535	2.861	5.979	7.72	2.564	0	0	0	0	0	51.041	2.394	2.445	9.649	3.589
comp38128_c0_seq1.1.323.minus.XSD1_1	K02992	small subunit ribosomal protein S7	ko03010	-	COG0049	J	d__Bacteria;k__norank;p__Bacteroidetes;c__Bacteroidia;o__Marinilabiliales;f__Prolixibacteraceae;g__Draconibacterium;s__Draconibacterium_sediminis	6.187	2.861	0	0	2.271	0	0	0	0	0	6.027	0.798	1.294	0	0
comp33279_c0_seq1.142.654.plus.HGD0_1	K02886	large subunit ribosomal protein L2	ko03010	-	COG0090	J	d__Bacteria;k__norank;p__Bacteroidetes;c__Bacteroidia;o__Marinilabiliales;f__Prolixibacteraceae;g__Draconibacterium;s__Draconibacterium_orientale	56.448	2.848	2.476	0	17.948	239.64	0.786	1.353	1.539	0	69.147	2.16	3.56	0.184	6.162
comp8405_c0_seq1.1.321.minus.HGD1_1	K03043	DNA-directed RNA polymerase subunit beta [EC:2.7.7.6]	ko00230,ko00240,ko03020	2.7.7.6	COG0085	K	d__Bacteria;k__norank;p__Bacteroidetes;c__Bacteroidia;o__Marinilabiliales;f__Prolixibacteraceae;g__Prolixibacter;s__Prolixibacter_bellariivorans	0	2.848	1.706	0	1.135	5.113	0.975	0	0	0	0.753	0.405	0	0	0
comp158016_c0_seq1.1.246.minus.HGD1_1	K04077	chaperonin GroEL	ko03018,ko04940,ko05152	-	COG0459	O	d__Bacteria;k__norank;p__Bacteroidetes;c__Bacteroidia;o__Marinilabiliales;f__Marinilabiliaceae;g__Alkaliflexus;s__Alkaliflexus_imshenetskii	0	2.835	0	0	0	3.709	0	0	0	0	2.189	0	0	0	0
comp59502_c0_seq1.1.515.minus.XSD0_1	K00226	dihydroorotate dehydrogenase (fumarate) [EC:1.3.98.1]	ko00240	1.3.98.1	COG0167	F	d__Bacteria;k__norank;p__Bacteroidetes;c__Bacteroidia;o__Marinilabiliales;f__Prolixibacteraceae;g__Draconibacterium;s__Draconibacterium_sediminis	12.826	2.81	0	0.315	3.049	4.196	0	0	0	0	18.656	1.277	0.705	0.544	7.712
comp23588_c0_seq1.1.704.minus.XSD4_1	K00927	phosphoglycerate kinase [EC:2.7.2.3]	ko00010,ko00710	2.7.2.3	COG0126	G	d__Bacteria;k__norank;p__Bacteroidetes;c__Bacteroidia;o__Marinilabiliales;f__Marinilabiliaceae;g__Saccharicrinis;s__Saccharicrinis_fermentans	0	2.81	7.557	3.465	1.895	0	0.362	0.625	0.339	0	0	1.608	5.343	1.131	14.059
comp31517_c0_seq2.48.491.minus.HGD2_1	K02939	large subunit ribosomal protein L9	ko03010	-	COG0359	J	d__Bacteria;k__norank;p__Bacteroidetes;c__Bacteroidia;o__Marinilabiliales;f__Marinilabiliaceae;g__Saccharicrinis;s__Saccharicrinis_fermentans	2.284	2.797	15.264	4.17	2.591	0	0.944	0	2.452	0	1.507	2.553	2.949	2.157	7.103
comp27304_c0_seq1.212.619.plus.HGD4_1	K02994	small subunit ribosomal protein S8	ko03010	-	COG0096	J	d__Bacteria;k__norank;p__Bacteroidetes;c__Bacteroidia;o__Marinilabiliales;f__Prolixibacteraceae;g__Draconibacterium;s__norank	8.126	2.785	10.365	0.216	18.662	112.478	1.777	8.563	1.382	2.786	6.689	0.884	1.424	0.245	9.822
comp23534_c0_seq1.1.327.minus.HGD3_1	K02469	DNA gyrase subunit A [EC:5.99.1.3]	-	5.99.1.3	COG0188	L	d__Bacteria;k__norank;p__Bacteroidetes;c__Bacteroidia;o__Marinilabiliales;f__Marinilabiliaceae;g__Geofilum;s__Geofilum_rubicundum	1.344	2.785	10.418	3.212	4.432	0	0	0	0	0	3.675	0	6.429	5.296	0
comp222714_c0_seq1.47.298.plus.HGD1_1	K03076	preprotein translocase subunit SecY	ko03060,ko03070	-	COG0201	U	d__Bacteria;k__norank;p__Bacteroidetes;c__Bacteroidia;o__Marinilabiliales;f__Marinilabiliaceae;g__Geofilum;s__Geofilum_rubicundum	0	2.785	0	0	0	0	0	0	0	0	0	0	0	0	0
comp32081_c0_seq1.4.381.minus.XSD0_1	K02935	large subunit ribosomal protein L7/L12	ko03010	-	COG0222	J	d__Bacteria;k__norank;p__Bacteroidetes;c__Bacteroidia;o__Marinilabiliales;f__Prolixibacteraceae;g__Draconibacterium;s__Draconibacterium_sediminis	21.292	2.696	1.834	0	9.184	64.546	2.359	2.03	0	0	39.338	2.909	1.05	0.272	5.254
comp251638_c0_seq1.1.375.minus.HGD1_1	K02338	DNA polymerase III subunit beta [EC:2.7.7.7]	ko00230,ko00240,ko03030,ko03430,ko03440	2.7.7.7	COG0592	L	d__Bacteria;k__norank;p__Bacteroidetes;c__Bacteroidia;o__Marinilabiliales;f__Marinilabiliaceae;g__Marinilabilia;s__Marinilabilia_salmonicolor	0	2.696	0	0.239	0	0	0	0	0	0	0	0	0	0	0
comp56915_c0_seq1.1.733.minus.HGD4_1	K07024	-	-	-	COG0561	S	d__Bacteria;k__norank;p__Bacteroidetes;c__Bacteroidia;o__Marinilabiliales;f__Marinifilaceae;g__Marinifilum;s__Marinifilum_fragile	0	2.683	2.401	0.103	17.041	0	2.029	0.286	0	0	0	1.399	2.316	0.719	3.386
comp34229_c0_seq6.269.979.plus.XSD0_1	K02982	small subunit ribosomal protein S3	ko03010	-	COG0092	J	d__Bacteria;k__norank;p__Bacteroidetes;c__Bacteroidia;o__Marinilabiliales;f__Prolixibacteraceae;g__Draconibacterium;s__norank	16.015	2.671	1.608	0.216	1.905	165.429	0.708	0.911	0	0	31.866	2.124	1.158	0	0.686
comp30935_c0_seq1.487.1149.plus.HGD0_1	K03386	peroxiredoxin (alkyl hydroperoxide reductase subunit C) [EC:1.11.1.15]	-	1.11.1.15	COG0450	O	d__Bacteria;k__norank;p__Bacteroidetes;c__Bacteroidia;o__Marinilabiliales;f__Marinilabiliaceae;g__Thermophagus;s__Thermophagus_xiamenensis	74.078	2.658	11.339	48.323	22.947	8.298	0.566	0.338	0	0.771	73.713	0.319	9.96	60.158	20.755
comp20434_c0_seq1.4.750.plus.HGD3_1	K02003	-	-	-	COG1136	V	d__Bacteria;k__norank;p__Bacteroidetes;c__Bacteroidia;o__Marinilabiliales;f__Marinifilaceae;g__Marinifilum;s__Marinifilum_fragile	4.193	2.645	72.207	111.052	26.491	1.836	0.33	3.488	8.164	5.375	4.887	2.75	30.593	3.774	6.836
comp21739_c0_seq1.3.506.plus.HGD4_1	K00262	glutamate dehydrogenase (NADP+) [EC:1.4.1.4]	ko00250,ko00330,ko00910	1.4.1.4	COG0334	E	d__Bacteria;k__norank;p__Bacteroidetes;c__Bacteroidia;o__Marinilabiliales;f__Marinilabiliaceae;g__Saccharicrinis;s__Saccharicrinis_fermentans	0	2.645	3.163	4.081	20.246	0	0.535	1.405	0	0	0.428	1.105	1.453	0.377	6.543
comp29792_c0_seq1.148.897.minus.HGD2_1	K02477	two-component system, LytT family, response regulator	-	-	COG3279	T	d__Bacteria;k__norank;p__Bacteroidetes;c__Bacteroidia;o__Marinilabiliales;f__Prolixibacteraceae;g__Draconibacterium;s__Draconibacterium_orientale	0	2.633	32.204	0.507	0.394	2.735	1.982	1.718	2.921	0.672	0	0.687	4.545	0	0.604
comp30809_c0_seq2.149.407.minus.XSD4_1	K02952	small subunit ribosomal protein S13	ko03010	-	COG0099	J	d__Bacteria;k__norank;p__Bacteroidetes;c__Bacteroidia;o__Marinilabiliales;f__Marinilabiliaceae;g__Saccharicrinis;s__Saccharicrinis_fermentans	9.332	2.633	3.14	3.245	6.263	0	0.676	0	0	0	16.325	0	3.553	1.28	4.142
comp510_c0_seq1.1.301.minus.HGD1_1	K03561	biopolymer transport protein ExbB	-	-	COG0811	U	d__Bacteria;k__norank;p__Bacteroidetes;c__Bacteroidia;o__Marinilabiliales;f__Prolixibacteraceae;g__Draconibacterium;s__Draconibacterium_orientale	2.264	2.62	4.386	0	0.623	22.421	2.17	1.848	1.043	1.383	0	9.28	3.567	0.373	0.476
comp35629_c0_seq4.1665.2090.plus.HGD3_1	K02890	large subunit ribosomal protein L22	ko03010	-	COG0091	J	d__Bacteria;k__norank;p__Bacteroidetes;c__Bacteroidia;o__Marinilabiliales;f__Prolixibacteraceae;g__Draconibacterium;s__norank	5.773	2.62	21.938	17.195	50.547	0	0	1.744	3.886	9.229	5.808	1.645	16.188	9.324	47.621
comp39918_c0_seq2.1.300.minus.HGD1_1	K13993	HSP20 family protein	ko04141	-	COG0071	O	d__Bacteria;k__norank;p__Bacteroidetes;c__Bacteroidia;o__Marinilabiliales;f__Marinilabiliaceae;g__Saccharicrinis;s__Saccharicrinis_fermentans	0	2.62	0	0	0	0	0	0	0	0	0	1.768	0	0.373	0
comp22674_c0_seq1.1.426.minus.HGD3_1	K04043	molecular chaperone DnaK	ko03018,ko05152	-	COG0443	O	d__Bacteria;k__norank;p__Bacteroidetes;c__Bacteroidia;o__Marinilabiliales;f__Marinifilaceae;g__Marinifilum;s__Marinifilum_fragile	7.25	2.607	4.884	6.555	1.941	0	0.33	0	0	0	9.687	2.16	3.121	4.388	5.934
comp24095_c0_seq1.136.525.plus.HGD4_1	K02948	small subunit ribosomal protein S11	ko03010	-	COG0100	J	d__Bacteria;k__norank;p__Bacteroidetes;c__Bacteroidia;o__Marinilabiliales;f__Prolixibacteraceae;g__Draconibacterium;s__Draconibacterium_orientale	1.614	2.582	1.321	0.225	8.36	27.984	1.887	3.904	1.461	0	2.362	0.933	2.524	0	5.711
comp35431_c0_seq1.336.1967.plus.HGD3_1	K04077	chaperonin GroEL	ko03018,ko04940,ko05152	-	COG0459	O	d__Bacteria;k__norank;p__Bacteroidetes;c__Bacteroidia;o__Marinilabiliales;f__Prolixibacteraceae;g__Sunxiuqinia;s__Sunxiuqinia_dokdonensis	5.655	2.582	12.841	36.119	35.84	0.393	0	0	0.678	2.273	8.343	1.976	11.341	43.219	45.576
comp25905_c0_seq1.130.477.plus.HGD4_1	K02863	large subunit ribosomal protein L1	ko03010	-	COG0081	J	d__Bacteria;k__norank;p__Bacteroidetes;c__Bacteroidia;o__Marinilabiliales;f__Prolixibacteraceae;g__Sunxiuqinia;s__Sunxiuqinia_dokdonensis	1.875	2.582	0	0	6.685	0	0	0	0	0	4.108	0	0	0.307	2.738
comp30602_c0_seq1.1.304.minus.XSD0_1	K02945	small subunit ribosomal protein S1	ko03010	-	COG0539	J	d__Bacteria;k__norank;p__Bacteroidetes;c__Bacteroidia;o__Marinilabiliales;f__Prolixibacteraceae;g__Draconibacterium;s__Draconibacterium_sediminis	30.82	2.557	0	0.629	2.06	59.994	0.519	0	1.017	1.344	38.529	0.859	2.776	0.723	2.77
comp21732_c0_seq1.56.277.plus.HGD0_1	K02867	large subunit ribosomal protein L11	ko03010	-	COG0080	J	d__Bacteria;k__norank;p__Bacteroidetes;c__Bacteroidia;o__Marinilabiliales;f__Prolixibacteraceae;g__Draconibacterium;s__Draconibacterium_sediminis	16.685	2.557	11.188	0.526	8.104	40.271	0	6.012	1.669	0	0	1.448	0	0	3.049
comp10329_c0_seq1.19.537.minus.XSD4_1	K06142	outer membrane protein	-	-	ENOG4111TPU	M	d__Bacteria;k__norank;p__Bacteroidetes;c__Bacteroidia;o__Marinilabiliales;f__Marinilabiliaceae;g__Saccharicrinis;s__Saccharicrinis_marinus	4.902	2.557	8.84	8.494	6.712	0	0	0.442	1.017	0	8.704	0.859	5.969	9.815	12.388
comp33134_c0_seq1.56.322.plus.S0_1	K02961	small subunit ribosomal protein S17	ko03010	-	COG0186	J	d__Bacteria;k__norank;p__Bacteroidetes;c__Bacteroidia;o__Marinilabiliales;f__Prolixibacteraceae;g__Draconibacterium;s__norank	0	2.544	0	0	0	197.852	5.269	1.119	0	0.83	0	3.744	0	0.894	0
comp28505_c0_seq1.1.381.minus.S2_1	K03832	periplasmic protein TonB	-	-	ENOG4111GC9	S	d__Bacteria;k__norank;p__Bacteroidetes;c__Bacteroidia;o__Marinilabiliales;f__Marinifilaceae;g__Marinifilum;s__Marinifilum_fragile	0	2.544	1.344	0	0.897	12.231	4.624	10.619	3.73	0.494	2.408	1.583	0.518	0.267	0
comp42097_c0_seq1.143.412.minus.XSD0_1	K02965	small subunit ribosomal protein S19	ko03010	-	COG0185	J	d__Bacteria;k__norank;p__Bacteroidetes;c__Bacteroidia;o__Marinilabiliales;f__Marinilabiliaceae;g__Saccharicrinis;s__Saccharicrinis_marinus	9.77	2.544	0	0.385	1.483	0	0	0	0	0	8.745	1.056	0	0	1.69
comp27638_c0_seq2.1.393.minus.XSD2_1	K02959	small subunit ribosomal protein S16	ko03010	-	COG0228	J	d__Bacteria;k__norank;p__Bacteroidetes;c__Bacteroidia;o__Marinilabiliales;f__Marinilabiliaceae;g__Thermophagus;s__Thermophagus_xiamenensis	7.914	2.531	4.741	4.235	5.604	5.881	1.478	0.625	10.016	3.379	11.581	1.817	10.874	2.052	2.306
comp33093_c0_seq2.38.604.plus.S0_1	K02982	small subunit ribosomal protein S3	ko03010	-	COG0092	J	d__Bacteria;k__norank;p__Bacteroidetes;c__Bacteroidia;o__Marinilabiliales;f__Prolixibacteraceae;g__Draconibacterium;s__norank	4.75	2.519	0.544	0	0.275	375.606	1.856	2.004	0	0	15.302	2.455	1.891	0.162	0.629
comp33067_c0_seq1.2.313.plus.XSD4_1	K02888	large subunit ribosomal protein L21	ko03010	-	COG0261	J	d__Bacteria;k__norank;p__Bacteroidetes;c__Bacteroidia;o__Marinilabiliales;f__Marinilabiliaceae;g__Anaerophaga;s__Anaerophaga_thermohalophila	5.793	2.519	4.205	2.484	4.194	0	0	0.885	0	0	13.484	1.264	2.733	2.135	6.385
comp75376_c0_seq1.3.312.minus.HGD2_1	K05808	putative sigma-54 modulation protein	-	-	ENOG41124EG	S	d__Bacteria;k__norank;p__Bacteroidetes;c__Bacteroidia;o__Marinilabiliales;f__Marinifilaceae;g__Marinifilum;s__Marinifilum_fragile	0	2.519	10.206	1.864	0.595	0	4.671	4.424	6.964	0	0	2.541	9.572	0.71	2.738
comp56832_c0_seq1.1.311.minus.HGD4_1	K01251	adenosylhomocysteinase [EC:3.3.1.1]	ko00270	3.3.1.1	COG0499	H	d__Bacteria;k__norank;p__Bacteroidetes;c__Bacteroidia;o__Marinilabiliales;f__Prolixibacteraceae;g__Sunxiuqinia;s__Sunxiuqinia_dokdonensis	0	2.519	0.604	0	6.593	0	0	0	0	0	0	0	2.05	0	0
comp32827_c0_seq1.173.442.plus.S0_1	K02963	small subunit ribosomal protein S18	ko03010	-	COG0238	J	d__Bacteria;k__norank;p__Bacteroidetes;c__Bacteroidia;o__Marinilabiliales;f__Prolixibacteraceae;g__Draconibacterium;s__norank	24.86	2.494	0.747	0	1.483	336.759	1.95	1.093	0	0	26.643	0	0	0.881	0.565
comp31192_c0_seq1.17.286.plus.HGD2_1	K02967	small subunit ribosomal protein S2	ko03010	-	COG0052	J	d__Bacteria;k__norank;p__Bacteroidetes;c__Bacteroidia;o__Marinilabiliales;f__Prolixibacteraceae;g__Draconibacterium;s__Draconibacterium_sediminis	0	2.494	11.165	1.54	5.943	3.297	1.29	5.518	0	0	0	0	0	0	2.814
comp26924_c0_seq2.258.875.plus.HGD4_1	K02906	large subunit ribosomal protein L3	ko03010	-	COG0087	J	d__Bacteria;k__norank;p__Bacteroidetes;c__Bacteroidia;o__Marinilabiliales;f__Marinilabiliaceae;g__Anaerophaga;s__Anaerophaga_thermohalophila	0	2.481	5.918	0.507	14.322	0	0.204	4.346	0.417	0	0	1.375	4.272	0.443	0.381
comp27382_c0_seq19.96.665.minus.HGD4_1	K02358	elongation factor Tu	ko04626	-	COG0050	J	d__Bacteria;k__norank;p__Bacteroidetes;c__Bacteroidia;o__Marinilabiliales;f__Marinilabiliaceae;g__Saccharicrinis;s__Saccharicrinis_marinus	0	2.456	2.906	1.695	7.481	24.631	0	5.413	18.127	61.578	0.743	0.822	2.035	0.947	2.636
comp28541_c0_seq1.4.231.plus.S2_1	K07397	putative redox protein	-	-	COG1765	O	d__Bacteria;k__norank;p__Bacteroidetes;c__Bacteroidia;o__Marinilabiliales;f__Prolixibacteraceae;g__Draconibacterium;s__Draconibacterium_orientale	0	2.456	2.921	1.01	0	0	0	1.431	0	1.067	0	0.687	0	0.574	0.731
comp22910_c0_seq1.6.323.plus.HGD4_1	K03040	DNA-directed RNA polymerase subunit alpha [EC:2.7.7.6]	ko00230,ko00240,ko03020	2.7.7.6	COG0202	K	d__Bacteria;k__norank;p__Bacteroidetes;c__Bacteroidia;o__Marinilabiliales;f__Prolixibacteraceae;g__Sunxiuqinia;s__Sunxiuqinia_dokdonensis	0	2.443	6.424	1.813	16.336	5.245	0	6.897	0.965	1.304	3.09	2.995	4.66	2.771	10.209
comp23649_c0_seq1.69.518.plus.HGD4_1	K03386	peroxiredoxin (alkyl hydroperoxide reductase subunit C) [EC:1.11.1.15]	-	1.11.1.15	COG0450	O	d__Bacteria;k__norank;p__Bacteroidetes;c__Bacteroidia;o__Marinilabiliales;f__Marinilabiliaceae;g__Saccharicrinis;s__Saccharicrinis_marinus	0	2.443	2.552	0.756	9.13	0	0.629	2.681	0	0	0	1.792	2.093	0.653	4.466
comp12360_c0_seq1.30.482.plus.HGD0_1	K13993	HSP20 family protein	ko04141	-	COG0071	O	d__Bacteria;k__norank;p__Bacteroidetes;c__Bacteroidia;o__Marinilabiliales;f__Marinilabiliaceae;g__Saccharicrinis;s__Saccharicrinis_fermentans	20.932	2.43	2.529	0.376	0	0	0	1.067	0	0	35.709	1.522	2.496	0.644	0
comp53997_c0_seq1.1.582.minus.HGD4_1	K03628	transcription termination factor Rho	ko03018	-	COG1158	K	d__Bacteria;k__norank;p__Bacteroidetes;c__Bacteroidia;o__Marinilabiliales;f__Marinilabiliaceae;g__Alkaliflexus;s__Alkaliflexus_imshenetskii	0	2.43	6.054	0.409	8.434	0	0.661	1.536	0	0.296	0	1.657	9.112	0.316	1.213
comp12087_c0_seq1.1.319.minus.HGD4_1	K02355	elongation factor G	-	-	COG0480	J	d__Bacteria;k__norank;p__Bacteroidetes;c__Bacteroidia;o__Marinilabiliales;f__Marinilabiliaceae;g__Alkaliflexus;s__Alkaliflexus_imshenetskii	5.571	2.418	0.574	0	8.058	0	0	0	0	0	12.97	0.81	0	0.684	1.753
comp27353_c0_seq2.8.373.plus.HGD4_1	K02874	large subunit ribosomal protein L14	ko03010	-	COG0093	J	d__Bacteria;k__norank;p__Bacteroidetes;c__Bacteroidia;o__Marinilabiliales;f__Marinilabiliaceae;g__Saccharicrinis;s__Saccharicrinis_fermentans	0	2.418	4.318	0.991	15.347	0	2.06	9.213	0	0	1.283	3.032	6.034	1.71	10.451
comp22761_c0_seq1.1.321.minus.XSD0_1	K03043	DNA-directed RNA polymerase subunit beta [EC:2.7.7.6]	ko00230,ko00240,ko03020	2.7.7.6	COG0085	K	d__Bacteria;k__norank;p__Bacteroidetes;c__Bacteroidia;o__Marinilabiliales;f__Prolixibacteraceae;g__Draconibacterium;s__Draconibacterium_orientale	4.814	2.392	0	0	1.703	28.115	0	0.833	0	0	15.256	0.798	0	0	0.864
comp27758_c0_seq1.1.589.minus.HGD2_1	K07337	hypothetical protein	-	-	COG3417	S	d__Bacteria;k__norank;p__Bacteroidetes;c__Bacteroidia;o__Marinilabiliales;f__Marinilabiliaceae;g__Saccharicrinis;s__Saccharicrinis_marinus	0	2.392	31.721	17.177	1.044	0	0.44	1.145	0.861	0	0	1.817	2.999	9.162	7.395
comp31082_c0_seq1.94.324.plus.XSD1_1	K04564	superoxide dismutase, Fe-Mn family [EC:1.15.1.1]	ko04146,ko05016	1.15.1.1	COG0605	P	d__Bacteria;k__norank;p__Bacteroidetes;c__Bacteroidia;o__Marinilabiliales;f__Prolixibacteraceae;g__Draconibacterium;s__Draconibacterium_orientale	0	2.392	0	0	0	0	0	0	0	0	0	0	0	0	0
comp15910_c0_seq1.1.548.minus.HGD2_1	K01006	pyruvate,orthophosphate dikinase [EC:2.7.9.1]	ko00620,ko00710	2.7.9.1	COG0574	G	d__Bacteria;k__norank;p__Bacteroidetes;c__Bacteroidia;o__Marinilabiliales;f__Prolixibacteraceae;g__Draconibacterium;s__Draconibacterium_orientale	0.354	2.38	15.642	0.733	0.852	1.311	0.723	2.499	0.939	0.316	1.161	0.393	2.294	0.171	2.185
comp35431_c0_seq1.30.308.plus.HGD3_1	K04078	chaperonin GroES	-	-	COG0234	O	d__Bacteria;k__norank;p__Bacteroidetes;c__Bacteroidia;o__Marinilabiliales;f__Prolixibacteraceae;g__Draconibacterium;s__norank	3.386	2.38	8.5	27.479	21.208	0	0	0	0	3.122	1.853	2.001	8.846	34.324	23.042
comp30234_c0_seq1.1.277.minus.HGD2_1	K02986	small subunit ribosomal protein S4	ko03010	-	COG0522	J	d__Bacteria;k__norank;p__Bacteroidetes;c__Bacteroidia;o__Marinilabiliales;f__Marinilabiliaceae;g__Saccharicrinis;s__Saccharicrinis_fermentans	0	2.38	2.831	1.099	2.124	0	0.613	1.041	0	0	0	2.001	1.611	0	2.141
comp27178_c0_seq3.101.607.plus.HGD4_1	K02986	small subunit ribosomal protein S4	ko03010	-	COG0522	J	d__Bacteria;k__norank;p__Bacteroidetes;c__Bacteroidia;o__Marinilabiliales;f__Prolixibacteraceae;g__Draconibacterium;s__norank	1.166	2.367	1.88	0.324	24.495	31.711	2.123	9.708	1.043	1.423	0.428	0.884	1.086	0.188	15.158
comp49211_c0_seq1.3.554.plus.HGD4_1	K00174	2-oxoglutarate ferredoxin oxidoreductase subunit alpha [EC:1.2.7.3]	ko00020,ko00720	1.2.7.3	COG0674	C	d__Bacteria;k__norank;p__Bacteroidetes;c__Bacteroidia;o__Marinilabiliales;f__Marinifilaceae;g__Marinifilum;s__Marinifilum_fragile	0	2.367	0.845	0.291	17.536	0	0.472	0	0	0	0	1.191	0.978	0	0.648
comp26451_c0_seq1.273.692.plus.HGD4_1	K02890	large subunit ribosomal protein L22	ko03010	-	COG0091	J	d__Bacteria;k__norank;p__Bacteroidetes;c__Bacteroidia;o__Marinilabiliales;f__Prolixibacteraceae;g__Draconibacterium;s__norank	15.804	2.342	30.325	1.235	25.942	310.011	5.41	22.929	1.982	11.205	27.411	3.916	5.494	0.237	14.338
comp31325_c0_seq1.294.1535.plus.HGD2_1	K09458	3-oxoacyl-[acyl-carrier-protein] synthase II [EC:2.3.1.179]	ko00061	2.3.1.179	COG0304	I	d__Bacteria;k__norank;p__Bacteroidetes;c__Bacteroidia;o__Marinilabiliales;f__Prolixibacteraceae;g__Draconibacterium;s__Draconibacterium_orientale	1.408	2.342	54.187	2.249	18.378	18.824	2.799	12.935	5.921	3.182	2.174	1.326	9.342	0.601	12.083
comp33202_c0_seq4.101.382.plus.HGD0_1	K04078	chaperonin GroES	-	-	COG0234	O	d__Bacteria;k__norank;p__Bacteroidetes;c__Bacteroidia;o__Marinilabiliales;f__Marinilabiliaceae;g__Anaerophaga;s__Anaerophaga_thermohalophila	50.055	2.342	0	0	0	0	0.598	0	0	0	31.046	0	0	0	4.218
comp8037_c0_seq1.72.764.plus.XSD2_1	K03832	periplasmic protein TonB	-	-	-	-	d__Bacteria;k__norank;p__Bacteroidetes;c__Bacteroidia;o__Marinilabiliales;f__Marinilabiliaceae;g__Anaerophaga;s__Anaerophaga_thermohalophila	1.614	2.342	15.929	10.218	1.511	0	0	0	0	0	2.072	1.952	35.591	12.739	4.803
comp608_c0_seq2.11.478.plus.XSD1_1	K00029	malate dehydrogenase (oxaloacetate-decarboxylating)(NADP+) [EC:1.1.1.40]	ko00620,ko00710	1.1.1.40	COG0281	C	d__Bacteria;k__norank;p__Bacteroidetes;c__Bacteroidia;o__Marinilabiliales;f__Marinifilaceae;g__Marinifilum;s__Marinifilum_fragile	0	2.329	0	0	0	0	0	0	0	0	0	4.861	0.396	0	0
comp36526_c0_seq1.36.365.plus.S1_1	K03088	RNA polymerase sigma-70 factor, ECF subfamily	-	-	COG1595	K	d__Bacteria;k__norank;p__Bacteroidetes;c__Bacteroidia;o__Marinilabiliales;f__Marinifilaceae;g__Marinifilum;s__Marinifilum_fragile	0	2.316	1.11	0	1.657	0	3.822	0.807	0	0	0	1.559	0.633	0	0.419
comp32671_c0_seq2.14.250.plus.S0_1	K02078	acyl carrier protein	-	-	COG0236	I	d__Bacteria;k__norank;p__Bacteroidetes;c__Bacteroidia;o__Marinilabiliales;f__Prolixibacteraceae;g__Draconibacterium;s__Draconibacterium_orientale	3.234	2.304	0.913	0	0	59.189	0.802	0	0	0	10.598	1.301	0	0	0.686
comp46442_c0_seq3.1.605.minus.HGD1_1	K00134	glyceraldehyde 3-phosphate dehydrogenase [EC:1.2.1.12]	ko00010,ko05010	1.2.1.12	COG0057	G	d__Bacteria;k__norank;p__Bacteroidetes;c__Bacteroidia;o__Marinilabiliales;f__Marinilabiliaceae;g__Saccharicrinis;s__Saccharicrinis_marinus	0	2.291	1.834	0.798	2.189	0	1.494	0	0.261	0	2.632	0	0.899	1.227	1.766
comp46925_c0_seq1.1.331.minus.HGD1_1	K02887	large subunit ribosomal protein L20	ko03010	-	COG0292	J	d__Bacteria;k__norank;p__Bacteroidetes;c__Bacteroidia;o__Marinilabiliales;f__Marinilabiliaceae;g__Saccharicrinis;s__Saccharicrinis_marinus	0	2.291	2.733	0.563	0	0	0.944	0	0.913	0	0	0	0	0	0
comp93868_c0_seq1.1.376.minus.XSD4_1	K00794	6,7-dimethyl-8-ribityllumazine synthase [EC:2.5.1.78]	ko00740	2.5.1.78	COG0054	H	d__Bacteria;k__norank;p__Bacteroidetes;c__Bacteroidia;o__Marinilabiliales;f__Marinilabiliaceae;g__Saccharicrinis;s__Saccharicrinis_fermentans	0	2.278	0	0.704	3.635	0	0	0	0	0	0	0	2.603	0.272	9.707
comp33043_c0_seq1.12.347.plus.S0_1	K02992	small subunit ribosomal protein S7	ko03010	-	COG0049	J	d__Bacteria;k__norank;p__Bacteroidetes;c__Bacteroidia;o__Marinilabiliales;f__Prolixibacteraceae;g__Draconibacterium;s__Draconibacterium_orientale	7.855	2.266	0	0	0.54	68.123	0.472	0	0	0	12.196	2.664	0.618	0	0.413
comp23397_c0_seq1.1.332.minus.HGD3_1	K03545	trigger factor	-	-	COG0544	O	d__Bacteria;k__norank;p__Bacteroidetes;c__Bacteroidia;o__Marinilabiliales;f__Marinilabiliaceae;g__Saccharicrinis;s__Saccharicrinis_fermentans	5.237	2.266	2.159	3.907	0	2.435	0	0	15.206	3.616	6.46	0.381	6.163	1.6	2.465
comp47949_c0_seq7.144.431.minus.HGD1_1	K03530	DNA-binding protein HU-beta	-	-	COG0776	L	d__Bacteria;k__norank;p__Bacteroidetes;c__Bacteroidia;o__Marinilabiliales;f__Marinilabiliaceae;g__Thermophagus;s__Thermophagus_xiamenensis	0	2.266	13.558	5.358	6.071	0	1.18	0.989	5.582	0	0	1.436	9.141	4.616	3.583
comp270648_c0_seq1.1.333.minus.HGD1_1	K03798	cell division protease FtsH [EC:3.4.24.-]	-	3.4.24.-	COG0465	O	d__Bacteria;k__norank;p__Bacteroidetes;c__Bacteroidia;o__Marinilabiliales;f__Marinilabiliaceae;g__Alkaliflexus;s__Alkaliflexus_imshenetskii	0	2.266	0	0	0	0	0	0	0	0	0	0	0	0	0
comp32823_c1_seq2.280.1467.plus.S0_1	K02358	elongation factor Tu	ko04626	-	COG0050	J	d__Bacteria;k__norank;p__Bacteroidetes;c__Bacteroidia;o__Marinilabiliales;f__Prolixibacteraceae;g__Prolixibacter;s__Prolixibacter_bellariivorans	6.625	2.253	3.042	3.418	9.12	322.018	7.675	10.306	18.936	29.682	10.013	1.915	5.681	2.74	6.003
comp35465_c0_seq4.1.667.minus.HGD3_1	K02358	elongation factor Tu	ko04626	-	COG0050	J	d__Bacteria;k__norank;p__Bacteroidetes;c__Bacteroidia;o__Marinilabiliales;f__Prolixibacteraceae;g__Prolixibacter;s__Prolixibacter_bellariivorans	2.545	2.253	5.315	4.945	5.54	7.267	1.305	1.64	2.634	3.537	2.153	1.424	4.48	2.608	8.716
comp27650_c0_seq1.24.797.plus.HGD4_1	K03076	preprotein translocase subunit SecY	ko03060,ko03070	-	COG0201	U	d__Bacteria;k__norank;p__Bacteroidetes;c__Bacteroidia;o__Marinilabiliales;f__Prolixibacteraceae;g__Draconibacterium;s__Draconibacterium_orientale	2.609	2.228	4.356	0.587	26.757	87.098	1.431	15.564	0.313	0.435	12.258	0.528	2.193	0.228	11.963
comp9345_c0_seq1.38.328.plus.HGD4_1	K02892	large subunit ribosomal protein L23	ko03010	-	COG0089	J	d__Bacteria;k__norank;p__Bacteroidetes;c__Bacteroidia;o__Marinilabiliales;f__Prolixibacteraceae;g__Draconibacterium;s__Draconibacterium_orientale	1.595	2.228	7.979	0.343	3.983	65.258	4.026	3.93	2.191	1.462	2.622	1.878	2.265	0	5.038
comp34528_c0_seq1.1.532.minus.HGD3_1	K02959	small subunit ribosomal protein S16	ko03010	-	COG0228	J	d__Bacteria;k__norank;p__Bacteroidetes;c__Bacteroidia;o__Marinilabiliales;f__Prolixibacteraceae;g__Prolixibacter;s__Prolixibacter_bellariivorans	3.647	2.215	14.713	12.152	17.38	1.349	0	2.16	0	4.269	2.805	1.853	15.937	8.425	14.898
comp18030_c0_seq1.1.530.minus.HGD2_1	K03545	trigger factor	-	-	-	-	d__Bacteria;k__norank;p__Bacteroidetes;c__Bacteroidia;o__Marinilabiliales;f__Marinilabiliaceae;g__Marinilabilia;s__Marinilabilia_salmonicolor	0	2.215	11.769	1.672	0.586	0	0.252	0	0	0	0	1.24	2.035	0.175	1.131
comp31636_c0_seq16.26.346.plus.HGD2_1	K02992	small subunit ribosomal protein S7	ko03010	-	COG0049	J	d__Bacteria;k__norank;p__Bacteroidetes;c__Bacteroidia;o__Marinilabiliales;f__Prolixibacteraceae;g__Draconibacterium;s__Draconibacterium_orientale	0	2.202	6.915	0	2.875	27.122	0.991	1.692	0.965	0	1.522	0	1.949	0	0
comp26333_c0_seq1.1.537.minus.HGD3_1	K02564	glucosamine-6-phosphate deaminase [EC:3.5.99.6]	ko00520	3.5.99.6	COG0363	G	d__Bacteria;k__norank;p__Bacteroidetes;c__Bacteroidia;o__Marinilabiliales;f__Marinilabiliaceae;g__Alkaliflexus;s__Alkaliflexus_imshenetskii	0	2.19	11.316	9.438	10.457	0	0	0	0	0	0	1.424	9.033	2.771	9.803
comp28743_c0_seq1.1.393.minus.HGD0_1	K03086	RNA polymerase primary sigma factor	-	-	COG0568	K	d__Bacteria;k__norank;p__Bacteroidetes;c__Bacteroidia;o__Marinilabiliales;f__Prolixibacteraceae;g__Draconibacterium;s__Draconibacterium_orientale	28.497	2.164	1.291	0	1.722	49.018	0.739	0.625	0	0	31.845	1.215	1.481	0.513	5.267
comp14495_c0_seq1.95.391.plus.HGD4_1	K02601	transcriptional antiterminator NusG	-	-	COG0250	K	d__Bacteria;k__norank;p__Bacteroidetes;c__Bacteroidia;o__Marinilabiliales;f__Prolixibacteraceae;g__Draconibacterium;s__Draconibacterium_orientale	6.201	2.164	3.223	0.667	14.175	0	0	0.963	0	0	22.922	1.362	1.467	0.381	6.359
comp35465_c0_seq3.1.660.minus.HGD3_1	K02358	elongation factor Tu	ko04626	-	COG0050	J	d__Bacteria;k__norank;p__Bacteroidetes;c__Bacteroidia;o__Marinilabiliales;f__Prolixibacteraceae;g__Prolixibacter;s__Prolixibacter_bellariivorans	0.409	2.126	4.628	3.259	2.427	2.454	0.409	0.859	0	3.004	5.961	1.007	1.755	0.272	3.081
comp36167_c0_seq1.16.468.plus.HGD3_1	K13993	HSP20 family protein	ko04141	-	COG0071	O	d__Bacteria;k__norank;p__Bacteroidetes;c__Bacteroidia;o__Marinilabiliales;f__Prolixibacteraceae;g__Draconibacterium;s__Draconibacterium_orientale	0	2.126	3.616	362.696	100.269	0	0	0.521	1.8	0	0	1.264	4.574	351.192	106.055
comp8947_c0_seq1.1.508.minus.HGD4_1	K02355	elongation factor G	-	-	COG0480	J	d__Bacteria;k__norank;p__Bacteroidetes;c__Bacteroidia;o__Marinilabiliales;f__Prolixibacteraceae;g__Draconibacterium;s__Draconibacterium_orientale	1.157	2.088	20.247	2.414	9.981	21.465	4.231	5.492	3.104	0.356	4.658	0.872	5.739	0	5.972
comp24805_c0_seq2.1.250.minus.HGD0_1	K02909	large subunit ribosomal protein L31	ko03010	-	COG0254	J	d__Bacteria;k__norank;p__Bacteroidetes;c__Bacteroidia;o__Marinilabiliales;f__Prolixibacteraceae;g__Draconibacterium;s__Draconibacterium_orientale	30.456	2.088	0.83	0	2.482	3.652	0	0	0	0	30.084	0.589	0	0	3.126
comp29571_c0_seq1.1.353.minus.XSD0_1	K02959	small subunit ribosomal protein S16	ko03010	-	COG0228	J	d__Bacteria;k__norank;p__Bacteroidetes;c__Bacteroidia;o__Marinilabiliales;f__Prolixibacteraceae;g__Prolixibacter;s__Prolixibacter_bellariivorans	12.078	2.076	0.996	1.028	0.989	8.972	0	2.941	0	0	24.5	0.344	3.97	0.587	1.893
comp29916_c0_seq3.1.354.minus.XSD2_1	K02945	small subunit ribosomal protein S1	ko03010	-	COG0539	J	d__Bacteria;k__norank;p__Bacteroidetes;c__Bacteroidia;o__Marinilabiliales;f__Marinilabiliaceae;g__Saccharicrinis;s__Saccharicrinis_fermentans	0.605	2.076	4.469	1.794	2.482	0	1.699	5.127	0	0	0	1.043	2.273	0	0.756
comp23975_c0_seq1.61.366.plus.XSD4_1	K09888	cell division protein ZapA	-	-	ENOG4111W0F	S	d__Bacteria;k__norank;p__Bacteroidetes;c__Bacteroidia;o__Marinilabiliales;f__Marinilabiliaceae;g__Anaerophaga;s__Anaerophaga_thermohalophila	0	2.076	2.469	0.319	1.85	0	1.069	1.822	2.034	1.364	0	2.173	1.41	0.364	9.371
comp50310_c0_seq4.9535.9732.plus.HGD1_1	K02904	large subunit ribosomal protein L29	ko03010	-	ENOG411226R	J	d__Bacteria;k__norank;p__Bacteroidetes;c__Bacteroidia;o__Marinilabiliales;f__Marinilabiliaceae;g__Alkaliflexus;s__Alkaliflexus_imshenetskii	0	2.076	0	0	0	0	0	0	0	0	0	0	0	0	0
comp31203_c0_seq1.375.944.plus.HGD2_1	K02899	large subunit ribosomal protein L27	ko03010	-	COG0211	J	d__Bacteria;k__norank;p__Bacteroidetes;c__Bacteroidia;o__Marinilabiliales;f__Prolixibacteraceae;g__Draconibacterium;s__Draconibacterium_orientale	1.772	2.051	24.995	2.662	5.989	11.276	3.224	8.745	5.634	1.541	2.596	1.903	6.897	0.811	5.845
comp26098_c0_seq1.1.252.minus.HGD2_1	K02871	large subunit ribosomal protein L13	ko03010	-	COG0102	J	d__Bacteria;k__norank;p__Bacteroidetes;c__Bacteroidia;o__Marinilabiliales;f__Prolixibacteraceae;g__Draconibacterium;s__Draconibacterium_sediminis	0	2.051	8.13	0	0	10.77	5.677	8.433	0	2.688	0	0	1.841	0	0
comp27529_c0_seq2.50.301.plus.HGD2_1	K02968	small subunit ribosomal protein S20	ko03010	-	ENOG411220Z	J	d__Bacteria;k__norank;p__Bacteroidetes;c__Bacteroidia;o__Marinilabiliales;f__Marinilabiliaceae;g__Saccharicrinis;s__Saccharicrinis_fermentans	1.964	2.051	17.401	6.433	0	0	1.447	0	4.095	0	0	0	0.935	0	1.252
comp18719_c0_seq1.1.356.minus.XSD4_1	K00962	polyribonucleotide nucleotidyltransferase [EC:2.7.7.8]	ko00230,ko00240,ko03018	2.7.7.8	COG1185	J	d__Bacteria;k__norank;p__Bacteroidetes;c__Bacteroidia;o__Marinilabiliales;f__Marinilabiliaceae;g__Alkaliflexus;s__Alkaliflexus_imshenetskii	0	2.051	4.416	3.803	6.373	0	0.425	0.729	0	0	0	0.344	7.853	2.621	3.742
comp8018_c0_seq1.79.441.minus.XSD2_1	K02990	small subunit ribosomal protein S6	ko03010	-	COG0360	J	d__Bacteria;k__norank;p__Bacteroidetes;c__Bacteroidia;o__Marinilabiliales;f__Prolixibacteraceae;g__Draconibacterium;s__Draconibacterium_orientale	4.134	2.038	32.989	3.01	8.727	33.153	4.168	14.314	9.651	3.794	1.945	1.362	17.756	1.153	4.809
comp32712_c0_seq2.30.596.plus.XSD4_1	K03088	RNA polymerase sigma-70 factor, ECF subfamily	-	-	COG1595	K	d__Bacteria;k__norank;p__Bacteroidetes;c__Bacteroidia;o__Marinilabiliales;f__Prolixibacteraceae;g__Sunxiuqinia;s__Sunxiuqinia_dokdonensis	0.512	2.038	7.828	2.968	1.447	0	0	0	0	0.573	1.868	3.584	28.004	3.134	4.453
comp76156_c0_seq1.10.318.plus.HGD2_1	K06973	-	-	-	COG2738	S	d__Bacteria;k__norank;p__Bacteroidetes;c__Bacteroidia;o__Marinilabiliales;f__Marinilabiliaceae;g__Anaerophaga;s__Anaerophaga_thermohalophila	0	2.038	10.961	2.517	0.604	0	0	0	0	2.035	0	0	0	1.802	2.77
comp87860_c0_seq1.1.521.minus.HGD2_1	K01847	methylmalonyl-CoA mutase [EC:5.4.99.2]	ko00280,ko00630,ko00640,ko00720	5.4.99.2	COG1884	I	d__Bacteria;k__norank;p__Bacteroidetes;c__Bacteroidia;o__Marinilabiliales;f__Prolixibacteraceae;g__Draconibacterium;s__Draconibacterium_orientale	1.496	2.025	10.893	0.939	3.635	12.531	0	1.327	0.496	0.336	3.293	0	3.488	0	3.945
comp10385_c0_seq1.1.468.minus.HGD3_1	K03088	RNA polymerase sigma-70 factor, ECF subfamily	-	-	COG1595	K	d__Bacteria;k__norank;p__Bacteroidetes;c__Bacteroidia;o__Marinilabiliales;f__Prolixibacteraceae;g__Draconibacterium;s__norank	1.698	2.025	7.572	8.889	0.687	0	0.299	0	0	0.771	0.932	0.724	4.754	16.614	1.849
comp19880_c0_seq1.1.415.minus.S1_1	K07337	hypothetical protein	-	-	COG3417	S	d__Bacteria;k__norank;p__Bacteroidetes;c__Bacteroidia;o__Marinilabiliales;f__Marinifilaceae;g__Marinifilum;s__Marinifilum_fragile	0	2.025	1.208	0.207	0.806	0	12.377	5.934	1.33	0.909	0	0.565	0.928	0.241	0.921
comp48154_c0_seq1.493.912.plus.S1_1	K07397	putative redox protein	-	-	COG1765	O	d__Bacteria;k__norank;p__Bacteroidetes;c__Bacteroidia;o__Marinilabiliales;f__Prolixibacteraceae;g__Draconibacterium;s__Draconibacterium_orientale	0	2.013	5.586	0.62	0	18.187	11.921	17.646	1.982	0.455	0.54	1.117	0.46	1.898	1.525
comp27513_c0_seq6.32.397.plus.HGD4_1	K02874	large subunit ribosomal protein L14	ko03010	-	COG0093	J	d__Bacteria;k__norank;p__Bacteroidetes;c__Bacteroidia;o__Marinilabiliales;f__Prolixibacteraceae;g__Draconibacterium;s__Draconibacterium_orientale	4.676	2.013	13.913	0.498	9.111	13.037	0.818	6.376	0	2.154	0.641	0.331	1.1	0	13.163
comp131970_c0_seq1.48.303.minus.HGD1_1	K03671	thioredoxin 1	-	-	COG0526	O	d__Bacteria;k__norank;p__Bacteroidetes;c__Bacteroidia;o__Marinilabiliales;f__Prolixibacteraceae;g__Sunxiuqinia;s__Sunxiuqinia_dokdonensis	0	2.013	3.193	0	0	0	4.875	4.737	1.33	0	0	3.388	1.805	0	1.811
comp25078_c0_seq1.1.416.minus.XSD4_1	K13993	HSP20 family protein	ko04141	-	COG0071	O	d__Bacteria;k__norank;p__Bacteroidetes;c__Bacteroidia;o__Marinilabiliales;f__Marinilabiliaceae;g__Saccharicrinis;s__Saccharicrinis_fermentans	0	2.013	0.8	2.061	8.379	0	0	3.54	0.652	0.455	0	0	0.46	2.613	7.623
comp31520_c0_seq1.125.547.plus.HGD2_1	K02878	large subunit ribosomal protein L16	ko03010	-	COG0197	J	d__Bacteria;k__norank;p__Bacteroidetes;c__Bacteroidia;o__Marinilabiliales;f__Prolixibacteraceae;g__Draconibacterium;s__Draconibacterium_orientale	1.939	1.987	25.637	0.817	20.283	75.241	1.919	11.946	2.608	4.881	2.662	1.915	3.581	0	11.073
comp157243_c0_seq1.1.310.minus.S1_1	K03088	RNA polymerase sigma-70 factor, ECF subfamily	-	-	COG1595	K	d__Bacteria;k__norank;p__Bacteroidetes;c__Bacteroidia;o__Marinilabiliales;f__Prolixibacteraceae;g__Draconibacterium;s__Draconibacterium_sediminis	0	1.987	0	0	0	0	7.156	0.885	0.991	0	0	0.835	0	0	0
comp134997_c0_seq1.1.258.minus.HGD1_1	K03088	RNA polymerase sigma-70 factor, ECF subfamily	-	-	COG1595	K	d__Bacteria;k__norank;p__Bacteroidetes;c__Bacteroidia;o__Marinilabiliales;f__Marinilabiliaceae;g__Saccharicrinis;s__Saccharicrinis_marinus	0	1.975	0.785	0	0	0	0.676	0	0	0	0	0	0	0.465	0.591
comp27641_c0_seq3.719.1411.minus.HGD4_1	K02863	large subunit ribosomal protein L1	ko03010	-	COG0081	J	d__Bacteria;k__norank;p__Bacteroidetes;c__Bacteroidia;o__Marinilabiliales;f__Prolixibacteraceae;g__Draconibacterium;s__Draconibacterium_orientale	4.469	1.962	11.656	0.554	30.767	39.99	2.579	6.376	3.573	0.494	6.536	0.994	2.086	0.127	12.344
comp30164_c0_seq1.1.591.minus.HGD2_1	K03737	putative pyruvate-flavodoxin oxidoreductase [EC:1.2.7.-]	ko00720	1.2.7.-	COG1013	C	d__Bacteria;k__norank;p__Bacteroidetes;c__Bacteroidia;o__Marinilabiliales;f__Prolixibacteraceae;g__Draconibacterium;s__Draconibacterium_orientale	0	1.949	24.036	0.535	1.291	7.155	1.966	10.254	6.416	2.628	1.059	0	6.264	0.153	1.448
comp31636_c0_seq4.29.403.plus.HGD2_1	K02950	small subunit ribosomal protein S12	ko03010	-	COG0048	J	d__Bacteria;k__norank;p__Bacteroidetes;c__Bacteroidia;o__Marinilabiliales;f__Prolixibacteraceae;g__Draconibacterium;s__norank	0	1.949	8.855	2.878	0.467	0	2.375	1.379	1.539	0	0	0	1.064	0.552	0.705
comp31520_c0_seq1.772.1035.plus.HGD2_1	K02961	small subunit ribosomal protein S17	ko03010	-	COG0186	J	d__Bacteria;k__norank;p__Bacteroidetes;c__Bacteroidia;o__Marinilabiliales;f__Prolixibacteraceae;g__Draconibacterium;s__norank	2.751	1.937	13.875	0.399	11.529	64.771	0.676	11.4	0	4.249	1.003	3.817	0	0	1.931
comp11312_c0_seq1.3429.3914.plus.HGD4_1	K01489	cytidine deaminase [EC:3.5.4.5]	ko00240,ko00983	3.5.4.5	COG0295	F	d__Bacteria;k__norank;p__Bacteroidetes;c__Bacteroidia;o__Marinilabiliales;f__Marinifilaceae;g__Marinifilum;s__Marinifilum_fragile	0	1.937	5.956	0.169	13.58	0	0	2.446	0	1.126	0	2.32	1.525	0.197	6.34
comp79325_c0_seq1.1.375.minus.XSD3_1	K03832	periplasmic protein TonB	-	-	ENOG4111GC9	S	d__Bacteria;k__norank;p__Bacteroidetes;c__Bacteroidia;o__Marinilabiliales;f__Prolixibacteraceae;g__Draconibacterium;s__Draconibacterium_orientale	7.284	1.924	1.834	4.508	2.756	12.493	0.393	0	0	0	4.917	1.939	1.575	3.003	6.658
comp37356_c0_seq1.24.230.plus.HGD4_1	K02902	large subunit ribosomal protein L28	ko03010	-	COG0227	J	d__Bacteria;k__norank;p__Bacteroidetes;c__Bacteroidia;o__Marinilabiliales;f__Prolixibacteraceae;g__Sunxiuqinia;s__Sunxiuqinia_dokdonensis	0	1.924	2.287	1.183	15.942	0	0	3.383	0	2.47	0	1.633	1.287	2.012	0.858
comp29990_c0_seq1.256.579.plus.XSD4_1	K02895	large subunit ribosomal protein L24	ko03010	-	COG0198	J	d__Bacteria;k__norank;p__Bacteroidetes;c__Bacteroidia;o__Marinilabiliales;f__Prolixibacteraceae;g__Draconibacterium;s__Draconibacterium_orientale	9.814	1.911	15.355	0.883	19.889	309.206	3.428	22.695	0	12.648	19.593	1.203	3.243	0	17.725
comp76486_c0_seq1.1.323.minus.HGD3_1	K00703	starch synthase [EC:2.4.1.21]	ko00500	2.4.1.21	COG0297	G	d__Bacteria;k__norank;p__Bacteroidetes;c__Bacteroidia;o__Marinilabiliales;f__Marinifilaceae;g__Marinifilum;s__Marinifilum_fragile	0	1.911	1.706	5.588	4.542	0	0	0	0	0	0	0.798	9.73	4.384	2.16
comp72399_c0_seq1.1.264.minus.HGD2_1	K03086	RNA polymerase primary sigma factor	-	-	COG0568	K	d__Bacteria;k__norank;p__Bacteroidetes;c__Bacteroidia;o__Marinilabiliales;f__Marinifilaceae;g__Marinifilum;s__Marinifilum_fragile	0	1.911	1.517	0	22.664	0	0	8.953	0	0	0	0.54	2.575	0.447	3.431
comp33752_c0_seq13.1.658.minus.HGD0_1	K04043	molecular chaperone DnaK	ko03018,ko05152	-	COG0443	O	d__Bacteria;k__norank;p__Bacteroidetes;c__Bacteroidia;o__Marinilabiliales;f__Marinilabiliaceae;g__Saccharicrinis;s__Saccharicrinis_fermentans	38.218	1.899	1.359	0.587	1.813	0	0	0	0	0	47.289	0	0.525	1.083	1.747
comp31307_c0_seq2.1.495.minus.S0_1	K00226	dihydroorotate dehydrogenase (fumarate) [EC:1.3.98.1]	ko00240	1.3.98.1	COG0167	F	d__Bacteria;k__norank;p__Bacteroidetes;c__Bacteroidia;o__Marinilabiliales;f__Prolixibacteraceae;g__Draconibacterium;s__Draconibacterium_sediminis	0	1.886	0.642	0	0	111.934	0.818	0	0	0	0.438	0	0	0	0
comp32829_c0_seq2.1.614.minus.S0_1	K02945	small subunit ribosomal protein S1	ko03010	-	COG0539	J	d__Bacteria;k__norank;p__Bacteroidetes;c__Bacteroidia;o__Marinilabiliales;f__Prolixibacteraceae;g__Draconibacterium;s__Draconibacterium_orientale	8.948	1.873	0.498	0.254	3.901	90.525	2.501	1.457	2.869	2.213	7.865	0.908	0.575	0.443	0.629
comp53897_c0_seq1.19.228.plus.XSD0_1	K02904	large subunit ribosomal protein L29	ko03010	-	ENOG411226R	J	d__Bacteria;k__norank;p__Bacteroidetes;c__Bacteroidia;o__Marinilabiliales;f__Marinilabiliaceae;g__Saccharicrinis;s__Saccharicrinis_fermentans	0	1.873	1.117	0	1.108	0	0.991	3.305	0	0	1.42	0	0	0	7.515
comp13086_c0_seq1.1.385.minus.XSD4_1	K00230	protoporphyrinogen oxidase [EC:1.3.3.4]	ko00860	1.3.5.3	ENOG41123Q9	H	d__Bacteria;k__norank;p__Bacteroidetes;c__Bacteroidia;o__Marinilabiliales;f__Prolixibacteraceae;g__Draconibacterium;s__Draconibacterium_sediminis	12.501	1.861	0.891	1.381	5.339	0	0	0	0	0	14.314	1.559	5.092	0.53	8.824
comp28961_c0_seq1.1.1998.minus.XSD4_1	K12257	SecD/SecF fusion protein	ko03060,ko03070	-	COG0342	U	d__Bacteria;k__norank;p__Bacteroidetes;c__Bacteroidia;o__Marinilabiliales;f__Prolixibacteraceae;g__Draconibacterium;s__Draconibacterium_sediminis	0.975	1.861	14.539	19.022	26.436	0	0.063	0.286	0.339	0.968	0.56	1.853	20.928	15.299	22.673
comp29171_c0_seq1.18.521.plus.HGD4_1	K02217	ferritin [EC:1.16.3.1]	ko00860	1.16.3.1	COG1528	P	d__Bacteria;k__norank;p__Bacteroidetes;c__Bacteroidia;o__Marinilabiliales;f__Marinilabiliaceae;g__Geofilum;s__Geofilum_rubicundum	0	1.848	4.107	0	149.021	0	0	2.785	0.522	1.423	0	0	2.186	0.188	7.757
comp26869_c0_seq2.23.295.plus.XSD3_1	K03530	DNA-binding protein HU-beta	-	-	COG0776	L	d__Bacteria;k__norank;p__Bacteroidetes;c__Bacteroidia;o__Marinilabiliales;f__Marinilabiliaceae;g__Saccharicrinis;s__Saccharicrinis_fermentans	0	1.835	2.197	3.409	2.921	0	0	0	0	0	0	1.031	6.645	2.161	5.533
comp33224_c0_seq8.1.507.minus.S2_1	K02358	elongation factor Tu	ko04626	-	COG0050	J	d__Bacteria;k__norank;p__Bacteroidetes;c__Bacteroidia;o__Marinilabiliales;f__Marinilabiliaceae;g__Marinilabilia;s__Marinilabilia_salmonicolor	3.342	1.81	2.318	1.77	7.728	11.482	0	11.165	12.128	47.112	4.907	0.417	2.654	1.648	2.198
comp20523_c0_seq1.1.393.minus.XSD0_1	K04043	molecular chaperone DnaK	ko03018,ko05152	-	COG0443	O	d__Bacteria;k__norank;p__Bacteroidetes;c__Bacteroidia;o__Marinilabiliales;f__Prolixibacteraceae;g__Draconibacterium;s__Draconibacterium_sediminis	9.499	1.81	2.589	3.789	1.722	0	0	0	0	0	18.529	0.601	1.481	6.413	2.306
comp33864_c0_seq1.71.820.plus.HGD3_1	K01719	uroporphyrinogen-III synthase [EC:4.2.1.75]	ko00860	4.2.1.75	ENOG410XVP9	H	d__Bacteria;k__norank;p__Bacteroidetes;c__Bacteroidia;o__Marinilabiliales;f__Prolixibacteraceae;g__Prolixibacter;s__Prolixibacter_bellariivorans	1.472	1.81	6.281	12.26	10.43	0	0	0.573	1.617	0.672	0.809	0.822	11.816	9.982	11.34
comp224933_c0_seq1.1.345.minus.HGD1_1	K10543	D-xylose transport system substrate-binding protein	ko02010	-	COG4213	G	d__Bacteria;k__norank;p__Bacteroidetes;c__Bacteroidia;o__Marinilabiliales;f__Marinilabiliaceae;g__Saccharicrinis;s__Saccharicrinis_fermentans	0	1.81	2.091	0	0	0	2.123	0.755	0	0	0	0.638	0	0	0
comp40106_c0_seq1.243.1229.plus.HGD4_1	K00226	dihydroorotate dehydrogenase (fumarate) [EC:1.3.98.1]	ko00240	1.3.98.1	COG0167	F	d__Bacteria;k__norank;p__Bacteroidetes;c__Bacteroidia;o__Marinilabiliales;f__Prolixibacteraceae;g__Prolixibacter;s__Prolixibacter_bellariivorans	0	1.81	1.004	0	27.407	0	1.321	0	0	0	0	2.111	1	0.171	0.108
comp33080_c0_seq5.86.604.plus.S0_1	K02863	large subunit ribosomal protein L1	ko03010	-	COG0081	J	d__Bacteria;k__norank;p__Bacteroidetes;c__Bacteroidia;o__Marinilabiliales;f__Prolixibacteraceae;g__Draconibacterium;s__Draconibacterium_sediminis	0	1.785	0	0.16	0.916	49.187	2.595	4.346	1.956	3.103	0	0	0.705	0	0.985
comp19656_c0_seq1.1.517.minus.XSD3_1	K04077	chaperonin GroEL	ko03018,ko04940,ko05152	-	COG0459	O	d__Bacteria;k__norank;p__Bacteroidetes;c__Bacteroidia;o__Marinilabiliales;f__Prolixibacteraceae;g__Draconibacterium;s__Draconibacterium_orientale	13.486	1.772	2.423	0.47	2.124	131.958	1.793	10.827	2.504	0.692	29.641	0.209	7.666	26.71	1.626
comp35149_c0_seq4.1.400.minus.HGD3_1	K02967	small subunit ribosomal protein S2	ko03010	-	COG0052	J	d__Bacteria;k__norank;p__Bacteroidetes;c__Bacteroidia;o__Marinilabiliales;f__Marinilabiliaceae;g__Alkaliflexus;s__Alkaliflexus_imshenetskii	0	1.772	2.959	0.657	0.842	5.769	0	0	0	0	2.84	1.473	2.424	0.754	1.614
comp17675_c0_seq1.1.518.minus.XSD2_1	K00639	glycine C-acetyltransferase [EC:2.3.1.29]	ko00260	2.3.1.29	COG0156	H	d__Bacteria;k__norank;p__Bacteroidetes;c__Bacteroidia;o__Marinilabiliales;f__Marinilabiliaceae;g__Saccharicrinis;s__Saccharicrinis_marinus	0	1.772	6.054	7.499	3.333	0	0	0.442	0.496	0	0.825	0.43	15.685	0.903	2.09
comp10394_c0_seq1.1.319.minus.HGD3_1	K02945	small subunit ribosomal protein S1	ko03010	-	COG0539	J	d__Bacteria;k__norank;p__Bacteroidetes;c__Bacteroidia;o__Marinilabiliales;f__Marinilabiliaceae;g__Saccharicrinis;s__Saccharicrinis_fermentans	0	1.772	3.05	0.836	1.392	0	0.566	0	0	0	0	3.83	5.149	1.337	1.626
comp31655_c0_seq3.85.366.plus.S0_1	K04078	chaperonin GroES	-	-	COG0234	O	d__Bacteria;k__norank;p__Bacteroidetes;c__Bacteroidia;o__Marinilabiliales;f__Marinilabiliaceae;g__Anaerophaga;s__Anaerophaga_thermohalophila	33.424	1.759	0.695	0.723	2.088	30.999	1.809	0	1.148	0	22.825	0	0	1.236	3.132
comp30129_c0_seq1.936.2189.minus.HGD2_1	K02004	-	-	-	COG0577	V	d__Bacteria;k__norank;p__Bacteroidetes;c__Bacteroidia;o__Marinilabiliales;f__Marinilabiliaceae;g__Marinilabilia;s__Marinilabilia_salmonicolor	0	1.759	35.164	5.757	0	0	0.094	0.312	0	0	0	0.381	5.264	0.197	0.083
comp34359_c0_seq1.755.1099.plus.XSD0_1	K02887	large subunit ribosomal protein L20	ko03010	-	COG0292	J	d__Bacteria;k__norank;p__Bacteroidetes;c__Bacteroidia;o__Marinilabiliales;f__Prolixibacteraceae;g__Draconibacterium;s__Draconibacterium_orientale	75.2	1.747	2.084	1.075	9.358	25.492	1.368	5.257	0	0.573	116.482	2.934	1.187	1.236	11.092
comp29966_c0_seq1.1.218.minus.XSD4_1	K02879	large subunit ribosomal protein L17	ko03010	-	COG0203	J	d__Bacteria;k__norank;p__Bacteroidetes;c__Bacteroidia;o__Marinilabiliales;f__Prolixibacteraceae;g__Draconibacterium;s__Draconibacterium_orientale	2.436	1.747	2.084	0.54	9.322	13.561	2.736	10.775	0	0	1.329	0	0	0	7.02
comp8161_c0_seq1.1.586.minus.XSD0_1	K01897	long-chain acyl-CoA synthetase [EC:6.2.1.3]	ko00071,ko03320,ko04146,ko04920	6.2.1.3	COG1022	I	d__Bacteria;k__norank;p__Bacteroidetes;c__Bacteroidia;o__Marinilabiliales;f__Prolixibacteraceae;g__Draconibacterium;s__Draconibacterium_sediminis	6.462	1.747	0.257	0	0	0	0	0	0	0	11.016	1.092	0	0	0.597
comp22464_c0_seq1.1.649.minus.XSD4_1	K03628	transcription termination factor Rho	ko03018	-	COG1158	K	d__Bacteria;k__norank;p__Bacteroidetes;c__Bacteroidia;o__Marinilabiliales;f__Marinilabiliaceae;g__Saccharicrinis;s__Saccharicrinis_fermentans	0	1.747	6.953	9.922	12.298	0	0	0.338	0	0	1.273	0.319	11.248	6.505	10.87
comp26506_c0_seq1.15.299.plus.HGD2_1	K03530	DNA-binding protein HU-beta	-	-	COG0776	L	d__Bacteria;k__norank;p__Bacteroidetes;c__Bacteroidia;o__Marinilabiliales;f__Prolixibacteraceae;g__Draconibacterium;s__Draconibacterium_orientale	6.576	1.721	14.381	1.066	5.476	48.85	8.917	12.18	0	1.403	1.797	0	4.675	2.841	2.598
comp32009_c0_seq1.13.297.plus.S2_1	K03530	DNA-binding protein HU-beta	-	-	COG0776	L	d__Bacteria;k__norank;p__Bacteroidetes;c__Bacteroidia;o__Marinilabiliales;f__Prolixibacteraceae;g__Draconibacterium;s__Draconibacterium_orientale	0	1.721	4.824	0	0	6.106	4.168	11.165	1.122	3.043	1.797	0.479	0	0	0
comp209039_c0_seq1.1.344.minus.XSD1_1	K00767	nicotinate-nucleotide pyrophosphorylase (carboxylating) [EC:2.4.2.19]	ko00760	2.4.2.19	COG0157	H	d__Bacteria;k__norank;p__Bacteroidetes;c__Bacteroidia;o__Marinilabiliales;f__Marinilabiliaceae;g__Saccharicrinis;s__Saccharicrinis_fermentans	0	1.721	0	0	0	0	0	0	0	0	0	3.977	0	0	0
comp96125_c0_seq1.1.348.minus.HGD3_1	K01740	O-acetylhomoserine (thiol)-lyase [EC:2.5.1.49]	ko00270	2.5.1.49	COG2873	E	d__Bacteria;k__norank;p__Bacteroidetes;c__Bacteroidia;o__Marinilabiliales;f__Prolixibacteraceae;g__Draconibacterium;s__Draconibacterium_orientale	0	1.709	0	6.039	3.553	0	0	0	0	0	0	0	1.165	3.923	5.807
comp27772_c0_seq1.2081.2689.plus.HGD4_1	K02986	small subunit ribosomal protein S4	ko03010	-	COG0522	J	d__Bacteria;k__norank;p__Bacteroidetes;c__Bacteroidia;o__Marinilabiliales;f__Marinifilaceae;g__Marinifilum;s__Marinifilum_fragile	1.216	1.683	4.514	7.377	36.683	0	0	0.729	1.252	0	2.056	0.528	8.4	4.642	43.378
comp27654_c0_seq1.1.418.minus.HGD2_1	K01689	enolase [EC:4.2.1.11]	ko00010,ko00680,ko03018	4.2.1.11	COG0148	G	d__Bacteria;k__norank;p__Bacteroidetes;c__Bacteroidia;o__Marinilabiliales;f__Prolixibacteraceae;g__Draconibacterium;s__Draconibacterium_orientale	0.487	1.671	8.78	1.855	2.399	12.737	1.699	3.54	1.982	1.344	1.614	3.646	3.661	0.951	1.22
comp47753_c0_seq1.130.549.minus.XSD4_1	K07397	putative redox protein	-	-	COG1765	O	d__Bacteria;k__norank;p__Bacteroidetes;c__Bacteroidia;o__Marinilabiliales;f__Marinilabiliaceae;g__Marinilabilia;s__Marinilabilia_salmonicolor	0	1.671	15.559	0.207	191.985	1.817	0	2.342	0	0	0	2.234	9.615	0.237	21.962
comp44768_c0_seq1.57.539.plus.HGD3_1	K01424	L-asparaginase [EC:3.5.1.1]	ko00250,ko00460,ko00910	3.5.1.1	COG0252	E	d__Bacteria;k__norank;p__Bacteroidetes;c__Bacteroidia;o__Marinilabiliales;f__Prolixibacteraceae;g__Sunxiuqinia;s__Sunxiuqinia_dokdonensis	0	1.671	3.669	15.496	7.674	0	0	0	0	0	0	2.565	9.975	12.914	7.153
comp16497_c0_seq1.1.288.minus.XSD2_1	K07164	-	-	-	ENOG410YJTX	S	d__Bacteria;k__norank;p__Bacteroidetes;c__Bacteroidia;o__Marinilabiliales;f__Marinilabiliaceae;g__Geofilum;s__Geofilum_rubicundum	0	1.671	7.315	6.536	4.643	0	0	6.871	0	0	0	3.29	12.851	3.148	4.536
comp20308_c0_seq1.1.422.minus.HGD4_1	K03046	DNA-directed RNA polymerase subunit beta' [EC:2.7.7.6]	ko00230,ko00240,ko03020	2.7.7.6	COG0086	K	d__Bacteria;k__norank;p__Bacteroidetes;c__Bacteroidia;o__Marinilabiliales;f__Prolixibacteraceae;g__Draconibacterium;s__Draconibacterium_orientale	4.853	1.658	1.978	1.226	3.168	36.057	2.359	3.488	0	0.455	6.393	1.939	0	0	4.231
comp32636_c0_seq2.224.856.plus.S4_1	K02926	large subunit ribosomal protein L4	ko03010	-	COG0088	J	d__Bacteria;k__norank;p__Bacteroidetes;c__Bacteroidia;o__Marinilabiliales;f__Prolixibacteraceae;g__Sunxiuqinia;s__Sunxiuqinia_dokdonensis	4.474	1.658	2.891	2.597	9.807	3.315	0	4.581	7.929	24.683	2.718	0.675	1.381	0.715	9.021
comp29750_c0_seq1.107.657.minus.XSD4_1	K04564	superoxide dismutase, Fe-Mn family [EC:1.15.1.1]	ko04146,ko05016	1.15.1.1	COG0605	P	d__Bacteria;k__norank;p__Bacteroidetes;c__Bacteroidia;o__Marinilabiliales;f__Marinilabiliaceae;g__Saccharicrinis;s__Saccharicrinis_marinus	2.102	1.658	11.58	6.123	9.331	1.292	0	0.416	0.469	0	1.924	0.786	7.494	12.809	17.566
comp26142_c0_seq1.20.1933.minus.HGD4_1	K04043	molecular chaperone DnaK	ko03018,ko05152	-	COG0443	O	d__Bacteria;k__norank;p__Bacteroidetes;c__Bacteroidia;o__Marinilabiliales;f__Marinifilaceae;g__Marinifilum;s__Marinifilum_fragile	4.961	1.645	18.095	63.884	47.744	4.626	0	0.338	1.904	1.245	6.872	1.571	21.316	93.145	78.071
comp72048_c0_seq1.1.423.minus.XSD2_1	K00639	glycine C-acetyltransferase [EC:2.3.1.29]	ko00260	2.3.1.29	COG0156	H	d__Bacteria;k__norank;p__Bacteroidetes;c__Bacteroidia;o__Marinilabiliales;f__Marinilabiliaceae;g__Saccharicrinis;s__Saccharicrinis_fermentans	0	1.645	6.266	8.293	3.132	0	0	0	0	0	0	1.375	13.038	0	2.395
comp80127_c0_seq1.1.390.minus.XSD2_1	K09116	hypothetical protein	-	-	COG1578	S	d__Bacteria;k__norank;p__Bacteroidetes;c__Bacteroidia;o__Marinilabiliales;f__Marinifilaceae;g__Marinifilum;s__Marinifilum_fragile	0	1.633	2.703	6.917	2.124	0	0	0	0	0	0	0.307	11.787	1.977	2.332
comp31823_c0_seq1.1.424.minus.S0_1	K03043	DNA-directed RNA polymerase subunit beta [EC:2.7.7.6]	ko00230,ko00240,ko03020	2.7.7.6	COG0085	K	d__Bacteria;k__norank;p__Bacteroidetes;c__Bacteroidia;o__Marinilabiliales;f__Prolixibacteraceae;g__Draconibacterium;s__Draconibacterium_orientale	3.337	1.62	1.555	0	1.163	171.779	0.33	1.145	0	0	2.616	0.54	0	0.46	0.591
comp27182_c0_seq1.43.738.plus.HGD2_1	K01803	triosephosphate isomerase (TIM) [EC:5.3.1.1]	ko00010,ko00051,ko00562,ko00710	5.3.1.1	COG0149	G	d__Bacteria;k__norank;p__Bacteroidetes;c__Bacteroidia;o__Marinilabiliales;f__Prolixibacteraceae;g__Draconibacterium;s__Draconibacterium_orientale	0.802	1.62	22.489	2.32	5.796	4.964	3.067	5.986	1.408	1.937	2.062	0.601	6.192	1.026	5.934
comp33134_c0_seq1.325.690.plus.S0_1	K02874	large subunit ribosomal protein L14	ko03010	-	COG0093	J	d__Bacteria;k__norank;p__Bacteroidetes;c__Bacteroidia;o__Marinilabiliales;f__Prolixibacteraceae;g__Draconibacterium;s__Draconibacterium_sediminis	0	1.608	0.959	0	0	120.382	1.651	0	0	0	1.833	0.675	0	0	0
comp9834_c0_seq1.1.431.minus.XSD2_1	K02945	small subunit ribosomal protein S1	ko03010	-	COG0539	J	d__Bacteria;k__norank;p__Bacteroidetes;c__Bacteroidia;o__Marinilabiliales;f__Prolixibacteraceae;g__Draconibacterium;s__Draconibacterium_orientale	0	1.608	44.23	3.775	10.009	21.072	1.699	7.938	0	0.87	1.038	1.08	17.224	0.456	6.474
comp31129_c0_seq1.34.336.plus.HGD2_1	K02931	large subunit ribosomal protein L5	ko03010	-	COG0094	J	d__Bacteria;k__norank;p__Bacteroidetes;c__Bacteroidia;o__Marinilabiliales;f__Marinilabiliaceae;g__Anaerophaga;s__Anaerophaga_thermohalophila	0	1.608	17.144	0.648	4.771	0	0.535	0	0	0	0	3.511	1.625	1.46	13.258
comp28737_c0_seq1.67.570.plus.XSD4_1	K03088	RNA polymerase sigma-70 factor, ECF subfamily	-	-	COG1595	K	d__Bacteria;k__norank;p__Bacteroidetes;c__Bacteroidia;o__Marinilabiliales;f__Marinilabiliaceae;g__Saccharicrinis;s__Saccharicrinis_fermentans	0	1.595	5.375	4.245	6.327	0	1.872	0.468	0	0	0	2.651	1.453	2.45	7.026
comp24886_c0_seq1.1.436.minus.XSD3_1	K03088	RNA polymerase sigma-70 factor, ECF subfamily	-	-	COG1595	K	d__Bacteria;k__norank;p__Bacteroidetes;c__Bacteroidia;o__Marinilabiliales;f__Prolixibacteraceae;g__Draconibacterium;s__norank	2.786	1.582	8.689	7.025	0.375	0	0.645	0.547	0	0	0.509	1.853	5.638	12.371	2.02
comp31325_c0_seq1.22.255.plus.HGD2_1	K02078	acyl carrier protein	-	-	COG0236	I	d__Bacteria;k__norank;p__Bacteroidetes;c__Bacteroidia;o__Marinilabiliales;f__Prolixibacteraceae;g__Draconibacterium;s__Draconibacterium_orientale	1.098	1.57	41.973	1.93	0.934	78.407	5.725	16.579	1.539	9.169	4.8	1.989	9.471	0	5.61
comp63136_c0_seq1.10.583.minus.XSD3_1	K13963	serpin B	ko05146	-	COG4826	O	d__Bacteria;k__norank;p__Bacteroidetes;c__Bacteroidia;o__Marinilabiliales;f__Prolixibacteraceae;g__Draconibacterium;s__Draconibacterium_orientale	2.997	1.57	4.024	7.198	3.764	1.236	0	0	0	0	2.199	0.381	4.329	8.965	2.471
comp64355_c0_seq1.1.370.minus.HGD0_1	K11381	2-oxoisovalerate dehydrogenase E1 component [EC:1.2.4.4]	ko00280	1.2.4.4	COG0022	C	d__Bacteria;k__norank;p__Bacteroidetes;c__Bacteroidia;o__Marinilabiliales;f__Prolixibacteraceae;g__Sunxiuqinia;s__Sunxiuqinia_dokdonensis	10.296	1.57	0	0	0.467	0	0	0	0	0	10.669	0.331	1.072	0	1.074
comp37875_c0_seq1.1.302.minus.HGD1_1	K01689	enolase [EC:4.2.1.11]	ko00010,ko00680,ko03018	4.2.1.11	COG0148	G	d__Bacteria;k__norank;p__Bacteroidetes;c__Bacteroidia;o__Marinilabiliales;f__Prolixibacteraceae;g__Draconibacterium;s__Draconibacterium_sediminis	1.506	1.57	0	0	0	0	0	0	0	0	0	5.303	0	0	0
comp32717_c0_seq2.154.459.minus.S0_1	K02876	large subunit ribosomal protein L15	ko03010	-	COG0200	J	d__Bacteria;k__norank;p__Bacteroidetes;c__Bacteroidia;o__Marinilabiliales;f__Prolixibacteraceae;g__Draconibacterium;s__Draconibacterium_orientale	0.743	1.557	0	0	0	160.316	2.674	0.911	0	0	2.443	2.173	0	0	0
comp41944_c0_seq1.58.363.plus.XSD0_1	K02864	large subunit ribosomal protein L10	ko03010	-	COG0244	J	d__Bacteria;k__norank;p__Bacteroidetes;c__Bacteroidia;o__Marinilabiliales;f__Marinilabiliaceae;g__Saccharicrinis;s__Saccharicrinis_fermentans	34.959	1.557	6.175	0.958	8.022	11.051	0	0	0	0	63.543	1.743	2.107	0.364	0.94
comp30414_c0_seq1.31.954.plus.HGD2_1	K01990	ABC-2 type transport system ATP-binding protein	-	-	COG4152	S	d__Bacteria;k__norank;p__Bacteroidetes;c__Bacteroidia;o__Marinilabiliales;f__Prolixibacteraceae;g__Draconibacterium;s__Draconibacterium_sediminis	0.197	1.557	27.411	1.357	0.156	0	1.431	0.677	0.782	0.534	0	0.11	3.589	0.092	0.121
comp26075_c0_seq2.9.590.plus.XSD4_1	K07337	hypothetical protein	-	-	COG3417	S	d__Bacteria;k__norank;p__Bacteroidetes;c__Bacteroidia;o__Marinilabiliales;f__Marinilabiliaceae;g__Saccharicrinis;s__Saccharicrinis_fermentans	0	1.557	10.327	27.07	1.328	0	0	0	0	0	0	0.921	0.309	3.638	29.3
comp236361_c0_seq1.1.303.minus.XSD4_1	K00611	ornithine carbamoyltransferase [EC:2.1.3.3]	ko00330	2.1.3.3	COG0078	E	d__Bacteria;k__norank;p__Bacteroidetes;c__Bacteroidia;o__Marinilabiliales;f__Marinilabiliaceae;g__Marinilabilia;s__Marinilabilia_salmonicolor	0	1.557	0	0.319	4.313	0	0	1.822	0	0	0	0	0	0.364	2.814
comp32331_c1_seq1.143.658.minus.S0_1	K08301	ribonuclease G [EC:3.1.26.-]	-	3.1.26.-	COG1530	J	d__Bacteria;k__norank;p__Bacteroidetes;c__Bacteroidia;o__Marinilabiliales;f__Prolixibacteraceae;g__Draconibacterium;s__Draconibacterium_orientale	4.179	1.544	2.453	0	3.69	131.208	1.305	0.911	0.522	0	1.252	1.289	0.705	0	2.827
comp32923_c0_seq3.219.596.plus.S0_1	K02952	small subunit ribosomal protein S13	ko03010	-	COG0099	J	d__Bacteria;k__norank;p__Bacteroidetes;c__Bacteroidia;o__Marinilabiliales;f__Prolixibacteraceae;g__Draconibacterium;s__Draconibacterium_orientale	2.8	1.544	0	0	1.374	79.118	1.573	0	0	0	8.608	2.259	1.05	0	3.151
comp31636_c0_seq10.618.1094.plus.HGD2_1	K02992	small subunit ribosomal protein S7	ko03010	-	COG0049	J	d__Bacteria;k__norank;p__Bacteroidetes;c__Bacteroidia;o__Marinilabiliales;f__Prolixibacteraceae;g__Draconibacterium;s__Draconibacterium_orientale	0	1.544	25.063	1.747	8.818	16.165	2.595	6.975	3.365	0.771	0.458	1.191	6.25	1.008	4.409
comp51753_c0_seq1.87.464.plus.XSD3_1	K06142	outer membrane protein	-	-	ENOG4111GII	M	d__Bacteria;k__norank;p__Bacteroidetes;c__Bacteroidia;o__Marinilabiliales;f__Marinilabiliaceae;g__Saccharicrinis;s__Saccharicrinis_marinus	6.162	1.544	5.511	10.199	0.458	0	0.393	0	1.513	0	3.075	0.651	5.257	7.641	5.953
comp29527_c0_seq1.511.1024.minus.HGD2_1	K05905	protein-disulfide reductase [EC:1.8.1.8]	-	1.8.1.8	COG4232	O	d__Bacteria;k__norank;p__Bacteroidetes;c__Bacteroidia;o__Marinilabiliales;f__Prolixibacteraceae;g__Draconibacterium;s__Draconibacterium_sediminis	0	1.544	14.426	1.108	0.311	0	2.343	4.971	1.017	0	0	1.718	1.057	0.368	3.532
comp30160_c0_seq1.77.313.plus.S3_1	K02078	acyl carrier protein	-	-	COG0236	I	d__Bacteria;k__norank;p__Bacteroidetes;c__Bacteroidia;o__Marinilabiliales;f__Marinifilaceae;g__Marinifilum;s__Marinifilum_fragile	0	1.532	1.827	10.401	23.671	64.04	3.193	12.18	84.273	112.919	7.065	1.301	11.341	6.992	15.806
comp26827_c0_seq1.1.236.minus.S0_1	K04063	osmotically inducible protein OsmC	-	-	COG1764	O	d__Bacteria;k__norank;p__Bacteroidetes;c__Bacteroidia;o__Marinilabiliales;f__Prolixibacteraceae;g__Draconibacterium;s__Draconibacterium_sediminis	2.156	1.532	0	0	0	52.034	2.406	0	0	0	4.709	0	0	0	0
comp80890_c0_seq1.1.308.minus.HGD4_1	K04043	molecular chaperone DnaK	ko03018,ko05152	-	COG0443	O	d__Bacteria;k__norank;p__Bacteroidetes;c__Bacteroidia;o__Marinilabiliales;f__Marinilabiliaceae;g__Anaerophaga;s__Anaerophaga_thermohalophila	2.2	1.532	0.611	0.315	9.734	0	1.573	3.592	0	0	0.804	0.43	0.69	0.359	0.464
comp12811_c0_seq1.1.310.minus.HGD0_1	K01689	enolase [EC:4.2.1.11]	ko00010,ko00680,ko03018	4.2.1.11	COG0148	G	d__Bacteria;k__norank;p__Bacteroidetes;c__Bacteroidia;o__Marinilabiliales;f__Prolixibacteraceae;g__Draconibacterium;s__Draconibacterium_sediminis	17.379	1.506	0	0.31	1.2	2.697	1.038	0	0	0	28.557	0.417	0.683	0	2.281
comp33357_c0_seq1.42.353.plus.HGD0_1	K02888	large subunit ribosomal protein L21	ko03010	-	COG0261	J	d__Bacteria;k__norank;p__Bacteroidetes;c__Bacteroidia;o__Marinilabiliales;f__Prolixibacteraceae;g__Draconibacterium;s__Draconibacterium_sediminis	14.485	1.506	0.604	0.31	1.2	0	0	0	0	0	25.38	1.694	0	0.355	0.915
comp11481_c0_seq1.1.309.minus.HGD3_1	K02003	-	-	-	COG1136	V	d__Bacteria;k__norank;p__Bacteroidetes;c__Bacteroidia;o__Marinilabiliales;f__Marinilabiliaceae;g__Saccharicrinis;s__Saccharicrinis_fermentans	0	1.506	39.029	6.518	0	0	0	0	1.982	0	0	0.847	5.473	0	0
comp33134_c0_seq8.60.374.plus.S0_1	K02878	large subunit ribosomal protein L16	ko03010	-	COG0197	J	d__Bacteria;k__norank;p__Bacteroidetes;c__Bacteroidia;o__Marinilabiliales;f__Prolixibacteraceae;g__Draconibacterium;s__Draconibacterium_orientale	5.001	1.494	0	0	1.181	138.101	2.045	0	0	0.652	22.703	0.835	0.676	0	0
comp14680_c0_seq1.1.385.minus.HGD3_1	K00703	starch synthase [EC:2.4.1.21]	ko00500	2.4.1.21	COG0297	G	d__Bacteria;k__norank;p__Bacteroidetes;c__Bacteroidia;o__Marinilabiliales;f__Marinilabiliaceae;g__Marinilabilia;s__Marinilabilia_salmonicolor	0	1.494	2.227	7.353	1.337	0	0	0	0	0	0	3.437	4.588	4.23	4.072
comp39372_c0_seq2.1.458.minus.S1_1	K03561	biopolymer transport protein ExbB	-	-	COG0811	U	d__Bacteria;k__norank;p__Bacteroidetes;c__Bacteroidia;o__Marinilabiliales;f__Marinilabiliaceae;g__Saccharicrinis;s__Saccharicrinis_fermentans	3.042	1.481	0.702	0.075	0.357	19.143	1.604	2.785	0.6	2.786	0	0	1.215	0.21	0.273
comp32863_c0_seq2.32.274.plus.S0_1	K02902	large subunit ribosomal protein L28	ko03010	-	COG0227	J	d__Bacteria;k__norank;p__Bacteroidetes;c__Bacteroidia;o__Marinilabiliales;f__Prolixibacteraceae;g__Draconibacterium;s__norank	0	1.468	0	0	0.879	42.387	0	0	0	0	1.135	0	0	0	0
comp29763_c0_seq1.226.468.minus.HGD2_1	K02902	large subunit ribosomal protein L28	ko03010	-	COG0227	J	d__Bacteria;k__norank;p__Bacteroidetes;c__Bacteroidia;o__Marinilabiliales;f__Prolixibacteraceae;g__Draconibacterium;s__norank	0	1.468	6.145	0.906	1.749	3.859	7.675	3.904	0	0	0	0.626	4.955	0	1.321
comp31330_c0_seq2.20.262.plus.HGD2_1	K02902	large subunit ribosomal protein L28	ko03010	-	COG0227	J	d__Bacteria;k__norank;p__Bacteroidetes;c__Bacteroidia;o__Marinilabiliales;f__Marinilabiliaceae;g__Saccharicrinis;s__Saccharicrinis_fermentans	0	1.468	32.476	14.082	28.002	0	3.067	2.603	7.225	0	0	2.492	27.76	11.376	26.434
comp37904_c0_seq1.212.529.plus.HGD4_1	K00703	starch synthase [EC:2.4.1.21]	ko00500	2.4.1.21	COG0297	G	d__Bacteria;k__norank;p__Bacteroidetes;c__Bacteroidia;o__Marinilabiliales;f__Marinilabiliaceae;g__Marinilabilia;s__Marinilabilia_salmonicolor	0	1.468	0.581	0.301	16.336	0	0	0	4.825	0	0	0	1.33	0.346	0.889
comp27382_c0_seq21.96.937.minus.HGD4_1	K02358	elongation factor Tu	ko04626	-	COG0050	J	d__Bacteria;k__norank;p__Bacteroidetes;c__Bacteroidia;o__Marinilabiliales;f__Marinilabiliaceae;g__Thermophagus;s__Thermophagus_xiamenensis	0	1.468	0.815	0.103	2.93	0	0.456	0	2.947	7.114	0	0.258	2.114	0	0.718
comp35734_c0_seq1.125.661.plus.HGD4_1	K00332	NADH dehydrogenase I subunit C [EC:1.6.5.3]	ko00190	1.6.5.3	COG0852	C	d__Bacteria;k__norank;p__Bacteroidetes;c__Bacteroidia;o__Marinilabiliales;f__Prolixibacteraceae;g__Prolixibacter;s__Prolixibacter_bellariivorans	0	1.468	0	0	25.383	0	0.488	0	0	0	0	0.209	0.338	0	0.222
comp41716_c0_seq1.1.467.minus.HGD2_1	K06142	outer membrane protein	-	-	ENOG4111TPU	M	d__Bacteria;k__norank;p__Bacteroidetes;c__Bacteroidia;o__Marinilabiliales;f__Marinilabiliaceae;g__Saccharicrinis;s__Saccharicrinis_fermentans	0	1.456	15.264	0.718	1.74	0	0	11.764	4.017	0	0	0	8.378	1.241	1.861
comp17746_c0_seq1.1.393.minus.XSD3_1	K07337	hypothetical protein	-	-	COG3417	S	d__Bacteria;k__norank;p__Bacteroidetes;c__Bacteroidia;o__Marinilabiliales;f__Marinilabiliaceae;g__Marinilabilia;s__Marinilabilia_salmonicolor	0	1.443	7.33	7.799	3.883	0	0.362	6.35	2.139	0.968	0	0.307	6.429	7.181	7.573
comp31466_c0_seq1.389.709.plus.HGD4_1	K03210	preprotein translocase subunit YajC	ko03060,ko03070	-	-	-	d__Bacteria;k__norank;p__Bacteroidetes;c__Bacteroidia;o__Marinilabiliales;f__Prolixibacteraceae;g__Draconibacterium;s__Draconibacterium_orientale	0	1.443	8.07	1.489	70.811	0	0.991	2.551	1.904	1.285	0	2.025	16.426	0	3.5
comp33145_c0_seq1.202.750.plus.S0_1	K02601	transcriptional antiterminator NusG	-	-	COG0250	K	d__Bacteria;k__norank;p__Bacteroidetes;c__Bacteroidia;o__Marinilabiliales;f__Prolixibacteraceae;g__Draconibacterium;s__Draconibacterium_sediminis	4.937	1.43	0.861	0	0.284	225.143	0.723	0.416	0.469	0	11.245	1.387	1.309	0	1.747
comp18897_c0_seq1.1.702.minus.XSD3_1	K04077	chaperonin GroEL	ko03018,ko04940,ko05152	-	COG0459	O	d__Bacteria;k__norank;p__Bacteroidetes;c__Bacteroidia;o__Marinilabiliales;f__Prolixibacteraceae;g__Draconibacterium;s__Draconibacterium_orientale	11.325	1.418	3.163	0.216	0.87	128.811	0.535	7.444	5.608	0.237	9.565	0.442	8.867	38.467	1.302
comp28530_c0_seq1.1.248.minus.XSD4_1	K02871	large subunit ribosomal protein L13	ko03010	-	COG0102	J	d__Bacteria;k__norank;p__Bacteroidetes;c__Bacteroidia;o__Marinilabiliales;f__Prolixibacteraceae;g__Draconibacterium;s__Draconibacterium_orientale	0	1.418	3.374	0	8.415	7.436	0	8.745	0	2.786	0	0.601	1.906	2.525	3.183
comp31797_c0_seq1.2.525.minus.S2_1	K03088	RNA polymerase sigma-70 factor, ECF subfamily	-	-	COG1595	K	d__Bacteria;k__norank;p__Bacteroidetes;c__Bacteroidia;o__Marinilabiliales;f__Prolixibacteraceae;g__Draconibacterium;s__norank	0	1.418	3.601	1.859	0.284	2.248	9.106	25.037	31.351	3.735	0	1.473	0.698	4.16	1.29
comp35444_c0_seq1.376.852.plus.HGD3_1	K02520	translation initiation factor IF-3	-	-	COG0290	J	d__Bacteria;k__norank;p__Bacteroidetes;c__Bacteroidia;o__Marinilabiliales;f__Marinilabiliaceae;g__Alkaliflexus;s__Alkaliflexus_imshenetskii	0.837	1.418	14.222	29.381	29.833	0	0	0.989	2.243	0	1.838	3.081	25.717	13.524	29.071
comp35775_c0_seq1.219.1304.minus.HGD4_1	K02005	HlyD family secretion protein	-	-	COG0845	M	d__Bacteria;k__norank;p__Bacteroidetes;c__Bacteroidia;o__Marinilabiliales;f__Prolixibacteraceae;g__Sunxiuqinia;s__Sunxiuqinia_dokdonensis	1.142	1.405	3.367	2.738	29.852	0	0	0.755	1.278	2.648	1.257	0.54	1.201	0.929	6.493
comp28163_c0_seq1.1.165.minus.HGD1_1	K02876	large subunit ribosomal protein L15	ko03010	-	COG0200	J	d__Bacteria;k__norank;p__Bacteroidetes;c__Bacteroidia;o__Marinilabiliales;f__Marinilabiliaceae;g__Saccharicrinis;s__Saccharicrinis_marinus	0	1.405	0	0	0	0	0	0	0	0	0	0	0	0	0
comp9410_c0_seq1.26.277.plus.HGD4_1	K04078	chaperonin GroES	-	-	COG0234	O	d__Bacteria;k__norank;p__Bacteroidetes;c__Bacteroidia;o__Marinilabiliales;f__Marinilabiliaceae;g__Anaerophaga;s__Anaerophaga_thermohalophila	17.684	1.392	0	0	14.871	7.305	0	0	0	0	34.38	0.589	0	2.933	64.336
comp27590_c0_seq4.5.256.plus.HGD4_1	K02863	large subunit ribosomal protein L1	ko03010	-	COG0081	J	d__Bacteria;k__norank;p__Bacteroidetes;c__Bacteroidia;o__Marinilabiliales;f__Marinilabiliaceae;g__Geofilum;s__Geofilum_rubicundum	0	1.392	0	0	5.787	0	0	0	0	0	0	0.589	0.935	0	1.252
comp31168_c0_seq1.204.578.plus.S3_1	K02950	small subunit ribosomal protein S12	ko03010	-	COG0048	J	d__Bacteria;k__norank;p__Bacteroidetes;c__Bacteroidia;o__Marinilabiliales;f__Marinilabiliaceae;g__Alkaliflexus;s__Alkaliflexus_imshenetskii	0	1.38	3.201	1.69	2.894	0	0.393	3.175	52.817	115.152	0.621	0.331	0.532	0	0.356
comp2010_c0_seq1.142.405.minus.S2_1	K02948	small subunit ribosomal protein S11	ko03010	-	COG0100	J	d__Bacteria;k__norank;p__Bacteroidetes;c__Bacteroidia;o__Marinilabiliales;f__Marinilabiliaceae;g__Saccharicrinis;s__Saccharicrinis_marinus	0	1.367	4.628	1.197	6.914	0	0	3.409	0	0	0	0.552	1.748	0	0.584
comp345548_c0_seq1.1.333.minus.HGD1_1	K11381	2-oxoisovalerate dehydrogenase E1 component [EC:1.2.4.4]	ko00280	1.2.4.4	COG0022	C	d__Bacteria;k__norank;p__Bacteroidetes;c__Bacteroidia;o__Marinilabiliales;f__Marinilabiliaceae;g__Saccharicrinis;s__Saccharicrinis_fermentans	0	1.354	0	0	0	0	0	0	0	0	0	0	0	0	0
comp31467_c0_seq2.68.406.minus.S0_1	K02933	large subunit ribosomal protein L6	ko03010	-	COG0097	J	d__Bacteria;k__norank;p__Bacteroidetes;c__Bacteroidia;o__Marinilabiliales;f__Prolixibacteraceae;g__Draconibacterium;s__Draconibacterium_orientale	1.939	1.342	0.536	0.089	1.062	132.22	0	0	0	0	8.511	0.798	0.611	0	0.407
comp33179_c0_seq1.1.256.minus.HGD0_1	K02939	large subunit ribosomal protein L9	ko03010	-	COG0359	J	d__Bacteria;k__norank;p__Bacteroidetes;c__Bacteroidia;o__Marinilabiliales;f__Prolixibacteraceae;g__Draconibacterium;s__Draconibacterium_orientale	92.992	1.342	0	0	0	56.417	0	0	0	0	123.502	0	0	0	1.811
comp23968_c0_seq2.1.337.minus.HGD4_1	K02996	small subunit ribosomal protein S9	ko03010	-	COG0103	J	d__Bacteria;k__norank;p__Bacteroidetes;c__Bacteroidia;o__Marinilabiliales;f__Prolixibacteraceae;g__Draconibacterium;s__Draconibacterium_orientale	0	1.342	7.466	1.103	7.463	31.243	2.752	5.518	1.774	1.779	0	0.749	3.042	0.316	6.086
comp171359_c0_seq1.12.351.minus.XSD3_1	K06142	outer membrane protein	-	-	ENOG4111TPU	M	d__Bacteria;k__norank;p__Bacteroidetes;c__Bacteroidia;o__Marinilabiliales;f__Marinilabiliaceae;g__Alkaliflexus;s__Alkaliflexus_imshenetskii	0.64	1.329	1.578	0.272	1.053	0	0	0.781	0	0	2.805	0	3.61	0.627	0.8
comp40414_c0_seq1.105.1088.plus.HGD4_1	K03544	ATP-dependent Clp protease ATP-binding subunit ClpX	ko04112	-	COG1219	O	d__Bacteria;k__norank;p__Bacteroidetes;c__Bacteroidia;o__Marinilabiliales;f__Prolixibacteraceae;g__Draconibacterium;s__Draconibacterium_orientale	0	1.329	0.574	0.075	22.435	0	0	0.208	0	0	0	0.503	0.503	0	0.559
comp33237_c0_seq2.22.282.plus.XSD4_1	K02946	small subunit ribosomal protein S10	ko03010	-	COG0051	J	d__Bacteria;k__norank;p__Bacteroidetes;c__Bacteroidia;o__Marinilabiliales;f__Marinilabiliaceae;g__Alkaliflexus;s__Alkaliflexus_imshenetskii	0	1.316	2.355	0	2.344	0	0.676	0.781	0	0.87	0	2.774	1.776	0.465	4.117
comp31199_c0_seq2.1.341.minus.XSD0_1	K02959	small subunit ribosomal protein S16	ko03010	-	-	-	d__Bacteria;k__norank;p__Bacteroidetes;c__Bacteroidia;o__Marinilabiliales;f__Prolixibacteraceae;g__Draconibacterium;s__Draconibacterium_orientale	5.631	1.304	0	0	0.522	9.403	0	0	0	0	17.058	1.105	0	0	0
comp12399_c0_seq1.1.346.minus.XSD0_1	K00658	2-oxoglutarate dehydrogenase E2 component (dihydrolipoamide succinyltransferase) [EC:2.3.1.61]	ko00020,ko00310	2.3.1.61	COG0508	C	d__Bacteria;k__norank;p__Bacteroidetes;c__Bacteroidia;o__Marinilabiliales;f__Prolixibacteraceae;g__Draconibacterium;s__Draconibacterium_sediminis	29.984	1.291	0.513	0.798	4.624	0	0	0	0	0	28.766	0	0	0	5.876
comp30967_c0_seq1.72.1418.minus.HGD3_1	K00262	glutamate dehydrogenase (NADP+) [EC:1.4.1.4]	ko00250,ko00330,ko00910	1.4.1.4	COG0334	E	d__Bacteria;k__norank;p__Bacteroidetes;c__Bacteroidia;o__Marinilabiliales;f__Marinilabiliaceae;g__Thermophagus;s__Thermophagus_xiamenensis	0	1.291	4.605	21.947	13.653	0	0	0	0	0	0	1.35	15.095	21.463	11.467
comp21317_c0_seq1.1.349.minus.HGD4_1	K04043	molecular chaperone DnaK	ko03018,ko05152	-	COG0443	O	d__Bacteria;k__norank;p__Bacteroidetes;c__Bacteroidia;o__Marinilabiliales;f__Marinilabiliaceae;g__Marinilabilia;s__Marinilabilia_salmonicolor	0	1.278	2.544	0.263	5.082	11.463	0.881	0.755	0	0	1.354	1.792	0.583	0.605	2.325
comp3432_c0_seq1.155.2506.plus.XSD3_1	K03696	ATP-dependent Clp protease ATP-binding subunit ClpC	-	-	COG0542	O	d__Bacteria;k__norank;p__Bacteroidetes;c__Bacteroidia;o__Marinilabiliales;f__Prolixibacteraceae;g__Sunxiuqinia;s__Sunxiuqinia_dokdonensis	0.143	1.278	2.099	19.769	7.957	3.99	0.047	0.156	0	0	0.397	1.375	6.199	17.947	7.236
comp14762_c0_seq1.1.434.minus.HGD2_1	K06142	outer membrane protein	-	-	ENOG41123ZG	M	d__Bacteria;k__norank;p__Bacteroidetes;c__Bacteroidia;o__Marinilabiliales;f__Prolixibacteraceae;g__Draconibacterium;s__Draconibacterium_sediminis	0	1.278	10.289	0.789	1.529	0	0.975	2.238	0	0	0	0	1.316	0.456	1.455
comp29621_c0_seq1.185.2986.plus.HGD4_1	K06972	-	-	-	COG1026	O	d__Bacteria;k__norank;p__Bacteroidetes;c__Bacteroidia;o__Marinilabiliales;f__Marinilabiliaceae;g__Geofilum;s__Geofilum_rubicundum	0.059	1.266	7.315	0.39	87.321	0	0.079	0.208	0.313	1.087	0	0.196	7.918	0.171	6.651
comp34709_c0_seq1.1.687.minus.HGD3_1	K02564	glucosamine-6-phosphate deaminase [EC:3.5.99.6]	ko00520	3.5.99.6	COG0363	G	d__Bacteria;k__norank;p__Bacteroidetes;c__Bacteroidia;o__Marinilabiliales;f__Marinilabiliaceae;g__Alkaliflexus;s__Alkaliflexus_imshenetskii	0	1.266	6.922	12.725	7.371	0	0.189	3.175	1.435	0.494	0	0	12.262	8.404	8.824
comp72304_c0_seq1.1.352.minus.S4_1	K01624	fructose-bisphosphate aldolase, class II [EC:4.1.2.13]	ko00010,ko00030,ko00051,ko00680,ko00710	4.1.2.13	COG0191	G	d__Bacteria;k__norank;p__Bacteroidetes;c__Bacteroidia;o__Marinilabiliales;f__Prolixibacteraceae;g__Draconibacterium;s__Draconibacterium_orientale	0	1.266	0.506	0	1.007	0	0	2.212	3.339	13.458	0	0.356	2.294	0	0
comp41492_c0_seq1.1.436.minus.HGD4_1	K01847	methylmalonyl-CoA mutase [EC:5.4.99.2]	ko00280,ko00630,ko00640,ko00720	5.4.99.2	COG1884	I	d__Bacteria;k__norank;p__Bacteroidetes;c__Bacteroidia;o__Marinilabiliales;f__Marinilabiliaceae;g__Geofilum;s__Geofilum_rubicundum	0	1.266	1.51	0.197	23.808	0	0.315	0.547	0	0	0	0.27	2.172	0.224	0.578
comp29218_c0_seq1.140.409.plus.XSD4_1	K02954	small subunit ribosomal protein S14	ko03010	-	COG0199	J	d__Bacteria;k__norank;p__Bacteroidetes;c__Bacteroidia;o__Marinilabiliales;f__Prolixibacteraceae;g__Draconibacterium;s__norank	1.777	1.253	1.487	0	14.853	52.802	1.934	3.305	0	3.28	0	0	8.443	0	9.002
comp30283_c0_seq1.1.863.minus.XSD0_1	K04043	molecular chaperone DnaK	ko03018,ko05152	-	COG0443	O	d__Bacteria;k__norank;p__Bacteroidetes;c__Bacteroidia;o__Marinilabiliales;f__Marinilabiliaceae;g__Alkaliflexus;s__Alkaliflexus_imshenetskii	22.33	1.253	0.996	0.427	2.005	10.845	0	0.937	0.287	0.375	27.193	0.577	0.77	1.061	2.338
comp36872_c0_seq1.6.275.minus.S1_1	K03530	DNA-binding protein HU-beta	-	-	COG0776	L	d__Bacteria;k__norank;p__Bacteroidetes;c__Bacteroidia;o__Marinilabiliales;f__Prolixibacteraceae;g__Sunxiuqinia;s__Sunxiuqinia_dokdonensis	0	1.253	0	0.385	2.967	3.297	18.133	5.518	0	0	0	1.056	0.841	0.438	1.124
comp8199_c0_seq1.1.353.minus.HGD0_1	K06972	-	-	-	COG1026	O	d__Bacteria;k__norank;p__Bacteroidetes;c__Bacteroidia;o__Marinilabiliales;f__Marinilabiliaceae;g__Thermophagus;s__Thermophagus_xiamenensis	7.85	1.253	0	0	0	0	0	0	0	0	18.539	0.344	0.568	0.294	0
comp23233_c0_seq1.1.354.minus.XSD0_1	K11381	2-oxoisovalerate dehydrogenase E1 component [EC:1.2.4.4]	ko00280	1.2.4.4	COG0022	C	d__Bacteria;k__norank;p__Bacteroidetes;c__Bacteroidia;o__Marinilabiliales;f__Prolixibacteraceae;g__Draconibacterium;s__Draconibacterium_orientale	4.833	1.253	0.498	0	6.95	0	0	0	0	0	15.892	0	1.136	0.587	3.405
comp22270_c0_seq1.56.586.plus.HGD3_1	K07337	hypothetical protein	-	-	COG3417	S	d__Bacteria;k__norank;p__Bacteroidetes;c__Bacteroidia;o__Marinilabiliales;f__Marinilabiliaceae;g__Saccharicrinis;s__Saccharicrinis_fermentans	1.102	1.24	8.885	7.494	0.293	0	0	0.442	0.496	0	3.227	1.866	8.536	6.716	2.274
comp45086_c0_seq2.7.279.minus.HGD1_1	K03530	DNA-binding protein HU-beta	-	-	COG0776	L	d__Bacteria;k__norank;p__Bacteroidetes;c__Bacteroidia;o__Marinilabiliales;f__Marinilabiliaceae;g__Saccharicrinis;s__Saccharicrinis_fermentans	0.876	1.228	0	0	0	3.24	0	1.093	0	0	0	3.621	0	0.864	0
comp33280_c0_seq1.1866.2225.plus.XSD4_1	K02881	large subunit ribosomal protein L18	ko03010	-	COG0256	J	d__Bacteria;k__norank;p__Bacteroidetes;c__Bacteroidia;o__Marinilabiliales;f__Marinilabiliaceae;g__Geofilum;s__Geofilum_rubicundum	1.196	1.228	1.472	1.268	41.692	0	0	0.729	0.809	0	3.273	1.031	6.17	2.915	37.018
comp29361_c0_seq1.1.179.minus.XSD2_1	K02986	small subunit ribosomal protein S4	ko03010	-	COG0522	J	d__Bacteria;k__norank;p__Bacteroidetes;c__Bacteroidia;o__Marinilabiliales;f__Marinilabiliaceae;g__Anaerophaga;s__Anaerophaga_thermohalophila	0	1.228	1.465	0	4.368	0	0	6.507	0	0	0	0	4.905	0.855	3.265
comp32028_c0_seq1.510.1310.minus.HGD3_1	K05807	putative lipoprotein	-	-	ENOG410ZZRH	M	d__Bacteria;k__norank;p__Bacteroidetes;c__Bacteroidia;o__Marinilabiliales;f__Prolixibacteraceae;g__Draconibacterium;s__Draconibacterium_orientale	0	1.215	7.828	15.312	16.968	0	0	0	0	0.198	0.249	0.884	12.65	11.656	20.202
comp29078_c0_seq1.1410.3874.minus.HGD4_1	K01338	ATP-dependent Lon protease [EC:3.4.21.53]	ko04112	3.4.21.53	COG0466	O	d__Bacteria;k__norank;p__Bacteroidetes;c__Bacteroidia;o__Marinilabiliales;f__Marinifilaceae;g__Marinifilum;s__Marinifilum_fragile	0	1.215	2.536	0.221	155.925	0	0.362	1.431	0.261	0.119	0	0.381	2.201	0.193	7.427
comp32323_c0_seq2.179.1105.plus.HGD0_1	K00384	thioredoxin reductase (NADPH) [EC:1.8.1.9]	ko00240,ko00450	1.8.1.9	COG0492	O	d__Bacteria;k__norank;p__Bacteroidetes;c__Bacteroidia;o__Marinilabiliales;f__Marinilabiliaceae;g__Marinilabilia;s__Marinilabilia_salmonicolor	17.098	1.202	0	0	2.353	2.604	0.252	0.234	0.756	0	21.334	0.43	0.446	0.368	2.713
comp55601_c0_seq1.167.442.minus.HGD4_1	K02945	small subunit ribosomal protein S1	ko03010	-	COG0539	J	d__Bacteria;k__norank;p__Bacteroidetes;c__Bacteroidia;o__Marinilabiliales;f__Marinilabiliaceae;g__Anaerophaga;s__Anaerophaga_thermohalophila	0	1.202	1.442	0.747	0	0	1.258	2.134	0	0	0.942	1.019	1.633	0.425	1.086
comp26541_c0_seq4.1.273.minus.HGD4_1	K03671	thioredoxin 1	-	-	COG0526	O	d__Bacteria;k__norank;p__Bacteroidetes;c__Bacteroidia;o__Marinilabiliales;f__Marinilabiliaceae;g__Saccharicrinis;s__Saccharicrinis_fermentans	0	1.202	0.717	0	0	0	1.258	0	0	0	0	0	0.964	1.276	0.877
comp33224_c0_seq2.1.668.minus.S2_1	K02358	elongation factor Tu	ko04626	-	COG0050	J	d__Bacteria;k__norank;p__Bacteroidetes;c__Bacteroidia;o__Marinilabiliales;f__Prolixibacteraceae;g__Sunxiuqinia;s__Sunxiuqinia_dokdonensis	3.603	1.19	2.431	5.898	12.554	39.971	1.872	34.303	48.201	68.692	4.408	0.245	8.839	3.836	5.33
comp28329_c0_seq1.86.454.plus.XSD4_1	K08301	ribonuclease G [EC:3.1.26.-]	-	3.1.26.-	COG1530	J	d__Bacteria;k__norank;p__Bacteroidetes;c__Bacteroidia;o__Marinilabiliales;f__Prolixibacteraceae;g__Draconibacterium;s__Draconibacterium_orientale	0.576	1.19	13.754	0.488	9.487	15.041	1.62	4.893	0.782	1.067	3.171	0	4.344	0	5.063
comp33253_c0_seq2.1091.1801.minus.HGD0_1	K02982	small subunit ribosomal protein S3	ko03010	-	COG0092	J	d__Bacteria;k__norank;p__Bacteroidetes;c__Bacteroidia;o__Marinilabiliales;f__Prolixibacteraceae;g__Draconibacterium;s__norank	13.254	1.177	0.627	0	1.667	39.803	1.038	1.223	0	0.237	22.438	1.24	0	0	1.34
comp31417_c0_seq3.339.893.plus.XSD4_1	K02933	large subunit ribosomal protein L6	ko03010	-	COG0097	J	d__Bacteria;k__norank;p__Bacteroidetes;c__Bacteroidia;o__Marinilabiliales;f__Prolixibacteraceae;g__Draconibacterium;s__Draconibacterium_orientale	0	1.177	9.263	0.39	24.449	28.452	0.708	5.778	0.469	1.897	0	0.957	1.294	0	15.73
comp25660_c0_seq2.5.466.plus.HGD4_1	K02988	small subunit ribosomal protein S5	ko03010	-	COG0098	J	d__Bacteria;k__norank;p__Bacteroidetes;c__Bacteroidia;o__Marinilabiliales;f__Prolixibacteraceae;g__Draconibacterium;s__Draconibacterium_orientale	0	1.177	2.823	0.183	13.763	27.459	1.195	5.205	0	0	0.957	0	0.403	0	11.886
comp32587_c0_seq2.1.371.minus.S4_1	K04043	molecular chaperone DnaK	ko03018,ko05152	-	COG0443	O	d__Bacteria;k__norank;p__Bacteroidetes;c__Bacteroidia;o__Marinilabiliales;f__Prolixibacteraceae;g__Draconibacterium;s__Draconibacterium_orientale	24.348	1.164	2.786	4.081	5.567	511.197	2.391	26.703	22.301	31.658	15.526	0.331	5.315	11.582	10.266
comp31655_c0_seq5.85.366.plus.S0_1	K04078	chaperonin GroES	-	-	COG0234	O	d__Bacteria;k__norank;p__Bacteroidetes;c__Bacteroidia;o__Marinilabiliales;f__Marinilabiliaceae;g__Anaerophaga;s__Anaerophaga_thermohalophila	14.18	1.164	0.695	0	0.696	68.198	0.598	0.521	0	0	10.272	0	0	0.412	0
comp33071_c0_seq1.204.578.plus.S2_1	K02950	small subunit ribosomal protein S12	ko03010	-	COG0048	J	d__Bacteria;k__norank;p__Bacteroidetes;c__Bacteroidia;o__Marinilabiliales;f__Marinilabiliaceae;g__Alkaliflexus;s__Alkaliflexus_imshenetskii	1.132	1.164	1.902	2.874	3.599	2.098	0.393	23.97	96.114	109.678	2.26	0	0.532	0.276	1.061
comp34239_c0_seq1.1.279.minus.XSD0_1	K02992	small subunit ribosomal protein S7	ko03010	-	COG0049	J	d__Bacteria;k__norank;p__Bacteroidetes;c__Bacteroidia;o__Marinilabiliales;f__Prolixibacteraceae;g__Draconibacterium;s__Draconibacterium_sediminis	6.674	1.164	0.695	0	0	0	0	0	0	0	18.259	0	0	0	0
comp25332_c0_seq1.55.339.plus.HGD4_1	K02876	large subunit ribosomal protein L15	ko03010	-	COG0200	J	d__Bacteria;k__norank;p__Bacteroidetes;c__Bacteroidia;o__Marinilabiliales;f__Prolixibacteraceae;g__Draconibacterium;s__Draconibacterium_orientale	0.822	1.152	1.374	0	4.789	30.531	2.375	9.135	0	0.751	0	0	0.777	0	6.232
comp31324_c0_seq2.29.313.minus.HGD0_1	K03530	DNA-binding protein HU-beta	-	-	COG0776	L	d__Bacteria;k__norank;p__Bacteroidetes;c__Bacteroidia;o__Marinilabiliales;f__Prolixibacteraceae;g__Draconibacterium;s__Draconibacterium_orientale	16.434	1.152	0	0	0	15.265	0	0	0	3.794	13.495	0	0	0	0.521
comp24763_c0_seq1.53.337.plus.HGD0_1	K07397	putative redox protein	-	-	COG1765	O	d__Bacteria;k__norank;p__Bacteroidetes;c__Bacteroidia;o__Marinilabiliales;f__Prolixibacteraceae;g__Draconibacterium;s__Draconibacterium_sediminis	8.219	1.152	0	0	0	0	0	0	0	0	15.291	0	0	0	0
comp32957_c0_seq1.1.747.minus.XSD4_1	K03040	DNA-directed RNA polymerase subunit alpha [EC:2.7.7.6]	ko00230,ko00240,ko03020	2.7.7.6	COG0202	K	d__Bacteria;k__norank;p__Bacteroidetes;c__Bacteroidia;o__Marinilabiliales;f__Prolixibacteraceae;g__Draconibacterium;s__Draconibacterium_sediminis	0.984	1.152	5.299	7.499	38.569	0	0	0.859	0.313	0.672	2.163	1.645	5.681	3.994	47.03
comp30595_c0_seq1.135.421.minus.XSD0_1	K02948	small subunit ribosomal protein S11	ko03010	-	COG0100	J	d__Bacteria;k__norank;p__Bacteroidetes;c__Bacteroidia;o__Marinilabiliales;f__Prolixibacteraceae;g__Draconibacterium;s__Draconibacterium_sediminis	0	1.127	0	0	0	15.041	0.582	0	0	0	13.296	0.479	0.77	0	0
comp51413_c0_seq1.1.1048.minus.XSD4_1	K02470	DNA gyrase subunit B [EC:5.99.1.3]	-	5.99.1.3	COG0187	L	d__Bacteria;k__norank;p__Bacteroidetes;c__Bacteroidia;o__Marinilabiliales;f__Prolixibacteraceae;g__Sunxiuqinia;s__Sunxiuqinia_dokdonensis	0	1.127	1.072	28.611	18.992	0	0	0	0	0	0	1.313	3.581	26.386	15.45
comp53062_c0_seq1.1.286.minus.XSD3_1	K00215	dihydrodipicolinate reductase [EC:1.3.1.26]	ko00300	1.17.1.8	COG0289	E	d__Bacteria;k__norank;p__Bacteroidetes;c__Bacteroidia;o__Marinilabiliales;f__Prolixibacteraceae;g__Draconibacterium;s__Draconibacterium_sediminis	0	1.127	2.023	5.94	4.047	0	0	0	0	0	0	0	1.532	9.587	7.674
comp9392_c0_seq1.51.434.plus.HGD4_1	K07386	putative endopeptidase [EC:3.4.24.-]	-	3.4.24.-	COG3590	O	d__Bacteria;k__norank;p__Bacteroidetes;c__Bacteroidia;o__Marinilabiliales;f__Marinilabiliaceae;g__Marinilabilia;s__Marinilabilia_salmonicolor	0	1.127	0.453	0.23	13.03	0	1.541	3.982	0	0	0	0.319	0.518	0	0.343
comp33118_c0_seq2.1.386.minus.S0_1	K02906	large subunit ribosomal protein L3	ko03010	-	COG0087	J	d__Bacteria;k__norank;p__Bacteroidetes;c__Bacteroidia;o__Marinilabiliales;f__Prolixibacteraceae;g__Draconibacterium;s__Draconibacterium_orientale	0.541	1.114	0.445	0.23	0	107.008	0.377	0.651	0.73	0	2.387	0.638	0.511	0.263	0
comp58153_c0_seq1.1.480.minus.HGD2_1	K06142	outer membrane protein	-	-	ENOG41123ZG	M	d__Bacteria;k__norank;p__Bacteroidetes;c__Bacteroidia;o__Marinilabiliales;f__Prolixibacteraceae;g__Draconibacterium;s__Draconibacterium_orientale	0	1.114	17.672	2.066	6.337	3.053	2.265	5.387	1.095	5.257	0.906	0.233	7.673	0.995	8.176
comp38906_c0_seq1.1.2403.minus.HGD3_1	K01338	ATP-dependent Lon protease [EC:3.4.21.53]	ko04112	3.4.21.53	COG0466	O	d__Bacteria;k__norank;p__Bacteroidetes;c__Bacteroidia;o__Marinilabiliales;f__Prolixibacteraceae;g__Sunxiuqinia;s__Sunxiuqinia_dokdonensis	0.069	1.114	3.042	46.341	17.462	0.262	0	0	0.104	0.119	0	0.81	6.825	43.429	15.628
comp27501_c0_seq1.8.393.minus.XSD4_1	K02867	large subunit ribosomal protein L11	ko03010	-	COG0080	J	d__Bacteria;k__norank;p__Bacteroidetes;c__Bacteroidia;o__Marinilabiliales;f__Marinilabiliaceae;g__Anaerophaga;s__Anaerophaga_thermohalophila	1.088	1.114	4.892	2.526	12.453	0	0	0	0	1.502	2.983	0	2.035	1.324	10.527
comp12322_c0_seq1.52.342.plus.HGD2_1	K03711	Fur family transcriptional regulator, ferric uptake regulator	-	-	COG0735	K	d__Bacteria;k__norank;p__Bacteroidetes;c__Bacteroidia;o__Marinilabiliales;f__Prolixibacteraceae;g__Draconibacterium;s__Draconibacterium_sediminis	0	1.114	7.979	0	0	0	0.582	1.978	3.286	0	0	0	2.265	0	0.502
comp27641_c0_seq1.1.387.minus.HGD4_1	K02601	transcriptional antiterminator NusG	-	-	COG0250	K	d__Bacteria;k__norank;p__Bacteroidetes;c__Bacteroidia;o__Marinilabiliales;f__Prolixibacteraceae;g__Draconibacterium;s__Draconibacterium_sediminis	8.072	1.101	1.321	0.681	11.446	0	0	0	0	0	7.676	1.24	0	0.522	6.721
comp29681_c0_seq1.71.262.plus.HGD3_1	K02970	small subunit ribosomal protein S21	ko03010	-	ENOG41122SW	J	d__Bacteria;k__norank;p__Bacteroidetes;c__Bacteroidia;o__Marinilabiliales;f__Marinilabiliaceae;g__Alkaliflexus;s__Alkaliflexus_imshenetskii	0	1.101	5.216	0	0	0	0	0	0	0	0	0.933	2.92	0	2.916
comp32461_c0_seq1.201.494.plus.XSD4_1	K01265	methionyl aminopeptidase [EC:3.4.11.18]	-	3.4.11.18	COG0024	J	d__Bacteria;k__norank;p__Bacteroidetes;c__Bacteroidia;o__Marinilabiliales;f__Marinilabiliaceae;g__Thermophagus;s__Thermophagus_xiamenensis	0	1.101	1.314	0	2.619	0	0.566	0	0	0	0	0	0	0	2.484
comp71090_c0_seq1.43.234.plus.HGD1_1	K03073	preprotein translocase subunit SecE	ko03060,ko03070	-	ENOG410XUXP	U	d__Bacteria;k__norank;p__Bacteroidetes;c__Bacteroidia;o__Marinilabiliales;f__Prolixibacteraceae;g__Draconibacterium;s__Draconibacterium_orientale	0	1.101	0	0	0	0	0	0	0	0	0	0	0	0	0
comp30779_c0_seq1.1.685.minus.HGD2_1	K09859	hypothetical protein	-	-	COG3014	S	d__Bacteria;k__norank;p__Bacteroidetes;c__Bacteroidia;o__Marinilabiliales;f__Marinilabiliaceae;g__Thermophagus;s__Thermophagus_xiamenensis	0	1.089	18.05	7.743	1.529	0	0	0	0	0	0	0.761	8.803	2.078	1.169
comp40660_c0_seq1.57.747.minus.HGD4_1	K07175	PhoH-like ATPase	-	-	COG1875	T	d__Bacteria;k__norank;p__Bacteroidetes;c__Bacteroidia;o__Marinilabiliales;f__Prolixibacteraceae;g__Sunxiuqinia;s__Sunxiuqinia_dokdonensis	0	1.089	4.303	0.667	15.53	0	0.55	0.625	0	0	0	0.601	3.984	0.644	2.98
comp35668_c0_seq1.35.526.plus.HGD4_1	K00432	glutathione peroxidase [EC:1.11.1.9]	ko00480,ko00590	1.11.1.9	COG0386	O	d__Bacteria;k__norank;p__Bacteroidetes;c__Bacteroidia;o__Marinilabiliales;f__Marinilabiliaceae;g__Geofilum;s__Geofilum_rubicundum	0	1.089	0.974	0	26.409	0	0	0	0	0	0	0	0	0	2.744
comp11373_c0_seq1.1.398.minus.XSD2_1	K04043	molecular chaperone DnaK	ko03018,ko05152	-	COG0443	O	d__Bacteria;k__norank;p__Bacteroidetes;c__Bacteroidia;o__Marinilabiliales;f__Prolixibacteraceae;g__Draconibacterium;s__Draconibacterium_sediminis	1.57	1.076	1.283	0.221	0.852	70.371	0.723	1.249	4.956	0.949	4.016	0	3.912	15.996	0.661
comp32784_c0_seq1.11.307.plus.XSD0_1	K02890	large subunit ribosomal protein L22	ko03010	-	COG0091	J	d__Bacteria;k__norank;p__Bacteroidetes;c__Bacteroidia;o__Marinilabiliales;f__Prolixibacteraceae;g__Sunxiuqinia;s__Sunxiuqinia_dokdonensis	11.63	1.076	1.291	1	3.864	0	0.566	0.963	2.139	2.154	21.227	0.454	0	1.144	1.957
comp2928_c0_seq1.1.493.minus.XSD3_1	K03106	signal recognition particle subunit SRP54	ko03060,ko03070	-	COG0541	U	d__Bacteria;k__norank;p__Bacteroidetes;c__Bacteroidia;o__Marinilabiliales;f__Marinilabiliaceae;g__Anaerophaga;s__Anaerophaga_thermohalophila	0	1.076	0.642	3.146	1.602	0	0	0	0	0	0	0	1.474	3.634	1.969
comp24945_c0_seq2.508.702.plus.HGD0_1	K03704	cold shock protein (beta-ribbon, CspA family)	-	-	COG1278	K	d__Bacteria;k__norank;p__Bacteroidetes;c__Bacteroidia;o__Marinilabiliales;f__Prolixibacteraceae;g__Sunxiuqinia;s__Sunxiuqinia_dokdonensis	26.42	1.063	0	0	0	16.333	0	0	0	0	46.439	0	0	0	1.893
comp31160_c0_seq3.1.354.minus.S3_1	K02358	elongation factor Tu	ko04626	-	COG0050	J	d__Bacteria;k__norank;p__Bacteroidetes;c__Bacteroidia;o__Marinilabiliales;f__Prolixibacteraceae;g__Sunxiuqinia;s__Sunxiuqinia_dokdonensis	1.191	1.063	0.589	0.826	4.093	10.227	0	0	6.26	25.651	4.973	0.344	1.381	1.951	1.353
comp8935_c0_seq1.1.399.minus.HGD0_1	K02939	large subunit ribosomal protein L9	ko03010	-	COG0359	J	d__Bacteria;k__norank;p__Bacteroidetes;c__Bacteroidia;o__Marinilabiliales;f__Prolixibacteraceae;g__Draconibacterium;s__Draconibacterium_orientale	42.445	1.063	0.423	0	0	5.769	0	0	0	0	47.717	1.485	0	0	0.648
comp44984_c0_seq1.400.2409.plus.XSD3_1	K03798	cell division protease FtsH [EC:3.4.24.-]	-	3.4.24.-	COG0465	O	d__Bacteria;k__norank;p__Bacteroidetes;c__Bacteroidia;o__Marinilabiliales;f__Prolixibacteraceae;g__Sunxiuqinia;s__Sunxiuqinia_dokdonensis	0	1.063	0.664	14.186	6.099	1.573	0.063	0	0.209	0.079	0	0.884	2.718	12.98	4.962
comp7936_c0_seq1.84.788.minus.HGD4_1	K06178	ribosomal large subunit pseudouridine synthase B [EC:5.4.99.12]	-	5.4.99.22	COG1187	J	d__Bacteria;k__norank;p__Bacteroidetes;c__Bacteroidia;o__Marinilabiliales;f__Marinilabiliaceae;g__Marinilabilia;s__Marinilabilia_salmonicolor	0	1.063	2.318	0.216	16.492	0	0.362	1.249	0	0	0	1.915	3.661	0.758	1.626
comp29176_c0_seq1.178.582.plus.S4_1	K04043	molecular chaperone DnaK	ko03018,ko05152	-	COG0443	O	d__Bacteria;k__norank;p__Bacteroidetes;c__Bacteroidia;o__Marinilabiliales;f__Prolixibacteraceae;g__Draconibacterium;s__Draconibacterium_orientale	7.181	1.051	4.19	3.245	3.764	70.483	1.793	15.434	6.234	15.019	10.69	0.589	4.322	5.48	6.715
comp126497_c0_seq1.1.300.minus.XSD4_1	K02357	elongation factor Ts	-	-	-	-	d__Bacteria;k__norank;p__Bacteroidetes;c__Bacteroidia;o__Marinilabiliales;f__Marinifilaceae;g__Marinifilum;s__Marinifilum_fragile	10.557	1.051	2.506	0	0.623	0	0	0	0	0	9.081	1.768	4.991	1.113	0.476
comp68516_c0_seq1.1.301.minus.XSD0_1	K00384	thioredoxin reductase (NADPH) [EC:1.8.1.9]	ko00240,ko00450	1.8.1.9	COG0492	O	d__Bacteria;k__norank;p__Bacteroidetes;c__Bacteroidia;o__Marinilabiliales;f__Marinilabiliaceae;g__Anaerophaga;s__Anaerophaga_thermohalophila	8.293	1.051	0	0.324	1.255	0	0	0	0	0	17.343	0.884	0	1.854	1.9
comp19531_c0_seq1.1.424.minus.HGD3_1	K03088	RNA polymerase sigma-70 factor, ECF subfamily	-	-	COG1595	K	d__Bacteria;k__norank;p__Bacteroidetes;c__Bacteroidia;o__Marinilabiliales;f__Marinilabiliaceae;g__Saccharicrinis;s__Saccharicrinis_fermentans	0	1.051	35.609	20.149	10.21	0	0	1.145	0.652	0	0	3.891	31.679	7.816	17.515
comp130156_c0_seq1.1.300.minus.HGD4_1	K02355	elongation factor G	-	-	COG0480	J	d__Bacteria;k__norank;p__Bacteroidetes;c__Bacteroidia;o__Marinilabiliales;f__Prolixibacteraceae;g__Draconibacterium;s__Draconibacterium_orientale	0	1.051	7.519	0.324	5.009	0	0	0.937	1.043	0	0	0	2.136	0	3.329
comp12683_c0_seq1.4.201.minus.XSD4_1	K02904	large subunit ribosomal protein L29	ko03010	-	ENOG410ZXYK	J	d__Bacteria;k__norank;p__Bacteroidetes;c__Bacteroidia;o__Marinilabiliales;f__Marinilabiliaceae;g__Saccharicrinis;s__Saccharicrinis_fermentans	0	1.038	0	0	3.69	0	0	0	0	0	0	0	0	0	0
comp26154_c0_seq1.9.320.plus.S0_1	K02888	large subunit ribosomal protein L21	ko03010	-	COG0261	J	d__Bacteria;k__norank;p__Bacteroidetes;c__Bacteroidia;o__Marinilabiliales;f__Prolixibacteraceae;g__Draconibacterium;s__Draconibacterium_sediminis	1.447	1.013	2.401	0.93	2.994	126.469	2.076	7.105	7.955	5.336	1.588	0	4.099	0	4.104
comp33357_c0_seq2.59.370.plus.HGD0_1	K02888	large subunit ribosomal protein L21	ko03010	-	COG0261	J	d__Bacteria;k__norank;p__Bacteroidetes;c__Bacteroidia;o__Marinilabiliales;f__Prolixibacteraceae;g__Draconibacterium;s__Draconibacterium_sediminis	21.735	1.013	1.804	0	0.595	5.376	0	0	0	0	20.621	0	1.366	0	0.915
comp22063_c0_seq1.1.307.minus.XSD1_1	K04763	integrase/recombinase XerD	-	-	COG4974	L	d__Bacteria;k__norank;p__Bacteroidetes;c__Bacteroidia;o__Marinilabiliales;f__Prolixibacteraceae;g__Draconibacterium;s__Draconibacterium_orientale	0	1.013	0.604	0	0	0	0	0	0	0	0	6.346	3.416	0	0
comp15294_c0_seq1.1.308.minus.XSD2_1	K01571	oxaloacetate decarboxylase, alpha subunit [EC:4.1.1.3]	ko00330,ko00620	4.1.1.3	COG5016	C	d__Bacteria;k__norank;p__Bacteroidetes;c__Bacteroidia;o__Marinilabiliales;f__Prolixibacteraceae;g__Draconibacterium;s__Draconibacterium_orientale	0	1.013	3.005	0.62	4.194	0	0	0	0	0	0	0	4.106	0	2.281
comp47107_c0_seq1.1.311.minus.HGD4_1	K03075	preprotein translocase subunit SecG	ko03060,ko03070	-	-	-	d__Bacteria;k__norank;p__Bacteroidetes;c__Bacteroidia;o__Marinilabiliales;f__Marinifilaceae;g__Marinifilum;s__Marinifilum_fragile	0	1.013	1.2	0	8.992	0	0	0	0	0	0	0	0.683	0	0.915
comp5957_c0_seq1.177.377.minus.HGD3_1	K02005	HlyD family secretion protein	-	-	COG0845	M	d__Bacteria;k__norank;p__Bacteroidetes;c__Bacteroidia;o__Marinilabiliales;f__Marinilabiliaceae;g__Anaerophaga;s__Anaerophaga_thermohalophila	0	1.013	0	1.869	0	0	0	0	0	0	0	0	0	0	0
comp31477_c0_seq2.47.247.plus.XSD4_1	K03076	preprotein translocase subunit SecY	ko03060,ko03070	-	COG0201	U	d__Bacteria;k__norank;p__Bacteroidetes;c__Bacteroidia;o__Marinilabiliales;f__Marinilabiliaceae;g__Alkaliflexus;s__Alkaliflexus_imshenetskii	0	1.013	0	0	1.2	0	0	0	0	0	0	0	1.352	0	0
comp19331_c0_seq3.143.565.plus.XSD3_1	K03687	molecular chaperone GrpE	-	-	COG0576	O	d__Bacteria;k__norank;p__Bacteroidetes;c__Bacteroidia;o__Marinilabiliales;f__Prolixibacteraceae;g__Draconibacterium;s__Draconibacterium_orientale	0	1	0.793	0	0	0	0	0.573	0	0	0	0	2.265	6.821	0
comp39405_c0_seq2.1.201.minus.XSD1_1	K02358	elongation factor Tu	ko04626	-	COG0050	J	d__Bacteria;k__norank;p__Bacteroidetes;c__Bacteroidia;o__Marinilabiliales;f__Marinifilaceae;g__Marinifilum;s__Marinifilum_fragile	0	0.987	1.17	0	0	25.305	0	0	1.93	0	0	0	0	0	0
comp24734_c0_seq1.1.313.minus.HGD0_1	K02358	elongation factor Tu	ko04626	-	COG0050	J	d__Bacteria;k__norank;p__Bacteroidetes;c__Bacteroidia;o__Marinilabiliales;f__Prolixibacteraceae;g__Sunxiuqinia;s__Sunxiuqinia_dokdonensis	5.719	0.987	2.959	0.92	6.511	5.32	0.519	0	0.991	0	6.261	0	1.352	0.351	6.296
comp19615_c0_seq1.1.313.minus.HGD2_1	K03075	preprotein translocase subunit SecG	ko03060,ko03070	-	ENOG41123GJ	U	d__Bacteria;k__norank;p__Bacteroidetes;c__Bacteroidia;o__Marinilabiliales;f__Prolixibacteraceae;g__Draconibacterium;s__Draconibacterium_orientale	0	0.987	7.104	0.61	2.958	2.66	1.022	2.629	1.956	0	0	0.417	0.676	0	0
comp84289_c0_seq1.1.315.minus.S2_1	K02492	glutamyl-tRNA reductase [EC:1.2.1.70]	ko00860	1.2.1.70	COG0373	H	d__Bacteria;k__norank;p__Bacteroidetes;c__Bacteroidia;o__Marinilabiliales;f__Prolixibacteraceae;g__Draconibacterium;s__Draconibacterium_sediminis	0	0.975	6.424	0.301	0	2.622	1.007	17.255	4.825	3.893	0	0	1.33	1.385	3.107
comp34213_c0_seq3.43.249.plus.XSD0_1	K02965	small subunit ribosomal protein S19	ko03010	-	COG0185	J	d__Bacteria;k__norank;p__Bacteroidetes;c__Bacteroidia;o__Marinilabiliales;f__Prolixibacteraceae;g__Draconibacterium;s__norank	1.334	0.962	0	0	0	29.669	0	0	0	1.245	1.456	0	0	0	0
comp77753_c0_seq1.1.319.minus.XSD4_1	K00658	2-oxoglutarate dehydrogenase E2 component (dihydrolipoamide succinyltransferase) [EC:2.3.1.61]	ko00020,ko00310	2.3.1.61	COG0508	C	d__Bacteria;k__norank;p__Bacteroidetes;c__Bacteroidia;o__Marinilabiliales;f__Prolixibacteraceae;g__Draconibacterium;s__Draconibacterium_orientale	25.77	0.962	0.574	0	6.904	12.943	0	0	0	0	9.921	0	0	0	5.692
comp29766_c0_seq2.1.205.minus.HGD2_1	K02968	small subunit ribosomal protein S20	ko03010	-	ENOG411220Z	J	d__Bacteria;k__norank;p__Bacteroidetes;c__Bacteroidia;o__Marinilabiliales;f__Marinilabiliaceae;g__Anaerophaga;s__Anaerophaga_thermohalophila	7.988	0.962	2.287	1.775	3.416	0	0	0	0	0	2.907	0	7.709	1.341	2.567
comp81615_c0_seq1.2.322.plus.HGD3_1	K00794	6,7-dimethyl-8-ribityllumazine synthase [EC:2.5.1.78]	ko00740	2.5.1.78	COG0054	H	d__Bacteria;k__norank;p__Bacteroidetes;c__Bacteroidia;o__Marinilabiliales;f__Prolixibacteraceae;g__Sunxiuqinia;s__Sunxiuqinia_dokdonensis	0.699	0.962	1.155	6.851	4.029	0	0	0	0	0	0	0	3.287	1.368	7.007
comp44322_c0_seq1.1.431.minus.HGD4_1	K03569	rod shape-determining protein MreB and related proteins	-	-	COG1077	D	d__Bacteria;k__norank;p__Bacteroidetes;c__Bacteroidia;o__Marinilabiliales;f__Prolixibacteraceae;g__Prolixibacter;s__Prolixibacter_bellariivorans	0	0.962	0.762	0	18.305	0	0	1.119	0	0	0	0.54	3.502	0	0.292
comp158869_c0_seq1.1.318.minus.HGD4_1	K09181	hypothetical protein	-	-	COG1042	C	d__Bacteria;k__norank;p__Bacteroidetes;c__Bacteroidia;o__Marinilabiliales;f__Prolixibacteraceae;g__Draconibacterium;s__Draconibacterium_orientale	0	0.962	1.729	0.596	2.875	0	0.503	0.859	0	0	0	0	0	0.684	2.63
comp138177_c0_seq1.26.232.plus.HGD1_1	K07248	lactaldehyde dehydrogenase / glycolaldehyde dehydrogenase [EC:1.2.1.22 1.2.1.21]	ko00620,ko00630	1.2.1.21,1.2.1.22	COG1012	C	d__Bacteria;k__norank;p__Bacteroidetes;c__Bacteroidia;o__Marinilabiliales;f__Marinilabiliaceae;g__Saccharicrinis;s__Saccharicrinis_fermentans	0	0.962	0	0	0	0	0	0	0	0	0	0	0	0	1.709
comp26217_c0_seq1.372.698.minus.S0_1	K02996	small subunit ribosomal protein S9	ko03010	-	COG0103	J	d__Bacteria;k__norank;p__Bacteroidetes;c__Bacteroidia;o__Marinilabiliales;f__Prolixibacteraceae;g__Prolixibacter;s__Prolixibacter_bellariivorans	4.754	0.937	1.125	0.291	0.559	289.482	5.803	0.833	1.852	3.755	5.207	0	0	0.333	0
comp30428_c0_seq1.1.324.minus.S2_1	K09458	3-oxoacyl-[acyl-carrier-protein] synthase II [EC:2.3.1.179]	ko00061	2.3.1.179	COG0304	I	d__Bacteria;k__norank;p__Bacteroidetes;c__Bacteroidia;o__Marinilabiliales;f__Marinilabiliaceae;g__Saccharicrinis;s__Saccharicrinis_marinus	0	0.937	0	2.902	0	40.383	1.447	19.077	34.377	39.306	0	0	0	0.666	4.269
comp120677_c0_seq1.1.325.minus.HGD2_1	K00351	Na+-transporting NADH:ubiquinone oxidoreductase subunit F [EC:1.6.5.-]	-	1.6.5.-	COG2871	C	d__Bacteria;k__norank;p__Bacteroidetes;c__Bacteroidia;o__Marinilabiliales;f__Prolixibacteraceae;g__Draconibacterium;s__Draconibacterium_orientale	0	0.937	5.617	0	1.685	2.529	0	2.499	0	0.632	0	0	1.28	0	2.135
comp38504_c0_seq1.23.2074.plus.HGD3_1	K04079	molecular chaperone HtpG	ko04141,ko04612,ko04621,ko04626,ko04914,ko05200,ko05215	-	COG0326	O	d__Bacteria;k__norank;p__Bacteroidetes;c__Bacteroidia;o__Marinilabiliales;f__Prolixibacteraceae;g__Sunxiuqinia;s__Sunxiuqinia_dokdonensis	0.084	0.937	2.68	61.391	21.308	0.393	0.157	0.468	0.104	0.158	0	0.859	7.451	61.595	22.299
comp43494_c0_seq1.1.324.minus.HGD0_1	K02884	large subunit ribosomal protein L19	ko03010	-	COG0335	J	d__Bacteria;k__norank;p__Bacteroidetes;c__Bacteroidia;o__Marinilabiliales;f__Prolixibacteraceae;g__Draconibacterium;s__Draconibacterium_sediminis	28.522	0.937	0	0	1.117	0	0	0	0	0	44.652	0.393	0.64	0	0.851
comp32449_c0_seq1.1.552.minus.XSD4_1	K00384	thioredoxin reductase (NADPH) [EC:1.8.1.9]	ko00240,ko00450	1.8.1.9	COG0492	O	d__Bacteria;k__norank;p__Bacteroidetes;c__Bacteroidia;o__Marinilabiliales;f__Prolixibacteraceae;g__Prolixibacter;s__Prolixibacter_bellariivorans	1.043	0.937	0.279	2.461	6.978	0	0	0	0	0	1.15	0.393	1.618	2.179	18.099
comp26585_c0_seq1.225.551.minus.S2_1	K02967	small subunit ribosomal protein S2	ko03010	-	COG0052	J	d__Bacteria;k__norank;p__Bacteroidetes;c__Bacteroidia;o__Marinilabiliales;f__Prolixibacteraceae;g__Draconibacterium;s__Draconibacterium_sediminis	0	0.937	10.101	0	0	0	0.975	11.608	0	1.245	0	0	0.64	0	1.709
comp21786_c0_seq1.1.325.minus.HGD3_1	K02564	glucosamine-6-phosphate deaminase [EC:3.5.99.6]	ko00520	3.5.99.6	COG0363	G	d__Bacteria;k__norank;p__Bacteroidetes;c__Bacteroidia;o__Marinilabiliales;f__Marinilabiliaceae;g__Alkaliflexus;s__Alkaliflexus_imshenetskii	0	0.937	2.657	5.597	2.765	0	0	0	0	0	0	0.663	6.393	0.982	4.873
comp21786_c0_seq1.28.474.minus.XSD3_1	K13993	HSP20 family protein	ko04141	-	COG0071	O	d__Bacteria;k__norank;p__Bacteroidetes;c__Bacteroidia;o__Marinilabiliales;f__Prolixibacteraceae;g__Draconibacterium;s__Draconibacterium_orientale	4.528	0.924	2.574	0.188	0	21.877	0	0	0	0	6.964	0.258	7.192	48.431	0.565
comp31150_c0_seq7.1.212.minus.S3_1	K02963	small subunit ribosomal protein S18	ko03010	-	COG0238	J	d__Bacteria;k__norank;p__Bacteroidetes;c__Bacteroidia;o__Marinilabiliales;f__Marinilabiliaceae;g__Geofilum;s__Geofilum_rubicundum	0	0.911	6.537	0.563	2.17	4.72	0	0	10.746	5.909	6.943	0.773	3.675	1.28	0.813
comp46244_c0_seq1.12.224.plus.HGD0_1	K02994	small subunit ribosomal protein S8	ko03010	-	COG0096	J	d__Bacteria;k__norank;p__Bacteroidetes;c__Bacteroidia;o__Marinilabiliales;f__Marinilabiliaceae;g__Alkaliflexus;s__Alkaliflexus_imshenetskii	15.267	0.911	0	0	5.43	0	0	0	0	0	36.111	0	0	0	2.446
comp63154_c0_seq1.1.451.minus.HGD2_1	K02897	large subunit ribosomal protein L25	ko03010	-	COG1825	J	d__Bacteria;k__norank;p__Bacteroidetes;c__Bacteroidia;o__Marinilabiliales;f__Marinilabiliaceae;g__Alkaliflexus;s__Alkaliflexus_imshenetskii	0	0.911	7.957	0.934	2.17	0	0	0	0	0	0	1.485	1.244	0	2.217
comp26538_c0_seq1.107.319.plus.HGD1_1	K02874	large subunit ribosomal protein L14	ko03010	-	COG0093	J	d__Bacteria;k__norank;p__Bacteroidetes;c__Bacteroidia;o__Marinilabiliales;f__Marinilabiliaceae;g__Saccharicrinis;s__Saccharicrinis_marinus	0	0.911	0	0	0	0	0	0	0	0	0	0	0	0	0
comp21971_c0_seq1.1.335.minus.S2_1	K09458	3-oxoacyl-[acyl-carrier-protein] synthase II [EC:2.3.1.179]	ko00061	2.3.1.179	COG0304	I	d__Bacteria;k__norank;p__Bacteroidetes;c__Bacteroidia;o__Marinilabiliales;f__Marinifilaceae;g__Marinifilum;s__Marinifilum_fragile	0	0.899	0	0	1.602	21.634	0.456	10.254	2.66	1.186	1.42	0	0	0	0
comp33080_c0_seq4.1240.1935.plus.S0_1	K02863	large subunit ribosomal protein L1	ko03010	-	COG0081	J	d__Bacteria;k__norank;p__Bacteroidetes;c__Bacteroidia;o__Marinilabiliales;f__Marinilabiliaceae;g__Saccharicrinis;s__Saccharicrinis_marinus	0.064	0.899	0.06	0	0	5.376	0	0.078	0	0	2.515	0	0	0	0
comp19765_c0_seq1.5.343.plus.HGD0_1	K03075	preprotein translocase subunit SecG	ko03060,ko03070	-	ENOG41123GJ	U	d__Bacteria;k__norank;p__Bacteroidetes;c__Bacteroidia;o__Marinilabiliales;f__Prolixibacteraceae;g__Draconibacterium;s__Draconibacterium_orientale	89.276	0.899	0	0.549	6.401	0	0	0	0	0	75.164	1.498	1.215	0	5.279
comp10055_c0_seq1.1.453.minus.XSD3_1	K03088	RNA polymerase sigma-70 factor, ECF subfamily	-	-	COG1595	K	d__Bacteria;k__norank;p__Bacteroidetes;c__Bacteroidia;o__Marinilabiliales;f__Marinilabiliaceae;g__Alkaliflexus;s__Alkaliflexus_imshenetskii	3.091	0.899	8.251	6.297	0	0	0	0	0	0	1.456	0.245	4.948	8.119	1.645
comp6117_c0_seq1.1.576.minus.HGD4_1	K02005	HlyD family secretion protein	-	-	COG0845	M	d__Bacteria;k__norank;p__Bacteroidetes;c__Bacteroidia;o__Marinilabiliales;f__Prolixibacteraceae;g__Draconibacterium;s__Draconibacterium_orientale	2.318	0.899	3.465	0.686	17.087	0	0	7.053	0	0.613	2.184	0.184	0.618	0.793	6.963
comp19633_c0_seq1.35.496.plus.HGD2_1	K04564	superoxide dismutase, Fe-Mn family [EC:1.15.1.1]	ko04146,ko05016	1.15.1.1	COG0605	P	d__Bacteria;k__norank;p__Bacteroidetes;c__Bacteroidia;o__Marinilabiliales;f__Marinifilaceae;g__Marinifilum;s__Marinifilum_fragile	0	0.886	9.172	4.372	0	0	0.299	0	0	0	0	1.485	1.625	4.835	0.813
comp26777_c0_seq2.46.636.minus.HGD4_1	K02959	small subunit ribosomal protein S16	ko03010	-	COG0228	J	d__Bacteria;k__norank;p__Bacteroidetes;c__Bacteroidia;o__Marinilabiliales;f__Prolixibacteraceae;g__Prolixibacter;s__Prolixibacter_bellariivorans	0.97	0.873	6.998	6.982	31.143	8.241	0	1.9	3.443	2.49	1.42	1.633	8.702	2.174	11.994
comp28264_c0_seq1.125.343.plus.S4_1	K02518	translation initiation factor IF-1	-	-	COG0361	J	d__Bacteria;k__norank;p__Bacteroidetes;c__Bacteroidia;o__Marinilabiliales;f__Marinilabiliaceae;g__Thermophagus;s__Thermophagus_xiamenensis	0	0.873	0	0	0	0	0	0	0	3.399	0	0	0	0	0
comp27761_c0_seq9.96.443.plus.HGD4_1	K02863	large subunit ribosomal protein L1	ko03010	-	COG0081	J	d__Bacteria;k__norank;p__Bacteroidetes;c__Bacteroidia;o__Marinilabiliales;f__Prolixibacteraceae;g__Sunxiuqinia;s__Sunxiuqinia_dokdonensis	0.625	0.861	1.54	1.061	5.65	0	0	2.29	1.695	0.573	2.739	0.356	1.172	0	4.701
comp30683_c0_seq1.1260.3217.minus.HGD4_1	K01868	threonyl-tRNA synthetase [EC:6.1.1.3]	ko00970	6.1.1.3	COG0441	J	d__Bacteria;k__norank;p__Bacteroidetes;c__Bacteroidia;o__Marinilabiliales;f__Prolixibacteraceae;g__Prolixibacter;s__Prolixibacter_bellariivorans	0	0.861	1.578	0.178	45.309	0	0.566	1.197	0.104	0	0	0.528	2.395	0.039	1.696
comp16146_c0_seq1.1.350.minus.S4_1	K04043	molecular chaperone DnaK	ko03018,ko05152	-	COG0443	O	d__Bacteria;k__norank;p__Bacteroidetes;c__Bacteroidia;o__Marinilabiliales;f__Prolixibacteraceae;g__Draconibacterium;s__Draconibacterium_sediminis	0	0.848	1.51	1.296	0	13.861	0	4.451	7.486	10.098	0.672	0	0	2.385	4.206
comp27650_c0_seq1.859.1080.plus.HGD4_1	K02518	translation initiation factor IF-1	-	-	COG0361	J	d__Bacteria;k__norank;p__Bacteroidetes;c__Bacteroidia;o__Marinilabiliales;f__Prolixibacteraceae;g__Draconibacterium;s__norank	0	0.848	0	0	13.168	8.86	1.793	0	0	0	1.303	0	0	0	2.287
comp33224_c0_seq1.1.460.minus.S2_1	K02358	elongation factor Tu	ko04626	-	COG0050	J	d__Bacteria;k__norank;p__Bacteroidetes;c__Bacteroidia;o__Marinilabiliales;f__Prolixibacteraceae;g__Sunxiuqinia;s__Sunxiuqinia_dokdonensis	0.625	0.848	0.891	0.376	0.888	4.383	0.975	2.655	5.686	5.869	0	0.307	0	0	0.102
comp31168_c0_seq2.613.1089.plus.S3_1	K02992	small subunit ribosomal protein S7	ko03010	-	COG0049	J	d__Bacteria;k__norank;p__Bacteroidetes;c__Bacteroidia;o__Marinilabiliales;f__Marinifilaceae;g__Marinifilum;s__Marinifilum_fragile	2.924	0.848	1.019	1.399	1.694	0	0.283	12.467	42.671	66.36	1.379	0.233	2.747	0.991	1.556
comp48677_c0_seq1.70.796.minus.HGD2_1	K00772	5'-methylthioadenosine phosphorylase [EC:2.4.2.28]	ko00270	2.4.2.28	COG0005	F	d__Bacteria;k__norank;p__Bacteroidetes;c__Bacteroidia;o__Marinilabiliales;f__Prolixibacteraceae;g__Prolixibacter;s__Prolixibacter_bellariivorans	0	0.848	21.107	0.103	4.066	0	0.849	3.878	0.678	0	0	0.565	16.908	0.241	0.159
comp19909_c0_seq1.1.351.minus.HGD2_1	K00677	UDP-N-acetylglucosamine acyltransferase [EC:2.3.1.129]	ko00540	2.3.1.129	COG1043	M	d__Bacteria;k__norank;p__Bacteroidetes;c__Bacteroidia;o__Marinilabiliales;f__Prolixibacteraceae;g__Draconibacterium;s__Draconibacterium_orientale	0	0.848	8.538	0.258	1.502	0	0.865	2.212	0	0	0	0.356	2.294	0	0.762
comp23718_c0_seq1.98.454.plus.HGD4_1	K02881	large subunit ribosomal protein L18	ko03010	-	COG0256	J	d__Bacteria;k__norank;p__Bacteroidetes;c__Bacteroidia;o__Marinilabiliales;f__Prolixibacteraceae;g__Draconibacterium;s__Draconibacterium_orientale	1.206	0.835	3.473	0.258	11.904	11.22	1.274	8.797	0	0	2.647	0.7	0	0.294	6.81
comp29903_c0_seq1.90.313.minus.XSD0_1	K02931	large subunit ribosomal protein L5	ko03010	-	COG0094	J	d__Bacteria;k__norank;p__Bacteroidetes;c__Bacteroidia;o__Marinilabiliales;f__Prolixibacteraceae;g__Draconibacterium;s__norank	1.166	0.835	0	0	0	4.327	0	0	0	0	7.651	0	0	0.583	0
comp21428_c0_seq1.1.478.minus.HGD4_1	K02564	glucosamine-6-phosphate deaminase [EC:3.5.99.6]	ko00520	3.5.99.6	COG0363	G	d__Bacteria;k__norank;p__Bacteroidetes;c__Bacteroidia;o__Marinilabiliales;f__Marinilabiliaceae;g__Alkaliflexus;s__Alkaliflexus_imshenetskii	0	0.835	7.798	4.761	7.399	0	0	0	0	0	0	0.307	8.846	1.403	3.716
comp34430_c0_seq1.1.358.minus.HGD3_1	K02355	elongation factor G	-	-	COG0480	J	d__Bacteria;k__norank;p__Bacteroidetes;c__Bacteroidia;o__Marinilabiliales;f__Marinifilaceae;g__Marinifilum;s__Marinifilum_fragile	0	0.823	0.491	4.057	4.908	0	0	0	0.809	3.834	0.657	0.687	2.244	1.166	3.367
comp43428_c0_seq1.1.493.minus.XSD0_1	K04043	molecular chaperone DnaK	ko03018,ko05152	-	COG0443	O	d__Bacteria;k__norank;p__Bacteroidetes;c__Bacteroidia;o__Marinilabiliales;f__Marinilabiliaceae;g__Marinilabilia;s__Marinilabilia_salmonicolor	15.002	0.81	0.959	0.164	1.602	0	0	0	0	0	15.23	0.221	0.367	0.381	2.459
comp33416_c0_seq2.63.428.plus.XSD4_1	K02874	large subunit ribosomal protein L14	ko03010	-	COG0093	J	d__Bacteria;k__norank;p__Bacteroidetes;c__Bacteroidia;o__Marinilabiliales;f__Marinilabiliaceae;g__Saccharicrinis;s__Saccharicrinis_fermentans	0	0.81	3.359	0	3.361	0	0.409	0	0	0	0	0.675	0	0	3.659
comp24798_c0_seq1.6.2516.plus.HGD4_1	K03696	ATP-dependent Clp protease ATP-binding subunit ClpC	-	-	COG0542	O	d__Bacteria;k__norank;p__Bacteroidetes;c__Bacteroidia;o__Marinilabiliales;f__Marinilabiliaceae;g__Saccharicrinis;s__Saccharicrinis_fermentans	0.133	0.797	2.008	0.136	75.875	0.243	0.346	2.004	0.261	0.237	0.372	0.54	2.035	0.285	3.481
comp66540_c0_seq1.107.337.plus.HGD4_1	K00384	thioredoxin reductase (NADPH) [EC:1.8.1.9]	ko00240,ko00450	1.8.1.9	COG0492	O	d__Bacteria;k__norank;p__Bacteroidetes;c__Bacteroidia;o__Marinilabiliales;f__Prolixibacteraceae;g__Prolixibacter;s__Prolixibacter_bellariivorans	0	0.797	0	0.986	1.895	0	0	0	0	0	0	0	0	0	21.466
comp28524_c0_seq1.74.307.minus.XSD0_1	K02933	large subunit ribosomal protein L6	ko03010	-	COG0097	J	d__Bacteria;k__norank;p__Bacteroidetes;c__Bacteroidia;o__Marinilabiliales;f__Prolixibacteraceae;g__Draconibacterium;s__Draconibacterium_orientale	0	0.785	0	0	0	8.167	0	0	0	0	14.406	0.663	0	0	0
comp32276_c0_seq1.1.779.minus.HGD3_1	K03628	transcription termination factor Rho	ko03018	-	COG1158	K	d__Bacteria;k__norank;p__Bacteroidetes;c__Bacteroidia;o__Marinilabiliales;f__Prolixibacteraceae;g__Prolixibacter;s__Prolixibacter_bellariivorans	0.94	0.785	4.318	11.138	12.041	0	0	0	0.313	0.435	0.519	1.571	6.739	6.4	13.881
comp26850_c0_seq1.63.569.plus.HGD2_1	K03744	LemA protein	-	-	COG1704	S	d__Bacteria;k__norank;p__Bacteroidetes;c__Bacteroidia;o__Marinilabiliales;f__Prolixibacteraceae;g__Draconibacterium;s__Draconibacterium_orientale	0	0.785	30.43	2.104	0.632	0	1.872	2.316	0.522	0.711	0	0	6.868	0	0.241
comp9651_c0_seq1.1.512.minus.S0_1	K12257	SecD/SecF fusion protein	ko03060,ko03070	-	COG0342	U	d__Bacteria;k__norank;p__Bacteroidetes;c__Bacteroidia;o__Marinilabiliales;f__Prolixibacteraceae;g__Draconibacterium;s__Draconibacterium_orientale	0	0.772	0	0.16	0.311	197.74	2.359	0	0	1.047	1.262	0	0.36	0	0
comp32674_c0_seq1.309.1097.minus.S0_1	K02945	small subunit ribosomal protein S1	ko03010	-	COG0539	J	d__Bacteria;k__norank;p__Bacteroidetes;c__Bacteroidia;o__Marinilabiliales;f__Prolixibacteraceae;g__Draconibacterium;s__Draconibacterium_sediminis	3.248	0.772	0.559	0	0.531	74.042	0.786	0.547	0.626	0.217	6.368	0.393	0	0.11	0.572
comp28238_c0_seq1.90.325.minus.S2_1	K02863	large subunit ribosomal protein L1	ko03010	-	COG0081	J	d__Bacteria;k__norank;p__Bacteroidetes;c__Bacteroidia;o__Marinilabiliales;f__Prolixibacteraceae;g__Draconibacterium;s__Draconibacterium_orientale	0	0.772	0	0	0	20.004	0	6.767	0	0	0	0	0	0	0.686
comp31380_c0_seq1.14.1357.plus.HGD2_1	K03287	outer membrane factor, OMF family	-	-	COG1538	M	d__Bacteria;k__norank;p__Bacteroidetes;c__Bacteroidia;o__Marinilabiliales;f__Prolixibacteraceae;g__Draconibacterium;s__Draconibacterium_sediminis	0	0.772	28.619	0.423	0.412	0.487	0.519	0.442	0.678	0.237	0	0.074	1.668	0.245	0.076
comp32676_c0_seq4.35.271.plus.XSD4_1	K02078	acyl carrier protein	-	-	COG0236	I	d__Bacteria;k__norank;p__Bacteroidetes;c__Bacteroidia;o__Marinilabiliales;f__Marinifilaceae;g__Marinifilum;s__Marinifilum_fragile	5.389	0.772	5.481	0.944	6.373	0	0.802	5.413	2.999	0	9.422	0	4.121	0.539	10.997
comp20787_c0_seq1.1.515.minus.XSD0_1	K03737	putative pyruvate-flavodoxin oxidoreductase [EC:1.2.7.-]	ko00720	1.2.7.-	COG1013	C	d__Bacteria;k__norank;p__Bacteroidetes;c__Bacteroidia;o__Marinilabiliales;f__Prolixibacteraceae;g__Draconibacterium;s__Draconibacterium_sediminis	4.902	0.772	0	0	2.445	0	0	0	0	0	10.776	0	0	0.18	0.235
comp31106_c0_seq1.1.662.minus.S0_1	K02355	elongation factor G	-	-	COG0480	J	d__Bacteria;k__norank;p__Bacteroidetes;c__Bacteroidia;o__Marinilabiliales;f__Prolixibacteraceae;g__Draconibacterium;s__Draconibacterium_orientale	1.969	0.759	0	0	0	184.853	0.377	0.989	0	0	2.784	0.786	0	0.136	0
comp34112_c0_seq1.4.390.minus.HGD3_1	K02996	small subunit ribosomal protein S9	ko03010	-	COG0103	J	d__Bacteria;k__norank;p__Bacteroidetes;c__Bacteroidia;o__Marinilabiliales;f__Prolixibacteraceae;g__Prolixibacter;s__Prolixibacter_bellariivorans	1.629	0.747	9.338	10.34	22.132	34.333	0.377	5.283	6.625	24.248	3.579	1.252	9.169	3.967	7.376
comp30863_c0_seq1.505.891.plus.S3_1	K02996	small subunit ribosomal protein S9	ko03010	-	COG0103	J	d__Bacteria;k__norank;p__Bacteroidetes;c__Bacteroidia;o__Marinilabiliales;f__Marinifilaceae;g__Marinifilum;s__Marinifilum_fragile	1.088	0.747	1.782	1.841	1.337	4.046	0	15.095	36.098	51.302	2.387	0.307	1.532	2.113	1.36
comp35332_c0_seq1.1.671.minus.HGD4_1	K01006	pyruvate,orthophosphate dikinase [EC:2.7.9.1]	ko00620,ko00710	2.7.9.1	COG0574	G	d__Bacteria;k__norank;p__Bacteroidetes;c__Bacteroidia;o__Marinilabiliales;f__Prolixibacteraceae;g__Draconibacterium;s__Draconibacterium_sediminis	0	0.747	1.329	0.23	19.578	0	0	0.651	0.365	0	0	0.933	2.567	0	1.023
comp33134_c0_seq7.36.278.plus.S0_1	K02895	large subunit ribosomal protein L24	ko03010	-	COG0198	J	d__Bacteria;k__norank;p__Bacteroidetes;c__Bacteroidia;o__Marinilabiliales;f__Prolixibacteraceae;g__Draconibacterium;s__Draconibacterium_orientale	3.869	0.734	0	0	0.879	255.711	0	0	0	0	7.936	0	0	0	0
comp31221_c0_seq1.1.389.minus.HGD0_1	K06142	outer membrane protein	-	-	ENOG4111TPU	M	d__Bacteria;k__norank;p__Bacteroidetes;c__Bacteroidia;o__Marinilabiliales;f__Prolixibacteraceae;g__Draconibacterium;s__Draconibacterium_sediminis	27.444	0.734	0.438	0.681	0.44	35.982	0	0	0	0	49.595	0	0	0	0.337
comp155481_c0_seq1.1.387.minus.HGD2_1	K02355	elongation factor G	-	-	COG0480	J	d__Bacteria;k__norank;p__Bacteroidetes;c__Bacteroidia;o__Marinilabiliales;f__Prolixibacteraceae;g__Sunxiuqinia;s__Sunxiuqinia_dokdonensis	5.38	0.734	6.605	2.503	4.405	0	0	1.952	0	0	8.267	1.547	1.51	2.354	3.024
comp31330_c0_seq1.20.262.plus.HGD2_1	K02902	large subunit ribosomal protein L28	ko03010	-	COG0227	J	d__Bacteria;k__norank;p__Bacteroidetes;c__Bacteroidia;o__Marinilabiliales;f__Marinilabiliaceae;g__Saccharicrinis;s__Saccharicrinis_fermentans	4.149	0.734	11.414	9.086	6.996	0	0	1.301	1.435	0	3.4	0.626	3.963	1.035	4.625
comp110580_c0_seq1.181.573.plus.S3_1	K03559	biopolymer transport protein ExbD	-	-	ENOG4111Q0R	U	d__Bacteria;k__norank;p__Bacteroidetes;c__Bacteroidia;o__Marinilabiliales;f__Marinilabiliaceae;g__Thermophagus;s__Thermophagus_xiamenensis	2.131	0.734	3.05	0.902	0.87	0	0.377	3.852	12.989	0.968	7.014	1.534	1.496	4.143	2.662
comp32105_c0_seq1.396.1077.minus.XSD4_1	K04564	superoxide dismutase, Fe-Mn family [EC:1.15.1.1]	ko04146,ko05016	1.15.1.1	COG0605	P	d__Bacteria;k__norank;p__Bacteroidetes;c__Bacteroidia;o__Marinilabiliales;f__Prolixibacteraceae;g__Draconibacterium;s__Draconibacterium_orientale	0	0.734	72.116	46.388	90.746	0	0.189	4.633	17.032	48.081	0.3	0.307	89.651	42.824	48.765
comp33115_c0_seq2.8.1445.minus.S0_1	K04077	chaperonin GroEL	ko03018,ko04940,ko05152	-	COG0459	O	d__Bacteria;k__norank;p__Bacteroidetes;c__Bacteroidia;o__Marinilabiliales;f__Prolixibacteraceae;g__Draconibacterium;s__Draconibacterium_orientale	5.813	0.721	0.891	0.197	0.412	393.194	1.18	4.138	5.738	0	6.485	0.172	1.352	1.184	0.635
comp33753_c0_seq1.21.419.plus.HGD4_1	K06180	ribosomal large subunit pseudouridine synthase D [EC:5.4.99.12]	-	5.4.99.23	COG0564	J	d__Bacteria;k__norank;p__Bacteroidetes;c__Bacteroidia;o__Marinilabiliales;f__Prolixibacteraceae;g__Prolixibacter;s__Prolixibacter_bellariivorans	0	0.721	1.706	0	11.959	0	0	0	0	1.443	0	0	1.467	0	0.654
comp33115_c0_seq3.1.1153.minus.S0_1	K04077	chaperonin GroEL	ko03018,ko04940,ko05152	-	COG0459	O	d__Bacteria;k__norank;p__Bacteroidetes;c__Bacteroidia;o__Marinilabiliales;f__Prolixibacteraceae;g__Draconibacterium;s__Draconibacterium_orientale	4.572	0.709	0.574	0	0.119	232.204	0.818	0.989	0	0.474	5.207	0.135	0	0	0.273
comp67531_c0_seq1.1.399.minus.XSD4_1	K00359	NADH oxidase [EC:1.6.-.-]	-	1.6.-.-	COG0778	C	d__Bacteria;k__norank;p__Bacteroidetes;c__Bacteroidia;o__Marinilabiliales;f__Marinilabiliaceae;g__Saccharicrinis;s__Saccharicrinis_fermentans	0	0.709	0.845	2.62	8.882	0	0	0	0	0	0	0.589	0.971	2.262	11.95
comp30173_c0_seq1.1.247.minus.XSD4_1	K02899	large subunit ribosomal protein L27	ko03010	-	COG0211	J	d__Bacteria;k__norank;p__Bacteroidetes;c__Bacteroidia;o__Marinilabiliales;f__Prolixibacteraceae;g__Sunxiuqinia;s__Sunxiuqinia_dokdonensis	0	0.709	0	6.118	10.1	0	0	0	0	0.929	0	0	0	0.995	5.724
comp239651_c0_seq1.1.402.minus.S3_1	K04564	superoxide dismutase, Fe-Mn family [EC:1.15.1.1]	ko04146,ko05016	1.15.1.1	COG0605	P	d__Bacteria;k__norank;p__Bacteroidetes;c__Bacteroidia;o__Marinilabiliales;f__Marinilabiliaceae;g__Marinilabilia;s__Marinilabilia_salmonicolor	2.564	0.696	1.253	1.08	0.421	5.713	0	0	4.851	0.474	2.25	0.295	0.956	2.24	5.438
comp28214_c0_seq1.126.375.minus.XSD0_1	K02078	acyl carrier protein	-	-	COG0236	I	d__Bacteria;k__norank;p__Bacteroidetes;c__Bacteroidia;o__Marinilabiliales;f__Prolixibacteraceae;g__Draconibacterium;s__Draconibacterium_orientale	6.802	0.696	3.314	0	0.824	3.652	0.723	0	0	0	7.162	0	0.935	0	1.874
comp27663_c0_seq2.23.530.minus.XSD3_1	K03088	RNA polymerase sigma-70 factor, ECF subfamily	-	-	COG1595	K	d__Bacteria;k__norank;p__Bacteroidetes;c__Bacteroidia;o__Marinilabiliales;f__Marinilabiliaceae;g__Thermophagus;s__Thermophagus_xiamenensis	0	0.696	1.872	10.645	3.113	0.712	0.535	2.759	0.782	0	0	0.258	0	43.776	22.496
comp43413_c0_seq1.1.1319.minus.HGD4_1	K02470	DNA gyrase subunit B [EC:5.99.1.3]	-	5.99.1.3	COG0187	L	d__Bacteria;k__norank;p__Bacteroidetes;c__Bacteroidia;o__Marinilabiliales;f__Marinifilaceae;g__Marinifilum;s__Marinifilum_fragile	0	0.696	1.774	0.324	20.924	0	0.173	0.599	0	0.237	0	0.872	2.546	0.25	0.889
comp7706_c0_seq1.14.268.plus.HGD4_1	K02954	small subunit ribosomal protein S14	ko03010	-	COG0199	J	d__Bacteria;k__norank;p__Bacteroidetes;c__Bacteroidia;o__Marinilabiliales;f__Prolixibacteraceae;g__Sunxiuqinia;s__Sunxiuqinia_dokdonensis	0.965	0.684	1.623	0	12.17	0	0	0	0	2.688	5.279	0	0.921	0.96	10.425
comp166306_c0_seq1.27.281.plus.XSD1_1	K01362	-	-	3.4.21.-	COG0265	O	d__Bacteria;k__norank;p__Bacteroidetes;c__Bacteroidia;o__Marinilabiliales;f__Marinilabiliaceae;g__Saccharicrinis;s__Saccharicrinis_fermentans	0	0.684	0	0	0	0	0	0	0	0	0	2.308	0	0	0
comp39754_c0_seq1.44.3361.plus.HGD3_1	K03070	preprotein translocase subunit SecA	ko03060,ko03070	-	COG0653	U	d__Bacteria;k__norank;p__Bacteroidetes;c__Bacteroidia;o__Marinilabiliales;f__Prolixibacteraceae;g__Sunxiuqinia;s__Sunxiuqinia_dokdonensis	0.098	0.671	1.389	38.617	12.893	0.937	0.094	0.052	0.339	0.099	0.112	0.822	6.005	35.622	11.575
comp19439_c0_seq1.1.413.minus.XSD2_1	K01006	pyruvate,orthophosphate dikinase [EC:2.7.9.1]	ko00620,ko00710	2.7.9.1	COG0574	G	d__Bacteria;k__norank;p__Bacteroidetes;c__Bacteroidia;o__Marinilabiliales;f__Prolixibacteraceae;g__Draconibacterium;s__Draconibacterium_orientale	0.989	0.671	8.863	11.443	8.864	0	0	0	0	0	0	0	6.005	6.229	7.7
comp27358_c0_seq1.1.419.minus.HGD3_1	K07568	S-adenosylmethionine:tRNA ribosyltransferase-isomerase [EC:5.-.-.-]	-	2.4.99.17	COG0809	J	d__Bacteria;k__norank;p__Bacteroidetes;c__Bacteroidia;o__Marinilabiliales;f__Prolixibacteraceae;g__Prolixibacter;s__Prolixibacter_bellariivorans	0.487	0.671	2.393	3.503	1.593	0	0	0	0	0	1.614	0.282	2.287	4.984	3.659
comp64104_c0_seq1.1.734.minus.XSD2_1	K01006	pyruvate,orthophosphate dikinase [EC:2.7.9.1]	ko00620,ko00710	2.7.9.1	COG0574	G	d__Bacteria;k__norank;p__Bacteroidetes;c__Bacteroidia;o__Marinilabiliales;f__Prolixibacteraceae;g__Sunxiuqinia;s__Sunxiuqinia_dokdonensis	0.251	0.671	6.832	10.786	12.49	0	0	0.599	0	0	0	0.135	13.492	5.528	8.665
comp13141_c0_seq1.1.414.minus.HGD4_1	K03386	peroxiredoxin (alkyl hydroperoxide reductase subunit C) [EC:1.11.1.15]	-	1.11.1.15	COG0450	O	d__Bacteria;k__norank;p__Bacteroidetes;c__Bacteroidia;o__Marinilabiliales;f__Marinilabiliaceae;g__Anaerophaga;s__Anaerophaga_thermohalophila	0	0.671	1.608	3.536	12.49	0	0	0	0	0.455	0.545	0.282	0.928	2.635	13.856
comp31624_c0_seq1.845.1426.plus.HGD2_1	K03088	RNA polymerase sigma-70 factor, ECF subfamily	-	-	COG1595	K	d__Bacteria;k__norank;p__Bacteroidetes;c__Bacteroidia;o__Marinilabiliales;f__Prolixibacteraceae;g__Draconibacterium;s__Draconibacterium_orientale	0	0.671	66.22	0.136	0.797	0	0	8.953	0.443	0.296	0	0.184	14.98	0.631	0.61
comp30633_c0_seq1.1.905.minus.XSD0_1	K01006	pyruvate,orthophosphate dikinase [EC:2.7.9.1]	ko00620,ko00710	2.7.9.1	COG0574	G	d__Bacteria;k__norank;p__Bacteroidetes;c__Bacteroidia;o__Marinilabiliales;f__Prolixibacteraceae;g__Draconibacterium;s__Draconibacterium_orientale	43.125	0.658	0.476	0.409	3.177	59.751	0.393	0.234	0.522	0	49.672	0.552	0.367	0.377	0.978
comp30160_c0_seq1.85.507.plus.S0_1	K03671	thioredoxin 1	-	-	COG0526	O	d__Bacteria;k__norank;p__Bacteroidetes;c__Bacteroidia;o__Marinilabiliales;f__Prolixibacteraceae;g__Draconibacterium;s__Draconibacterium_sediminis	0	0.658	0.393	0	0	34.258	1.007	0	0	0	1.598	1.939	0	0	0.604
comp10147_c0_seq1.1.424.minus.HGD0_1	K01689	enolase [EC:4.2.1.11]	ko00010,ko00680,ko03018	4.2.1.11	COG0148	G	d__Bacteria;k__norank;p__Bacteroidetes;c__Bacteroidia;o__Marinilabiliales;f__Prolixibacteraceae;g__Prolixibacter;s__Prolixibacter_bellariivorans	18.757	0.658	0	0.202	1.172	8.935	0.33	0	0	0	20.59	0.552	0	0.232	0.597
comp16973_c0_seq1.122.544.plus.XSD0_1	K00384	thioredoxin reductase (NADPH) [EC:1.8.1.9]	ko00240,ko00450	1.8.1.9	-	-	d__Bacteria;k__norank;p__Bacteroidetes;c__Bacteroidia;o__Marinilabiliales;f__Marinilabiliaceae;g__Geofilum;s__Geofilum_rubicundum	3.883	0.658	1.578	0.202	0.394	3.596	0	0	0	0	14.38	0.552	0	0.237	0.908
comp24833_c0_seq1.8.250.plus.HGD4_1	K02948	small subunit ribosomal protein S11	ko03010	-	COG0100	J	d__Bacteria;k__norank;p__Bacteroidetes;c__Bacteroidia;o__Marinilabiliales;f__Marinilabiliaceae;g__Saccharicrinis;s__Saccharicrinis_marinus	4.149	0.658	0	1.362	2.628	0	0	0	0	0	0	1.24	0.992	0.517	3.964
comp11278_c0_seq1.334.1082.minus.HGD3_1	K02003	-	-	-	COG1136	V	d__Bacteria;k__norank;p__Bacteroidetes;c__Bacteroidia;o__Marinilabiliales;f__Marinilabiliaceae;g__Thermophagus;s__Thermophagus_xiamenensis	0.246	0.658	17.869	18.642	3.736	0	0	0	0	0	2.163	0.687	18.411	0.351	0.908
comp47446_c0_seq2.33.293.plus.XSD1_1	K02946	small subunit ribosomal protein S10	ko03010	-	COG0051	J	d__Bacteria;k__norank;p__Bacteroidetes;c__Bacteroidia;o__Marinilabiliales;f__Marinilabiliaceae;g__Alkaliflexus;s__Alkaliflexus_imshenetskii	0	0.658	0	0	0	0	0	0	0	0	0	0	0	0	0
comp16648_c0_seq1.11.274.plus.HGD4_1	K02931	large subunit ribosomal protein L5	ko03010	-	COG0094	J	d__Bacteria;k__norank;p__Bacteroidetes;c__Bacteroidia;o__Marinilabiliales;f__Prolixibacteraceae;g__Draconibacterium;s__norank	3.672	0.646	0.77	0	5.384	6.818	0.676	0	0	0	6.022	0	0	0	3.494
comp24935_c0_seq1.140.403.plus.XSD4_1	K03116	sec-independent protein translocase protein TatA	ko03060,ko03070	-	ENOG410XUF0	U	d__Bacteria;k__norank;p__Bacteroidetes;c__Bacteroidia;o__Marinilabiliales;f__Prolixibacteraceae;g__Draconibacterium;s__Draconibacterium_orientale	0	0.646	0	3.188	6.923	0	0	0	0	0.85	0	0	7.86	0.912	5.819
comp33253_c0_seq1.628.1062.minus.HGD0_1	K02878	large subunit ribosomal protein L16	ko03010	-	COG0197	J	d__Bacteria;k__norank;p__Bacteroidetes;c__Bacteroidia;o__Marinilabiliales;f__Prolixibacteraceae;g__Draconibacterium;s__Draconibacterium_sediminis	24.737	0.633	0.377	0	10.677	44.916	0.645	0	0	0	38.773	1.068	1.316	0.228	2.916
comp10627_c0_seq1.32.298.minus.S0_1	K02965	small subunit ribosomal protein S19	ko03010	-	COG0185	J	d__Bacteria;k__norank;p__Bacteroidetes;c__Bacteroidia;o__Marinilabiliales;f__Prolixibacteraceae;g__Sunxiuqinia;s__Sunxiuqinia_dokdonensis	0	0.633	0	0.784	0	40.233	0	1.119	0	0	0	0	0	0	0.572
comp27513_c0_seq7.580.1014.plus.HGD4_1	K02878	large subunit ribosomal protein L16	ko03010	-	COG0197	J	d__Bacteria;k__norank;p__Bacteroidetes;c__Bacteroidia;o__Marinilabiliales;f__Prolixibacteraceae;g__Draconibacterium;s__Draconibacterium_sediminis	0.935	0.633	5.39	0	12.856	28.283	0.739	2.525	0.626	0	1.542	0.295	0.482	0	6.81
comp32066_c0_seq3.33.299.plus.XSD0_1	K03704	cold shock protein (beta-ribbon, CspA family)	-	-	COG1278	K	d__Bacteria;k__norank;p__Bacteroidetes;c__Bacteroidia;o__Marinilabiliales;f__Prolixibacteraceae;g__Sunxiuqinia;s__Sunxiuqinia_dokdonensis	16.247	0.633	0	0	0	0	0	0	0	0	4.938	0.54	0.856	0	1.144
comp33417_c0_seq2.1.437.minus.XSD0_1	K13993	HSP20 family protein	ko04141	-	COG0071	O	d__Bacteria;k__norank;p__Bacteroidetes;c__Bacteroidia;o__Marinilabiliales;f__Prolixibacteraceae;g__Prolixibacter;s__Prolixibacter_bellariivorans	14.593	0.633	0.377	0	0	0	0	0	0	0	29.58	0	0	0.224	0
comp33375_c0_seq2.16103.16708.plus.XSD4_1	K02986	small subunit ribosomal protein S4	ko03010	-	COG0522	J	d__Bacteria;k__norank;p__Bacteroidetes;c__Bacteroidia;o__Marinilabiliales;f__Marinifilaceae;g__Marinifilum;s__Marinifilum_fragile	0.315	0.633	4.794	1.695	313.123	0	0	1.119	0.417	17.41	0	0.172	5.538	1.206	46.732
comp134597_c0_seq1.1.266.minus.HGD1_1	K02933	large subunit ribosomal protein L6	ko03010	-	COG0097	J	d__Bacteria;k__norank;p__Bacteroidetes;c__Bacteroidia;o__Marinilabiliales;f__Prolixibacteraceae;g__Sunxiuqinia;s__Sunxiuqinia_dokdonensis	0	0.633	0	0	0	0	0	0	0	0	0	0	0	0	0
comp33154_c0_seq1.1322.1591.plus.S0_1	K02965	small subunit ribosomal protein S19	ko03010	-	COG0185	J	d__Bacteria;k__norank;p__Bacteroidetes;c__Bacteroidia;o__Marinilabiliales;f__Prolixibacteraceae;g__Draconibacterium;s__norank	1.777	0.62	0	0	1.483	158.368	0	0	0	0	18.458	1.056	0	0	0
comp33279_c0_seq1.669.938.plus.HGD0_1	K02965	small subunit ribosomal protein S19	ko03010	-	COG0185	J	d__Bacteria;k__norank;p__Bacteroidetes;c__Bacteroidia;o__Marinilabiliales;f__Prolixibacteraceae;g__Draconibacterium;s__norank	31.081	0.62	1.487	0	2.225	118.902	0	0	0	0	119.501	0.528	0	0	1.124
comp30449_c0_seq2.17.286.plus.S0_1	K02939	large subunit ribosomal protein L9	ko03010	-	COG0359	J	d__Bacteria;k__norank;p__Bacteroidetes;c__Bacteroidia;o__Marinilabiliales;f__Prolixibacteraceae;g__Draconibacterium;s__Draconibacterium_orientale	0	0.62	0	0	0	59.395	0.645	1.093	0	0	0	0.528	0	0	0
comp26451_c0_seq2.429.698.plus.HGD4_1	K02965	small subunit ribosomal protein S19	ko03010	-	COG0185	J	d__Bacteria;k__norank;p__Bacteroidetes;c__Bacteroidia;o__Marinilabiliales;f__Prolixibacteraceae;g__Draconibacterium;s__norank	3.554	0.62	0	0	2.225	23.095	0.645	0	0	0	11.657	0	0	0	2.249
comp27488_c0_seq2.50.319.plus.XSD4_1	K03530	DNA-binding protein HU-beta	-	-	COG0776	L	d__Bacteria;k__norank;p__Bacteroidetes;c__Bacteroidia;o__Marinilabiliales;f__Prolixibacteraceae;g__Draconibacterium;s__norank	1.777	0.62	0.747	1.155	8.91	0	0	0	0	0	0	1.583	0.841	0.438	5.629
comp68971_c0_seq1.40.660.plus.HGD4_1	K02111	F-type H+-transporting ATPase subunit alpha [EC:3.6.3.14]	ko00190,ko00195	3.6.3.14	COG0056	C	d__Bacteria;k__norank;p__Bacteroidetes;c__Bacteroidia;o__Marinilabiliales;f__Marinilabiliaceae;g__Anaerophaga;s__Anaerophaga_thermohalophila	0	0.62	0.491	0.254	9.816	0	0.409	0	0	0	0	0.687	0	0.145	0
comp10235_c0_seq1.1.622.minus.XSD0_1	K03043	DNA-directed RNA polymerase subunit beta [EC:2.7.7.6]	ko00230,ko00240,ko03020	2.7.7.6	COG0085	K	d__Bacteria;k__norank;p__Bacteroidetes;c__Bacteroidia;o__Marinilabiliales;f__Prolixibacteraceae;g__Draconibacterium;s__Draconibacterium_sediminis	10.011	0.608	1.215	0	0.247	10.133	0.409	0	0	0	11.341	0.344	0	0	0.375
comp28493_c0_seq1.27.299.plus.XSD2_1	K03530	DNA-binding protein HU-beta	-	-	COG0776	L	d__Bacteria;k__norank;p__Bacteroidetes;c__Bacteroidia;o__Marinilabiliales;f__Marinilabiliaceae;g__Thermophagus;s__Thermophagus_xiamenensis	0	0.608	0.732	0	0	6.5	0	0	0	0	0	0.516	0	0	0
comp21743_c0_seq1.44.676.minus.HGD3_1	K03687	molecular chaperone GrpE	-	-	COG0576	O	d__Bacteria;k__norank;p__Bacteroidetes;c__Bacteroidia;o__Marinilabiliales;f__Prolixibacteraceae;g__Prolixibacter;s__Prolixibacter_bellariivorans	0.896	0.608	2.635	10.753	5.76	0	0	0	0	1.62	0.657	0.503	2.769	13.164	9.574
comp96258_c0_seq1.1.366.minus.XSD3_1	K09116	hypothetical protein	-	-	COG1578	S	d__Bacteria;k__norank;p__Bacteroidetes;c__Bacteroidia;o__Marinilabiliales;f__Marinifilaceae;g__Marinifilum;s__Marinifilum_fragile	0	0.608	1.804	5.456	2.427	0	0	0	0	0	0	1.007	2.927	1.793	1.086
comp31894_c0_seq10.18.296.plus.S0_1	K04078	chaperonin GroES	-	-	COG0234	O	d__Bacteria;k__norank;p__Bacteroidetes;c__Bacteroidia;o__Marinilabiliales;f__Prolixibacteraceae;g__Draconibacterium;s__norank	0	0.595	0	0	0	119.614	0	0	1.174	0	0	0	0	0	0.534
comp31894_c0_seq12.18.296.plus.S0_1	K04078	chaperonin GroES	-	-	COG0234	O	d__Bacteria;k__norank;p__Bacteroidetes;c__Bacteroidia;o__Marinilabiliales;f__Prolixibacteraceae;g__Draconibacterium;s__norank	0	0.595	0	0	0	107.027	0	1.041	0	0	4.637	0	3.215	12.138	0.534
comp34845_c0_seq2.1.812.minus.HGD3_1	K04043	molecular chaperone DnaK	ko03018,ko05152	-	COG0443	O	d__Bacteria;k__norank;p__Bacteroidetes;c__Bacteroidia;o__Marinilabiliales;f__Prolixibacteraceae;g__Sunxiuqinia;s__Sunxiuqinia_dokdonensis	4.769	0.595	4.779	20.52	6.163	3.334	0.299	0.703	1.304	2.134	3.451	0.503	3.402	23.891	7.515
comp87672_c0_seq1.1.460.minus.HGD2_1	K00262	glutamate dehydrogenase (NADP+) [EC:1.4.1.4]	ko00250,ko00330,ko00910	1.4.1.4	COG0334	E	d__Bacteria;k__norank;p__Bacteroidetes;c__Bacteroidia;o__Marinilabiliales;f__Marinilabiliaceae;g__Marinilabilia;s__Marinilabilia_salmonicolor	0	0.595	9.874	2.367	2.747	0	0	0	0	0	0	0	2.431	0.631	3.24
comp3915_c0_seq1.1.458.minus.S1_1	K00262	glutamate dehydrogenase (NADP+) [EC:1.4.1.4]	ko00250,ko00330,ko00910	1.4.1.4	COG0334	E	d__Bacteria;k__norank;p__Bacteroidetes;c__Bacteroidia;o__Marinilabiliales;f__Marinifilaceae;g__Marinifilum;s__Marinifilum_fragile	0	0.595	0	0.366	0	0	9.688	0.521	0	0	0	2.001	0	0	0
comp30047_c0_seq4.22.303.plus.XSD3_1	K03530	DNA-binding protein HU-beta	-	-	COG0776	L	d__Bacteria;k__norank;p__Bacteroidetes;c__Bacteroidia;o__Marinilabiliales;f__Prolixibacteraceae;g__Prolixibacter;s__Prolixibacter_bellariivorans	5.837	0.582	13.943	6.489	6.959	0	1.211	6.194	12.598	7.707	5.477	1.964	6.329	7.005	21.625
comp20142_c0_seq1.14.295.plus.S2_1	K03530	DNA-binding protein HU-beta	-	-	COG0776	L	d__Bacteria;k__norank;p__Bacteroidetes;c__Bacteroidia;o__Marinilabiliales;f__Prolixibacteraceae;g__Prolixibacter;s__Prolixibacter_bellariivorans	2.5	0.582	2.786	4.686	2.088	0	0.598	11.347	39.15	65.451	0	0.491	4.746	2.06	3.691
comp33123_c0_seq1.1.284.minus.XSD0_1	K02988	small subunit ribosomal protein S5	ko03010	-	COG0098	J	d__Bacteria;k__norank;p__Bacteroidetes;c__Bacteroidia;o__Marinilabiliales;f__Prolixibacteraceae;g__Draconibacterium;s__Draconibacterium_orientale	8.219	0.57	0.687	0	2.051	24.425	0	0	0	0	21.588	0	0.777	0.811	0.521
comp29749_c0_seq1.579.863.plus.HGD0_1	K04078	chaperonin GroES	-	-	COG0234	O	d__Bacteria;k__norank;p__Bacteroidetes;c__Bacteroidia;o__Marinilabiliales;f__Marinilabiliaceae;g__Anaerophaga;s__Anaerophaga_thermohalophila	10.685	0.57	1.374	2.127	4.789	6.106	0	3.045	3.391	0.751	27.885	1.939	1.561	1.219	9.866
comp10381_c0_seq1.1.473.minus.XSD3_1	K07462	single-stranded-DNA-specific exonuclease [EC:3.1.-.-]	ko03410,ko03430,ko03440	3.1.-.-	COG0608	L	d__Bacteria;k__norank;p__Bacteroidetes;c__Bacteroidia;o__Marinilabiliales;f__Prolixibacteraceae;g__Sunxiuqinia;s__Sunxiuqinia_dokdonensis	0	0.57	0	2.972	2.033	0	0	0	0	0.375	0	0.233	1.561	5.046	0.781
comp32709_c1_seq5.79.369.plus.S0_1	K02996	small subunit ribosomal protein S9	ko03010	-	COG0103	J	d__Bacteria;k__norank;p__Bacteroidetes;c__Bacteroidia;o__Marinilabiliales;f__Prolixibacteraceae;g__Draconibacterium;s__Draconibacterium_orientale	0	0.557	0.664	0	0	47.445	1.148	0	3.286	0	0	0	0	0	1.512
comp22885_c0_seq1.1.673.minus.XSD4_1	K11381	2-oxoisovalerate dehydrogenase E1 component [EC:1.2.4.4]	ko00280	1.2.4.4	COG0022	C	d__Bacteria;k__norank;p__Bacteroidetes;c__Bacteroidia;o__Marinilabiliales;f__Prolixibacteraceae;g__Prolixibacter;s__Prolixibacter_bellariivorans	5.261	0.557	1.329	0.46	13.122	0	0	0.651	0.365	0.751	3.655	0.16	0.511	2.258	13.494
comp30506_c0_seq1.46.2064.plus.HGD4_1	K03702	excinuclease ABC subunit B	ko03420	-	COG0556	L	d__Bacteria;k__norank;p__Bacteroidetes;c__Bacteroidia;o__Marinilabiliales;f__Prolixibacteraceae;g__Prolixibacter;s__Prolixibacter_bellariivorans	0.084	0.557	0.8	0.07	62.835	0	0	1.171	0	0.375	0	0.184	0.618	0.039	3.805
comp29990_c0_seq1.129.419.plus.S3_1	K02892	large subunit ribosomal protein L23	ko03010	-	COG0089	J	d__Bacteria;k__norank;p__Bacteroidetes;c__Bacteroidia;o__Marinilabiliales;f__Prolixibacteraceae;g__Prolixibacter;s__Prolixibacter_bellariivorans	0	0.557	0.664	0	0.659	0	0.582	14.757	29.682	57.408	0	0	0.755	0.395	0
comp14551_c0_seq1.1368.3212.minus.HGD4_1	K03572	DNA mismatch repair protein MutL	ko03430	-	-	-	d__Bacteria;k__norank;p__Bacteroidetes;c__Bacteroidia;o__Marinilabiliales;f__Marinilabiliaceae;g__Alkaliflexus;s__Alkaliflexus_imshenetskii	0	0.557	1.532	0.075	26.262	0	0.189	0.312	0	0	0	0.147	2.129	0.219	0.959
comp21613_c0_seq1.255.550.minus.HGD3_1	K02003	-	-	-	COG1136	V	d__Bacteria;k__norank;p__Bacteroidetes;c__Bacteroidia;o__Marinilabiliales;f__Marinilabiliaceae;g__Saccharicrinis;s__Saccharicrinis_fermentans	0.778	0.544	0.642	5.672	0.641	0	0	0	0	0	0	0.908	0.734	0.381	0.489
comp35746_c0_seq4.1.488.minus.HGD3_1	K03561	biopolymer transport protein ExbB	-	-	COG0811	U	d__Bacteria;k__norank;p__Bacteroidetes;c__Bacteroidia;o__Marinilabiliales;f__Marinilabiliaceae;g__Anaerophaga;s__Anaerophaga_thermohalophila	0.404	0.544	3.941	4.235	0.659	0	0	0.963	0	0	2.672	0	1.136	0.587	4.028
comp26707_c0_seq1.1.682.minus.XSD3_1	K00088	IMP dehydrogenase [EC:1.1.1.205]	ko00230,ko00983	1.1.1.205	COG0517	S	d__Bacteria;k__norank;p__Bacteroidetes;c__Bacteroidia;o__Marinilabiliales;f__Marinilabiliaceae;g__Anaerophaga;s__Anaerophaga_thermohalophila	0	0.544	6.092	11.556	5.668	0	0.189	0	0	0.494	0.596	0.614	14.836	12.739	6.194
comp31756_c0_seq2.1.295.minus.S2_1	K02884	large subunit ribosomal protein L19	ko03010	-	COG0335	J	d__Bacteria;k__norank;p__Bacteroidetes;c__Bacteroidia;o__Marinilabiliales;f__Prolixibacteraceae;g__Draconibacterium;s__Draconibacterium_sediminis	0	0.544	7.745	0	0	0	4.466	7.626	4.278	0.711	0	0.454	0	0	1.468
comp32834_c0_seq6.3757.4461.minus.S4_1	K02982	small subunit ribosomal protein S3	ko03010	-	COG0092	J	d__Bacteria;k__norank;p__Bacteroidetes;c__Bacteroidia;o__Marinilabiliales;f__Prolixibacteraceae;g__Prolixibacter;s__Prolixibacter_bellariivorans	2.899	0.532	2.318	1.413	30.2	58.702	0	15.486	40.584	547.581	2.606	0.295	3.905	1.767	10.559
comp32416_c0_seq3.1584.2485.minus.S4_1	K03561	biopolymer transport protein ExbB	-	-	COG0811	U	d__Bacteria;k__norank;p__Bacteroidetes;c__Bacteroidia;o__Marinilabiliales;f__Marinilabiliaceae;g__Saccharicrinis;s__Saccharicrinis_fermentans	0.399	0.532	1.751	1.639	5.1	9.628	0.535	7.808	33.803	62.23	1.318	0.331	2.949	2.372	4.25
comp30807_c0_seq1.1.708.minus.S3_1	K02886	large subunit ribosomal protein L2	ko03010	-	COG0090	J	d__Bacteria;k__norank;p__Bacteroidetes;c__Bacteroidia;o__Marinilabiliales;f__Prolixibacteraceae;g__Draconibacterium;s__Draconibacterium_sediminis	1.304	0.532	1.042	0.648	9.212	7.754	0	2.759	46.766	187.461	0.575	0	1.69	1.122	3.863
comp31813_c0_seq1.1.298.minus.S4_1	K04077	chaperonin GroEL	ko03018,ko04940,ko05152	-	COG0459	O	d__Bacteria;k__norank;p__Bacteroidetes;c__Bacteroidia;o__Marinilabiliales;f__Prolixibacteraceae;g__Draconibacterium;s__Draconibacterium_orientale	0.763	0.532	0	0	0	5.675	0	0	1.043	11.976	0	0	0	0	0
comp33249_c0_seq1.1243.1944.plus.HGD3_1	K02003	-	-	-	COG1136	V	d__Bacteria;k__norank;p__Bacteroidetes;c__Bacteroidia;o__Marinilabiliales;f__Marinifilaceae;g__Marinifilum;s__Marinifilum_fragile	0	0.532	14.841	12.692	149.341	0	0	1.249	10.537	15.869	0	0.295	10.543	0.886	31.663
comp26347_c0_seq1.8.508.plus.XSD4_1	K03088	RNA polymerase sigma-70 factor, ECF subfamily	-	-	COG1595	K	d__Bacteria;k__norank;p__Bacteroidetes;c__Bacteroidia;o__Marinilabiliales;f__Marinilabiliaceae;g__Thermophagus;s__Thermophagus_xiamenensis	0	0.532	3.797	8.222	0.641	0	0	0	0	0	0	0.896	0.734	2.468	45.169
comp66349_c0_seq1.1.499.minus.HGD4_1	K00948	ribose-phosphate pyrophosphokinase [EC:2.7.6.1]	ko00030,ko00230	2.7.6.1	COG0462	F	d__Bacteria;k__norank;p__Bacteroidetes;c__Bacteroidia;o__Marinilabiliales;f__Marinilabiliaceae;g__Thermophagus;s__Thermophagus_xiamenensis	0	0.532	0.959	0.329	10.842	0	0.535	1.405	0	1.087	0	0.442	0.734	0	1.468
comp110873_c0_seq1.1.302.minus.HGD0_1	K07164	-	-	-	ENOG410YJTX	S	d__Bacteria;k__norank;p__Bacteroidetes;c__Bacteroidia;o__Marinilabiliales;f__Marinifilaceae;g__Marinifilum;s__Marinifilum_fragile	8.923	0.519	2.469	1.597	1.236	0	0	0	0	0	5.701	0.43	4.221	1.828	0.94
comp64134_c0_seq1.1.304.minus.XSD0_1	K02358	elongation factor Tu	ko04626	-	COG0050	J	d__Bacteria;k__norank;p__Bacteroidetes;c__Bacteroidia;o__Marinilabiliales;f__Prolixibacteraceae;g__Draconibacterium;s__Draconibacterium_orientale	4.464	0.519	1.85	0.319	1.236	0	0	0	0	0	8.959	0.43	0	0	0.94
comp155390_c0_seq1.1.305.minus.HGD2_1	K05606	methylmalonyl-CoA epimerase [EC:5.1.99.1]	ko00280,ko00630,ko00640,ko00720	5.1.99.1	COG0346	E	d__Bacteria;k__norank;p__Bacteroidetes;c__Bacteroidia;o__Marinilabiliales;f__Marinilabiliaceae;g__Anaerophaga;s__Anaerophaga_thermohalophila	0.743	0.519	2.469	2.235	2.463	0	0	0	0	0	0.814	0	0	0	0.47
comp136145_c0_seq1.1.301.minus.S4_1	K02838	ribosome recycling factor	-	-	COG0233	J	d__Bacteria;k__norank;p__Bacteroidetes;c__Bacteroidia;o__Marinilabiliales;f__Prolixibacteraceae;g__Draconibacterium;s__Draconibacterium_sediminis	0	0.519	1.238	0.958	2.463	0	6.936	20.092	4.095	6.166	0	0.872	2.107	0	1.874
comp13406_c0_seq1.1.301.minus.XSD2_1	K08301	ribonuclease G [EC:3.1.26.-]	-	3.1.26.-	COG1530	J	d__Bacteria;k__norank;p__Bacteroidetes;c__Bacteroidia;o__Marinilabiliales;f__Marinilabiliaceae;g__Anaerophaga;s__Anaerophaga_thermohalophila	0	0.519	1.253	0	1.255	0	0	1.848	0	0	0	0.442	6.415	0	1.9
comp2979_c0_seq1.1.304.minus.HGD2_1	K07277	outer membrane protein	-	-	COG4775	M	d__Bacteria;k__norank;p__Bacteroidetes;c__Bacteroidia;o__Marinilabiliales;f__Prolixibacteraceae;g__Draconibacterium;s__Draconibacterium_orientale	0	0.519	8.032	0	0	0	0	0	0	0	0	0	1.41	0	0
comp39180_c0_seq1.1.300.minus.S1_1	K00111	glycerol-3-phosphate dehydrogenase [EC:1.1.5.3]	ko00564	1.1.5.3	COG0578	C	d__Bacteria;k__norank;p__Bacteroidetes;c__Bacteroidia;o__Marinilabiliales;f__Marinifilaceae;g__Marinifilum;s__Marinifilum_fragile	0	0.519	0	0	0	0	9.216	0	0	0	0	0	0	0	0
comp92454_c0_seq1.1.302.minus.XSD3_1	K03070	preprotein translocase subunit SecA	ko03060,ko03070	-	COG0653	U	d__Bacteria;k__norank;p__Bacteroidetes;c__Bacteroidia;o__Marinilabiliales;f__Prolixibacteraceae;g__Draconibacterium;s__Draconibacterium_sediminis	0	0.519	0	0	0	0	0	0	0	0	0	0	4.279	4.081	0
comp47958_c0_seq1.17.319.plus.HGD4_1	K00174	2-oxoglutarate ferredoxin oxidoreductase subunit alpha [EC:1.2.7.3]	ko00020,ko00720	1.2.7.3	COG1014	C	d__Bacteria;k__norank;p__Bacteroidetes;c__Bacteroidia;o__Marinilabiliales;f__Marinilabiliaceae;g__Saccharicrinis;s__Saccharicrinis_marinus	0	0.519	1.88	2.916	8.131	0	0	0	0	0	0	0.884	2.136	0.373	5.705
comp32724_c0_seq1.491.1015.minus.S0_1	K03386	peroxiredoxin (alkyl hydroperoxide reductase subunit C) [EC:1.11.1.15]	-	1.11.1.15	COG0450	O	d__Bacteria;k__norank;p__Bacteroidetes;c__Bacteroidia;o__Marinilabiliales;f__Prolixibacteraceae;g__Draconibacterium;s__Draconibacterium_sediminis	0	0.506	0	0	0	76.009	3.57	2.655	0.991	0	0	0.209	0.345	0	0
comp88731_c0_seq1.1.311.minus.HGD0_1	K03043	DNA-directed RNA polymerase subunit beta [EC:2.7.7.6]	ko00230,ko00240,ko03020	2.7.7.6	COG0085	K	d__Bacteria;k__norank;p__Bacteroidetes;c__Bacteroidia;o__Marinilabiliales;f__Marinilabiliaceae;g__Saccharicrinis;s__Saccharicrinis_fermentans	8.692	0.506	0.604	0	0	0	0	0	0	0	5.554	0	0	0	0
comp23507_c0_seq1.5.733.plus.XSD3_1	K04564	superoxide dismutase, Fe-Mn family [EC:1.15.1.1]	ko04146,ko05016	1.15.1.1	COG0605	P	d__Bacteria;k__norank;p__Bacteroidetes;c__Bacteroidia;o__Marinilabiliales;f__Marinilabiliaceae;g__Anaerophaga;s__Anaerophaga_thermohalophila	4.311	0.506	2.635	19.163	10.576	0	0	0	0	0.237	6.699	0.282	1.172	48.896	26.091
comp31307_c0_seq1.1.311.minus.S0_1	K00226	dihydroorotate dehydrogenase (fumarate) [EC:1.3.98.1]	ko00240	1.3.98.1	COG0167	F	d__Bacteria;k__norank;p__Bacteroidetes;c__Bacteroidia;o__Marinilabiliales;f__Prolixibacteraceae;g__Draconibacterium;s__Draconibacterium_sediminis	0	0.494	0.589	0	0	69.041	3.067	0.885	0	0	0	0	0	0	0
comp29940_c0_seq2.1.315.minus.S0_1	K02959	small subunit ribosomal protein S16	ko03010	-	COG0228	J	d__Bacteria;k__norank;p__Bacteroidetes;c__Bacteroidia;o__Marinilabiliales;f__Prolixibacteraceae;g__Draconibacterium;s__Draconibacterium_orientale	3.529	0.494	0	0	0	23.601	0.503	0	0.965	0	10.822	1.24	0	0	0
comp49911_c0_seq1.16.333.plus.XSD0_1	K03040	DNA-directed RNA polymerase subunit alpha [EC:2.7.7.6]	ko00230,ko00240,ko03020	2.7.7.6	COG0202	K	d__Bacteria;k__norank;p__Bacteroidetes;c__Bacteroidia;o__Marinilabiliales;f__Marinilabiliaceae;g__Alkaliflexus;s__Alkaliflexus_imshenetskii	9.878	0.494	0.581	0.906	6.419	5.245	0	0.859	0	0	15.459	2.062	0.669	1.732	5.324
comp54077_c0_seq1.1.540.minus.HGD0_1	K02358	elongation factor Tu	ko04626	-	COG0050	J	d__Bacteria;k__norank;p__Bacteroidetes;c__Bacteroidia;o__Marinilabiliales;f__Marinilabiliaceae;g__Saccharicrinis;s__Saccharicrinis_fermentans	8.219	0.494	0.287	0	0.293	0	0	0.416	0	0.968	5.396	0.81	0.662	0.171	0
comp8127_c0_seq1.1.317.minus.XSD4_1	K03671	thioredoxin 1	-	-	COG0526	O	d__Bacteria;k__norank;p__Bacteroidetes;c__Bacteroidia;o__Marinilabiliales;f__Marinifilaceae;g__Marinifilum;s__Marinifilum_fragile	2.116	0.494	3.503	6.945	12.252	0	0	0	1.93	0.652	1.547	0	8.652	12.463	15.533
comp8681_c0_seq1.31.1639.minus.HGD4_1	K02014	iron complex outermembrane recepter protein	-	-	ENOG410ZVHZ	P	d__Bacteria;k__norank;p__Bacteroidetes;c__Bacteroidia;o__Marinilabiliales;f__Prolixibacteraceae;g__Draconibacterium;s__Draconibacterium_sediminis	0	0.494	2.536	24.511	17.197	0	0	0	0	0	0	0.172	8.637	23.988	10.12
comp93838_c0_seq1.1.314.minus.XSD3_1	K11381	2-oxoisovalerate dehydrogenase E1 component [EC:1.2.4.4]	ko00280	1.2.4.4	COG0022	C	d__Bacteria;k__norank;p__Bacteroidetes;c__Bacteroidia;o__Marinilabiliales;f__Prolixibacteraceae;g__Sunxiuqinia;s__Sunxiuqinia_dokdonensis	0	0.494	0	2.113	0.586	0	0	0	0	0	0	1.645	0	3.809	0
comp1022_c0_seq1.1.317.minus.S2_1	K01586	diaminopimelate decarboxylase [EC:4.1.1.20]	ko00300	4.1.1.20	COG0019	E	d__Bacteria;k__norank;p__Bacteroidetes;c__Bacteroidia;o__Marinilabiliales;f__Prolixibacteraceae;g__Draconibacterium;s__Draconibacterium_sediminis	0	0.494	1.17	0.301	0	0	0.503	1.718	0	0.652	0	0.417	1.999	0.346	0
comp61391_c0_seq1.47.367.plus.XSD2_1	K04043	molecular chaperone DnaK	ko03018,ko05152	-	COG0443	O	d__Bacteria;k__norank;p__Bacteroidetes;c__Bacteroidia;o__Marinilabiliales;f__Prolixibacteraceae;g__Draconibacterium;s__Draconibacterium_orientale	7.663	0.481	2.302	0	0	56.941	0	3.409	0	0	1.527	0	15.11	37.231	0
comp31997_c0_seq1.24.344.plus.HGD0_1	K03671	thioredoxin 1	-	-	COG0526	O	d__Bacteria;k__norank;p__Bacteroidetes;c__Bacteroidia;o__Marinilabiliales;f__Prolixibacteraceae;g__Draconibacterium;s__Draconibacterium_sediminis	15.322	0.481	0	0	0	0	0	0	0	0	23.655	0	0	0	0
comp35075_c0_seq1.384.924.minus.XSD3_1	K00432	glutathione peroxidase [EC:1.11.1.9]	ko00480,ko00590	1.11.1.9	COG0386	O	d__Bacteria;k__norank;p__Bacteroidetes;c__Bacteroidia;o__Marinilabiliales;f__Marinilabiliaceae;g__Geofilum;s__Geofilum_rubicundum	7.146	0.481	4.899	19.938	9.239	0	0	0	0	0	4.714	0.196	2.323	41.79	35.176
comp19382_c0_seq1.1.318.minus.HGD0_1	K04043	molecular chaperone DnaK	ko03018,ko05152	-	COG0443	O	d__Bacteria;k__norank;p__Bacteroidetes;c__Bacteroidia;o__Marinilabiliales;f__Prolixibacteraceae;g__Draconibacterium;s__Draconibacterium_orientale	6.27	0.481	0	1.193	0	0	0	0	0	0	1.527	0	0	1.368	0.438
comp26465_c0_seq1.23.344.minus.S2_1	K02874	large subunit ribosomal protein L14	ko03010	-	COG0093	J	d__Bacteria;k__norank;p__Bacteroidetes;c__Bacteroidia;o__Marinilabiliales;f__Marinifilaceae;g__Marinifilum;s__Marinifilum_fragile	0	0.481	0	0	0	0	0	7.574	0	0	0.753	0	0	0	0
comp32779_c1_seq1.2934.3254.plus.S4_1	K02895	large subunit ribosomal protein L24	ko03010	-	COG0198	J	d__Bacteria;k__norank;p__Bacteroidetes;c__Bacteroidia;o__Marinilabiliales;f__Prolixibacteraceae;g__Prolixibacter;s__Prolixibacter_bellariivorans	0	0.481	1.155	0	4.029	0	0	34.068	20.031	248.643	0	0	0	0	6.131
comp12656_c0_seq1.1.544.minus.XSD3_1	K06872	-	-	-	COG1512	S	d__Bacteria;k__norank;p__Bacteroidetes;c__Bacteroidia;o__Marinilabiliales;f__Prolixibacteraceae;g__Sunxiuqinia;s__Sunxiuqinia_dokdonensis	0	0.481	0.861	7.241	7.17	0	0	0	0	0	0	0	3.632	9.223	6.372
comp18701_c0_seq1.144.464.minus.HGD4_1	K02895	large subunit ribosomal protein L24	ko03010	-	COG0198	J	d__Bacteria;k__norank;p__Bacteroidetes;c__Bacteroidia;o__Marinilabiliales;f__Prolixibacteraceae;g__Prolixibacter;s__Prolixibacter_bellariivorans	0	0.481	2.302	0.596	53.541	0	0	11.92	4.773	7.055	0	0	0.654	0.342	2.63
comp31467_c0_seq1.1.327.minus.S0_1	K02933	large subunit ribosomal protein L6	ko03010	-	COG0097	J	d__Bacteria;k__norank;p__Bacteroidetes;c__Bacteroidia;o__Marinilabiliales;f__Prolixibacteraceae;g__Draconibacterium;s__Draconibacterium_orientale	0	0.468	0	0	0	167.003	0.959	0	0	0	0	0	0	0	0
comp36833_c0_seq1.29.1279.plus.HGD4_1	K14652	3,4-dihydroxy 2-butanone 4-phosphate synthase / GTP cyclohydrolase II [EC:4.1.99.12 3.5.4.25]	ko00740	3.5.4.25,4.1.99.12	COG0807	H	d__Bacteria;k__norank;p__Bacteroidetes;c__Bacteroidia;o__Marinilabiliales;f__Marinilabiliaceae;g__Saccharicrinis;s__Saccharicrinis_fermentans	0	0.468	0.883	0.056	22.792	0	0.189	3.409	0	0	0	0.233	0.259	0.066	0.94
comp74090_c0_seq1.1.780.minus.HGD4_1	K01270	aminoacylhistidine dipeptidase [EC:3.4.13.3]	ko00330,ko00340,ko00410,ko00480	3.4.13.-	COG2195	E	d__Bacteria;k__norank;p__Bacteroidetes;c__Bacteroidia;o__Marinilabiliales;f__Marinifilaceae;g__Marinifilum;s__Marinifilum_fragile	0	0.468	0.559	0	8.617	0	0.157	0.286	0	0	0	0.393	1.733	0.224	0.578
comp49257_c0_seq1.1.555.minus.HGD4_1	K06287	septum formation protein	-	-	COG0424	D	d__Bacteria;k__norank;p__Bacteroidetes;c__Bacteroidia;o__Marinilabiliales;f__Marinifilaceae;g__Marinifilum;s__Marinifilum_fragile	0	0.468	1.117	0	16.748	0	0	0	0	0.316	0	0.196	1.287	0	0.426
comp28159_c0_seq1.1.331.minus.XSD0_1	K02879	large subunit ribosomal protein L17	ko03010	-	COG0203	J	d__Bacteria;k__norank;p__Bacteroidetes;c__Bacteroidia;o__Marinilabiliales;f__Prolixibacteraceae;g__Draconibacterium;s__Draconibacterium_sediminis	11.128	0.456	0	0.277	1.081	4.87	0	0	0	0	23.68	0	0	0	0.413
comp17235_c0_seq1.1.1496.minus.HGD4_1	K01338	ATP-dependent Lon protease [EC:3.4.21.53]	ko04112	3.4.21.53	COG0466	O	d__Bacteria;k__norank;p__Bacteroidetes;c__Bacteroidia;o__Marinilabiliales;f__Marinifilaceae;g__Marinifilum;s__Marinifilum_fragile	0.576	0.456	3.291	9.56	13.653	0	0	0	0.313	0.099	0.636	0.577	5.307	9.855	14.967
comp98842_c0_seq1.1.560.minus.HGD3_1	K08676	tricorn protease [EC:3.4.21.-]	-	3.4.21.-	COG0793	M	d__Bacteria;k__norank;p__Bacteroidetes;c__Bacteroidia;o__Marinilabiliales;f__Prolixibacteraceae;g__Sunxiuqinia;s__Sunxiuqinia_dokdonensis	0.34	0.456	5.541	7.011	12.545	0	0	0	0	0	0	0.773	4.056	2.464	12.903
comp95953_c0_seq1.1.332.minus.XSD4_1	K04043	molecular chaperone DnaK	ko03018,ko05152	-	COG0443	O	d__Bacteria;k__norank;p__Bacteroidetes;c__Bacteroidia;o__Marinilabiliales;f__Marinilabiliaceae;g__Alkaliflexus;s__Alkaliflexus_imshenetskii	0	0.456	1.08	2.794	1.081	0	0	0	0	0	0	0.381	0	2.564	6.988
comp28692_c0_seq1.1.578.minus.XSD0_1	K04043	molecular chaperone DnaK	ko03018,ko05152	-	COG0443	O	d__Bacteria;k__norank;p__Bacteroidetes;c__Bacteroidia;o__Marinilabiliales;f__Prolixibacteraceae;g__Draconibacterium;s__Draconibacterium_orientale	16.783	0.443	0.528	0.958	1.859	1.217	0	0.781	0	0.593	32.929	0.184	0.921	0.316	1.016
comp32863_c0_seq1.1.336.minus.XSD4_1	K02986	small subunit ribosomal protein S4	ko03010	-	COG0522	J	d__Bacteria;k__norank;p__Bacteroidetes;c__Bacteroidia;o__Marinilabiliales;f__Marinilabiliaceae;g__Anaerophaga;s__Anaerophaga_thermohalophila	6.467	0.443	2.665	1.103	3.892	0	0	0	0	0	4.963	1.129	3.042	1.267	9.739
comp28573_c0_seq1.1.815.minus.HGD3_1	K13963	serpin B	ko05146	-	COG4826	O	d__Bacteria;k__norank;p__Bacteroidetes;c__Bacteroidia;o__Marinilabiliales;f__Prolixibacteraceae;g__Draconibacterium;s__Draconibacterium_orientale	4.449	0.443	8.342	11.265	2.665	0	0.142	0.521	0	0	2.937	0.368	4.315	12.108	3.145
comp6714_c0_seq1.1.336.minus.XSD3_1	K04564	superoxide dismutase, Fe-Mn family [EC:1.15.1.1]	ko04146,ko05016	1.15.1.1	COG0605	P	d__Bacteria;k__norank;p__Bacteroidetes;c__Bacteroidia;o__Marinilabiliales;f__Prolixibacteraceae;g__Sunxiuqinia;s__Sunxiuqinia_dokdonensis	2.589	0.443	0	1.93	5.329	0	0	0	0	0	0	0	0.611	8.228	4.873
comp20521_c0_seq1.1.339.minus.HGD4_1	K04043	molecular chaperone DnaK	ko03018,ko05152	-	COG0443	O	d__Bacteria;k__norank;p__Bacteroidetes;c__Bacteroidia;o__Marinilabiliales;f__Marinilabiliaceae;g__Alkaliflexus;s__Alkaliflexus_imshenetskii	0	0.443	0.528	1.634	13.168	0	0.912	5.44	0.861	0	0.702	0.368	1.201	2.187	4.409
comp7225_c0_seq1.102.689.plus.HGD2_1	K06973	-	-	-	COG2738	S	d__Bacteria;k__norank;p__Bacteroidetes;c__Bacteroidia;o__Marinilabiliales;f__Marinilabiliaceae;g__Anaerophaga;s__Anaerophaga_thermohalophila	0	0.443	12.999	6.818	2.628	0	0	0	0	0	0	1.829	10.96	1.407	4.021
comp1647_c0_seq1.1.341.minus.XSD4_1	K02355	elongation factor G	-	-	COG0480	J	d__Bacteria;k__norank;p__Bacteroidetes;c__Bacteroidia;o__Marinilabiliales;f__Prolixibacteraceae;g__Draconibacterium;s__Draconibacterium_orientale	0	0.443	12.645	1.906	9.477	0	0	3.878	1.748	1.759	0	0	2.409	0	4.009
comp44675_c0_seq1.1.339.minus.HGD4_1	K02437	glycine cleavage system H protein	-	-	COG0509	E	d__Bacteria;k__norank;p__Bacteroidetes;c__Bacteroidia;o__Marinilabiliales;f__Marinifilaceae;g__Marinifilum;s__Marinifilum_fragile	0	0.443	2.635	0	9.477	0	0	0	0	0	0	1.117	2.409	0	0
comp41013_c0_seq1.1.818.minus.HGD4_1	K03701	excinuclease ABC subunit A	ko03420	-	COG0178	L	d__Bacteria;k__norank;p__Bacteroidetes;c__Bacteroidia;o__Marinilabiliales;f__Prolixibacteraceae;g__Sunxiuqinia;s__Sunxiuqinia_dokdonensis	0	0.443	0	0	22.416	0	0	0	0	0	0	0	0.41	0	2.325
comp26609_c0_seq1.4.348.plus.S0_1	K00226	dihydroorotate dehydrogenase (fumarate) [EC:1.3.98.1]	ko00240	1.3.98.1	COG0167	F	d__Bacteria;k__norank;p__Bacteroidetes;c__Bacteroidia;o__Marinilabiliales;f__Prolixibacteraceae;g__Draconibacterium;s__Draconibacterium_orientale	1.265	0.43	0	0	0	86.873	0	0	0	0	0	0.736	0	0	0
comp30916_c0_seq1.14.361.plus.HGD0_1	K02884	large subunit ribosomal protein L19	ko03010	-	COG0335	J	d__Bacteria;k__norank;p__Bacteroidetes;c__Bacteroidia;o__Marinilabiliales;f__Prolixibacteraceae;g__Draconibacterium;s__Draconibacterium_sediminis	15.617	0.43	1.54	0.268	8.223	11.613	0.881	5.309	2.556	1.146	17.806	1.448	2.352	2.442	9.008
comp86131_c0_seq1.1.596.minus.XSD4_1	K00324	NAD(P) transhydrogenase subunit alpha [EC:1.6.1.2]	ko00760	1.6.1.2	COG3288	C	d__Bacteria;k__norank;p__Bacteroidetes;c__Bacteroidia;o__Marinilabiliales;f__Prolixibacteraceae;g__Draconibacterium;s__Draconibacterium_orientale	1.595	0.43	1.027	8.086	3.342	0	0	0	0	0	1.756	0.184	0.59	11.349	9.675
comp29225_c0_seq1.25.621.plus.XSD3_1	K04564	superoxide dismutase, Fe-Mn family [EC:1.15.1.1]	ko04146,ko05016	1.15.1.1	COG0605	P	d__Bacteria;k__norank;p__Bacteroidetes;c__Bacteroidia;o__Marinilabiliales;f__Marinilabiliaceae;g__Saccharicrinis;s__Saccharicrinis_fermentans	0.96	0.43	3.593	14.885	9.267	0	0	0.39	0	0	0.351	0.184	4.444	18.714	18.163
comp25526_c0_seq1.1.344.minus.HGD4_1	K04043	molecular chaperone DnaK	ko03018,ko05152	-	COG0443	O	d__Bacteria;k__norank;p__Bacteroidetes;c__Bacteroidia;o__Marinilabiliales;f__Marinilabiliaceae;g__Saccharicrinis;s__Saccharicrinis_fermentans	0	0.43	5.141	6.912	20.045	0	0.44	0	1.695	0	0	2.897	3.524	3.66	7.833
comp70805_c0_seq1.1.345.minus.S4_1	K01886	glutaminyl-tRNA synthetase [EC:6.1.1.18]	ko00970	6.1.1.18	COG0008	J	d__Bacteria;k__norank;p__Bacteroidetes;c__Bacteroidia;o__Marinilabiliales;f__Marinifilaceae;g__Marinifilum;s__Marinifilum_fragile	0	0.43	0	1.859	2.06	0	0	2.29	2.556	9.762	0	0	0	0	1.569
comp13617_c0_seq1.1.346.minus.XSD4_1	K03101	signal peptidase II [EC:3.4.23.36]	ko03060	3.4.23.36	ENOG4111G1Y	U	d__Bacteria;k__norank;p__Bacteroidetes;c__Bacteroidia;o__Marinilabiliales;f__Marinilabiliaceae;g__Marinilabilia;s__Marinilabilia_salmonicolor	0	0.43	1.027	0.798	0.513	0	0	0	0	0	0	0	0.59	1.526	5.483
comp34305_c0_seq2.22.375.plus.XSD0_1	K02990	small subunit ribosomal protein S6	ko03010	-	COG0360	J	d__Bacteria;k__norank;p__Bacteroidetes;c__Bacteroidia;o__Marinilabiliales;f__Prolixibacteraceae;g__Draconibacterium;s__Draconibacterium_orientale	65.342	0.418	0	0	1.447	111.185	0	0	0	0.553	87.045	0	0.575	0.298	2.293
comp32923_c0_seq1.136.744.plus.S0_1	K02986	small subunit ribosomal protein S4	ko03010	-	COG0522	J	d__Bacteria;k__norank;p__Bacteroidetes;c__Bacteroidia;o__Marinilabiliales;f__Prolixibacteraceae;g__Draconibacterium;s__norank	1.56	0.418	0.755	0	1.007	100.808	1.054	0.364	0.417	0	7.895	0.7	0.288	0	0.191
comp34128_c0_seq3.1.354.minus.XSD0_1	K04077	chaperonin GroEL	ko03018,ko04940,ko05152	-	COG0459	O	d__Bacteria;k__norank;p__Bacteroidetes;c__Bacteroidia;o__Marinilabiliales;f__Prolixibacteraceae;g__Draconibacterium;s__Draconibacterium_orientale	31.401	0.418	0	0	0.494	87.585	0	0	1.643	0	52.313	0	1.136	0	0
comp31605_c0_seq1.2.358.plus.HGD0_1	K02945	small subunit ribosomal protein S1	ko03010	-	COG0539	J	d__Bacteria;k__norank;p__Bacteroidetes;c__Bacteroidia;o__Marinilabiliales;f__Prolixibacteraceae;g__Draconibacterium;s__Draconibacterium_orientale	30.801	0.418	0.498	0	0	33.659	0	0	0	0	54.299	0	0	0	0.756
comp70114_c0_seq1.372.728.plus.XSD2_1	K02881	large subunit ribosomal protein L18	ko03010	-	COG0256	J	d__Bacteria;k__norank;p__Bacteroidetes;c__Bacteroidia;o__Marinilabiliales;f__Prolixibacteraceae;g__Sunxiuqinia;s__Sunxiuqinia_dokdonensis	0.605	0.418	8.44	2.31	371.141	0	0	1.457	2.478	116.951	0	0	6.242	1.179	49.921
comp24805_c0_seq1.1.354.minus.S0_1	K02358	elongation factor Tu	ko04626	-	COG0050	J	d__Bacteria;k__norank;p__Bacteroidetes;c__Bacteroidia;o__Marinilabiliales;f__Marinilabiliaceae;g__Saccharicrinis;s__Saccharicrinis_fermentans	0.605	0.418	3.473	0	0.989	0	1.274	0.729	0	0	0	0	2.273	0.587	0
comp31665_c0_seq2.1604.2425.minus.S4_1	K03561	biopolymer transport protein ExbB	-	-	COG0811	U	d__Bacteria;k__norank;p__Bacteroidetes;c__Bacteroidia;o__Marinilabiliales;f__Marinilabiliaceae;g__Anaerophaga;s__Anaerophaga_thermohalophila	0.221	0.418	0.355	0	0.888	0	0.299	5.96	11.137	62.685	0	0.123	1.021	0.105	0.68
comp111332_c0_seq1.1.352.minus.HGD2_1	K00864	glycerol kinase [EC:2.7.1.30]	ko00561,ko03320,ko04626	2.7.1.30	COG0554	C	d__Bacteria;k__norank;p__Bacteroidetes;c__Bacteroidia;o__Marinilabiliales;f__Prolixibacteraceae;g__Draconibacterium;s__Draconibacterium_orientale	0	0.418	5.458	0	0	0	0	0	0.835	0	0	0.344	11.917	0	0
comp29225_c0_seq2.30.383.plus.XSD3_1	K04564	superoxide dismutase, Fe-Mn family [EC:1.15.1.1]	ko04146,ko05016	1.15.1.1	COG0605	P	d__Bacteria;k__norank;p__Bacteroidetes;c__Bacteroidia;o__Marinilabiliales;f__Marinifilaceae;g__Marinifilum;s__Marinifilum_fragile	0	0.418	0	3.376	2.509	0	0	2.212	0	0	0	0	2.294	8.645	5.355
comp33097_c0_seq2.89.1471.plus.S0_1	K04043	molecular chaperone DnaK	ko03018,ko05152	-	COG0443	O	d__Bacteria;k__norank;p__Bacteroidetes;c__Bacteroidia;o__Marinilabiliales;f__Prolixibacteraceae;g__Draconibacterium;s__Draconibacterium_sediminis	5.35	0.405	0.468	0.338	1.181	101.651	0.283	3.253	2.374	0.731	5.09	0.074	1.194	2.201	0.286
comp25396_c0_seq1.1.362.minus.HGD0_1	K02906	large subunit ribosomal protein L3	ko03010	-	COG0087	J	d__Bacteria;k__norank;p__Bacteroidetes;c__Bacteroidia;o__Marinilabiliales;f__Prolixibacteraceae;g__Draconibacterium;s__Draconibacterium_orientale	19.288	0.405	0	0	0	15.209	0.409	0	0	0	17.307	0.675	0	0	0.368
comp79718_c0_seq1.1.359.minus.HGD0_1	K00324	NAD(P) transhydrogenase subunit alpha [EC:1.6.1.2]	ko00760	1.6.1.2	COG3288	C	d__Bacteria;k__norank;p__Bacteroidetes;c__Bacteroidia;o__Marinilabiliales;f__Prolixibacteraceae;g__Draconibacterium;s__Draconibacterium_orientale	16.724	0.405	0.491	0	0	4.439	0	0	0	0	16.376	1.375	0.561	0	0
comp11226_c0_seq1.1.361.minus.HGD0_1	K09458	3-oxoacyl-[acyl-carrier-protein] synthase II [EC:2.3.1.179]	ko00061	2.3.1.179	COG0304	I	d__Bacteria;k__norank;p__Bacteroidetes;c__Bacteroidia;o__Marinilabiliales;f__Prolixibacteraceae;g__Draconibacterium;s__Draconibacterium_sediminis	18.314	0.405	0	0.249	4.368	0	0	0	0	0	60.901	1.019	0	1.442	1.849
comp32472_c0_seq1.105.2075.plus.XSD4_1	K01869	leucyl-tRNA synthetase [EC:6.1.1.4]	ko00290,ko00970	6.1.1.4	COG0495	J	d__Bacteria;k__norank;p__Bacteroidetes;c__Bacteroidia;o__Marinilabiliales;f__Prolixibacteraceae;g__Draconibacterium;s__Draconibacterium_sediminis	0.517	0.405	2.589	7.804	17.169	0	0	0.104	0	0.237	0	0.528	4.286	8.833	21.263
comp18386_c0_seq1.1.361.minus.XSD2_1	K12257	SecD/SecF fusion protein	ko03060,ko03070	-	COG0342	U	d__Bacteria;k__norank;p__Bacteroidetes;c__Bacteroidia;o__Marinilabiliales;f__Prolixibacteraceae;g__Draconibacterium;s__Draconibacterium_sediminis	0	0.405	0.483	4.268	1.923	0	0	0	0.782	0.534	0	0.675	5.487	0.285	1.83
comp26121_c0_seq2.622.1782.minus.HGD4_1	K03686	molecular chaperone DnaJ	-	-	COG0484	O	d__Bacteria;k__norank;p__Bacteroidetes;c__Bacteroidia;o__Marinilabiliales;f__Marinilabiliaceae;g__Saccharicrinis;s__Saccharicrinis_fermentans	0	0.405	1.563	3.724	53.184	0	0	0.364	0.391	21.797	0	0	1.115	3.025	39.102
comp31217_c0_seq1.25.399.plus.S3_1	K02950	small subunit ribosomal protein S12	ko03010	-	COG0048	J	d__Bacteria;k__norank;p__Bacteroidetes;c__Bacteroidia;o__Marinilabiliales;f__Marinilabiliaceae;g__Geofilum;s__Geofilum_rubicundum	0	0.392	1.389	2.399	5.1	65.276	3.979	10.931	45.253	203.428	0	0.982	6.099	1.381	1.417
comp31941_c0_seq4.178.552.plus.S4_1	K02950	small subunit ribosomal protein S12	ko03010	-	COG0048	J	d__Bacteria;k__norank;p__Bacteroidetes;c__Bacteroidia;o__Marinilabiliales;f__Marinilabiliaceae;g__Alkaliflexus;s__Alkaliflexus_imshenetskii	9.061	0.392	0.929	1.437	1.859	35.757	0.393	9.578	13.85	38.417	16.147	0	1.597	0.276	0.705
comp26459_c0_seq1.236.610.minus.HGD4_1	K02950	small subunit ribosomal protein S12	ko03010	-	COG0048	J	d__Bacteria;k__norank;p__Bacteroidetes;c__Bacteroidia;o__Marinilabiliales;f__Marinilabiliaceae;g__Alkaliflexus;s__Alkaliflexus_imshenetskii	2.83	0.392	0.649	4.555	17.169	27.328	1.982	1.379	13.85	120.765	5.589	1.301	8.652	1.653	3.894
comp32685_c0_seq1.1.364.minus.HGD3_1	K06142	outer membrane protein	-	-	ENOG4111GII	M	d__Bacteria;k__norank;p__Bacteroidetes;c__Bacteroidia;o__Marinilabiliales;f__Marinilabiliaceae;g__Saccharicrinis;s__Saccharicrinis_marinus	0	0.392	17.552	15.2	1.895	0	0	0	0.782	0	0	0.663	10.859	5.637	3.977
comp29768_c0_seq1.3417.4061.plus.HGD4_1	K00349	Na+-transporting NADH:ubiquinone oxidoreductase subunit D [EC:1.6.5.-]	-	1.6.5.-	COG1347	C	d__Bacteria;k__norank;p__Bacteroidetes;c__Bacteroidia;o__Marinilabiliales;f__Prolixibacteraceae;g__Sunxiuqinia;s__Sunxiuqinia_dokdonensis	0	0.392	0.702	0	37.782	0	0	0	0	0	0	0.491	0.539	0	0.362
comp34128_c0_seq2.1.930.minus.XSD0_1	K04077	chaperonin GroEL	ko03018,ko04940,ko05152	-	COG0459	O	d__Bacteria;k__norank;p__Bacteroidetes;c__Bacteroidia;o__Marinilabiliales;f__Prolixibacteraceae;g__Draconibacterium;s__Draconibacterium_orientale	55.902	0.38	0.845	0.08	1.126	176.555	0.488	1.171	0.496	0	73.25	0.209	0.475	0.46	0.826
comp78582_c0_seq1.1.373.minus.S0_1	K01689	enolase [EC:4.2.1.11]	ko00010,ko00680,ko03018	4.2.1.11	COG0148	G	d__Bacteria;k__norank;p__Bacteroidetes;c__Bacteroidia;o__Marinilabiliales;f__Prolixibacteraceae;g__Draconibacterium;s__Draconibacterium_orientale	1.122	0.38	0	0	0	60.369	1.573	2.707	0	0	2.459	0.319	0	0.544	0
comp29998_c0_seq1.1.668.minus.HGD2_1	K03737	putative pyruvate-flavodoxin oxidoreductase [EC:1.2.7.-]	ko00720	1.2.7.-	COG1013	C	d__Bacteria;k__norank;p__Bacteroidetes;c__Bacteroidia;o__Marinilabiliales;f__Prolixibacteraceae;g__Draconibacterium;s__Draconibacterium_orientale	0	0.38	23.108	0.23	3.15	3.109	3.035	3.618	1.487	2.035	1.848	0.16	4.667	0	2.592
comp41235_c0_seq1.35.412.plus.HGD4_1	K07397	putative redox protein	-	-	COG1765	O	d__Bacteria;k__norank;p__Bacteroidetes;c__Bacteroidia;o__Marinilabiliales;f__Prolixibacteraceae;g__Prolixibacter;s__Prolixibacter_bellariivorans	0.561	0.38	1.834	2.846	4.13	0	0	0	0	0	1.843	0	0.525	0.82	9.459
comp31465_c0_seq1.71.1027.plus.HGD3_1	K01923	phosphoribosylaminoimidazole-succinocarboxamide synthase [EC:6.3.2.6]	ko00230	6.3.2.6	COG0152	F	d__Bacteria;k__norank;p__Bacteroidetes;c__Bacteroidia;o__Marinilabiliales;f__Marinilabiliaceae;g__Anaerophaga;s__Anaerophaga_thermohalophila	0	0.38	9.98	23.121	32.251	0	0	0.208	4.434	12.035	0	0	13.297	24.251	18.608
comp44984_c0_seq1.17.394.plus.XSD3_1	K09710	ribosome-associated protein	-	-	COG0799	S	d__Bacteria;k__norank;p__Bacteroidetes;c__Bacteroidia;o__Marinilabiliales;f__Prolixibacteraceae;g__Sunxiuqinia;s__Sunxiuqinia_dokdonensis	0	0.38	0	9.725	2.298	0	0.786	0	0	0	0	0	0	12.279	5.953
comp163685_c0_seq1.1.378.minus.S4_1	K01262	Xaa-Pro aminopeptidase [EC:3.4.11.9]	-	3.4.11.9	COG0006	E	d__Bacteria;k__norank;p__Bacteroidetes;c__Bacteroidia;o__Marinilabiliales;f__Marinifilaceae;g__Marinifilum;s__Marinifilum_fragile	0	0.38	0.453	0	0	0	0.393	4.008	9.025	6.6	0	0	0	0	0
comp122239_c0_seq1.1.374.minus.HGD4_1	K03287	outer membrane factor, OMF family	-	-	COG1538	M	d__Bacteria;k__norank;p__Bacteroidetes;c__Bacteroidia;o__Marinilabiliales;f__Marinilabiliaceae;g__Saccharicrinis;s__Saccharicrinis_marinus	0	0.38	2.755	3.559	6.886	0	0	2.03	0	0	0	0	0	0.544	1.753
comp24853_c0_seq1.1.390.minus.XSD0_1	K03043	DNA-directed RNA polymerase subunit beta [EC:2.7.7.6]	ko00230,ko00240,ko03020	2.7.7.6	COG0085	K	d__Bacteria;k__norank;p__Bacteroidetes;c__Bacteroidia;o__Marinilabiliales;f__Prolixibacteraceae;g__Draconibacterium;s__Draconibacterium_orientale	16.158	0.367	0	0	2.61	15.846	0.377	0.651	0	2.45	18.712	0	0	0	0
comp96277_c0_seq1.2.395.minus.HGD0_1	K04077	chaperonin GroEL	ko03018,ko04940,ko05152	-	COG0459	O	d__Bacteria;k__norank;p__Bacteroidetes;c__Bacteroidia;o__Marinilabiliales;f__Marinilabiliaceae;g__Geofilum;s__Geofilum_rubicundum	17.94	0.367	0.43	0.892	0.861	5.881	0	0	0	0	30.109	0.307	2.474	1.026	1.315
comp32773_c1_seq2.606.992.plus.S4_1	K02996	small subunit ribosomal protein S9	ko03010	-	COG0103	J	d__Bacteria;k__norank;p__Bacteroidetes;c__Bacteroidia;o__Marinilabiliales;f__Prolixibacteraceae;g__Prolixibacter;s__Prolixibacter_bellariivorans	0	0.367	0	1.15	5.339	4.383	0.377	0	7.381	91.142	0	0	1.021	1.056	1.36
comp16820_c0_seq1.1.671.minus.HGD4_1	K02003	-	-	-	COG1136	V	d__Bacteria;k__norank;p__Bacteroidetes;c__Bacteroidia;o__Marinilabiliales;f__Prolixibacteraceae;g__Draconibacterium;s__Draconibacterium_sediminis	0.556	0.367	6.213	8.133	19.349	0	0	0	0	0	0.611	0.773	3.596	6.102	15.546
comp26389_c0_seq1.89.474.minus.HGD3_1	K04047	starvation-inducible DNA-binding protein	-	-	COG0783	P	d__Bacteria;k__norank;p__Bacteroidetes;c__Bacteroidia;o__Marinilabiliales;f__Marinilabiliaceae;g__Alkaliflexus;s__Alkaliflexus_imshenetskii	0	0.367	0	5.879	0.888	0	0	0	0	0	0	0	0	7.663	1.696
comp63997_c0_seq1.56.442.plus.HGD3_1	K04047	starvation-inducible DNA-binding protein	-	-	COG0783	P	d__Bacteria;k__norank;p__Bacteroidetes;c__Bacteroidia;o__Marinilabiliales;f__Marinilabiliaceae;g__Alkaliflexus;s__Alkaliflexus_imshenetskii	0	0.367	0	1.841	0	0	0	0	0	0	0	0	0.511	0.53	0
comp22137_c0_seq1.1.399.minus.HGD0_1	K03043	DNA-directed RNA polymerase subunit beta [EC:2.7.7.6]	ko00230,ko00240,ko03020	2.7.7.6	COG0085	K	d__Bacteria;k__norank;p__Bacteroidetes;c__Bacteroidia;o__Marinilabiliales;f__Prolixibacteraceae;g__Sunxiuqinia;s__Sunxiuqinia_dokdonensis	19.151	0.354	0	0	0.421	34.614	0	0	0	0	28.969	0	0.482	0	1.614
comp28289_c0_seq1.1.399.minus.HGD2_1	K01847	methylmalonyl-CoA mutase [EC:5.4.99.2]	ko00280,ko00630,ko00640,ko00720	5.4.99.2	COG1884	I	d__Bacteria;k__norank;p__Bacteroidetes;c__Bacteroidia;o__Marinilabiliales;f__Prolixibacteraceae;g__Draconibacterium;s__Draconibacterium_orientale	0.517	0.354	10.991	0.437	2.958	3.84	2.532	5.622	2.113	0.474	0	0.295	2.424	0.504	0.966
comp49343_c0_seq2.1.756.minus.HGD1_1	K04043	molecular chaperone DnaK	ko03018,ko05152	-	COG0443	O	d__Bacteria;k__norank;p__Bacteroidetes;c__Bacteroidia;o__Marinilabiliales;f__Marinilabiliaceae;g__Saccharicrinis;s__Saccharicrinis_fermentans	1.89	0.354	1.012	0.376	0	3.315	0.692	1.093	0	0	0	0.565	0	0.368	0
comp29728_c0_seq3.20.421.minus.S3_1	K02945	small subunit ribosomal protein S1	ko03010	-	COG0539	J	d__Bacteria;k__norank;p__Bacteroidetes;c__Bacteroidia;o__Marinilabiliales;f__Marinilabiliaceae;g__Anaerophaga;s__Anaerophaga_thermohalophila	0	0.354	0	0	1.694	1.929	1.085	0.625	27.882	23.358	0	0	0.482	0.25	0.324
comp140546_c0_seq1.1.403.minus.XSD2_1	K01719	uroporphyrinogen-III synthase [EC:4.2.1.75]	ko00860	4.2.1.75	ENOG410XVP9	H	d__Bacteria;k__norank;p__Bacteroidetes;c__Bacteroidia;o__Marinilabiliales;f__Prolixibacteraceae;g__Prolixibacter;s__Prolixibacter_bellariivorans	1.024	0.354	0.838	2.165	0	1.911	0	0	2.765	0	0.565	0.295	1.92	0.5	0.959
comp30816_c0_seq2.1.992.minus.XSD4_1	K01507	inorganic pyrophosphatase [EC:3.6.1.1]	ko00190	3.6.1.1	COG3808	C	d__Bacteria;k__norank;p__Bacteroidetes;c__Bacteroidia;o__Marinilabiliales;f__Prolixibacteraceae;g__Prolixibacter;s__Prolixibacter_bellariivorans	0	0.354	1.427	2.907	4.478	0	0	0	0.704	0	0.199	0.196	1.985	1.232	9.263
comp217510_c0_seq1.1.395.minus.HGD3_1	K02355	elongation factor G	-	-	COG0480	J	d__Bacteria;k__norank;p__Bacteroidetes;c__Bacteroidia;o__Marinilabiliales;f__Marinilabiliaceae;g__Alkaliflexus;s__Alkaliflexus_imshenetskii	0	0.354	1.283	1.766	0.43	0	0	0	0	0	0	0	1.467	0	1.302
comp22524_c0_seq1.1.410.minus.S0_1	K03088	RNA polymerase sigma-70 factor, ECF subfamily	-	-	COG1595	K	d__Bacteria;k__norank;p__Bacteroidetes;c__Bacteroidia;o__Marinilabiliales;f__Prolixibacteraceae;g__Draconibacterium;s__Draconibacterium_sediminis	0	0.342	0	0	0	147.691	4.215	9.083	10.198	1.383	0	0.859	0	0	0
comp32674_c0_seq2.225.635.minus.S0_1	K02945	small subunit ribosomal protein S1	ko03010	-	COG0539	J	d__Bacteria;k__norank;p__Bacteroidetes;c__Bacteroidia;o__Marinilabiliales;f__Prolixibacteraceae;g__Draconibacterium;s__Draconibacterium_orientale	2.505	0.342	0	0	0	134.617	1.4	0	0	0	3.314	0	0	0	0
comp11623_c0_seq1.1.403.minus.S0_1	K00134	glyceraldehyde 3-phosphate dehydrogenase [EC:1.2.1.12]	ko00010,ko05010	1.2.1.12	COG0057	G	d__Bacteria;k__norank;p__Bacteroidetes;c__Bacteroidia;o__Marinilabiliales;f__Marinilabiliaceae;g__Alkaliflexus;s__Alkaliflexus_imshenetskii	2.033	0.342	1.246	0	0.412	52.839	0	0.599	0	0	0	0.295	0.475	0	0.635
comp27663_c0_seq1.3.510.minus.XSD3_1	K03088	RNA polymerase sigma-70 factor, ECF subfamily	-	-	COG1595	K	d__Bacteria;k__norank;p__Bacteroidetes;c__Bacteroidia;o__Marinilabiliales;f__Marinilabiliaceae;g__Saccharicrinis;s__Saccharicrinis_fermentans	0	0.342	1.872	3.343	0	0.712	0	0	0.782	0	0	1.043	0	1.701	0.432
comp18235_c0_seq1.32.442.minus.XSD3_1	K04079	molecular chaperone HtpG	ko04141,ko04612,ko04621,ko04626,ko04914,ko05200,ko05215	-	COG0326	O	d__Bacteria;k__norank;p__Bacteroidetes;c__Bacteroidia;o__Marinilabiliales;f__Prolixibacteraceae;g__Draconibacterium;s__Draconibacterium_sediminis	0.502	0.342	0.408	0.211	0.412	0	0	0.599	0	0.455	4.418	0	1.884	6.107	0
comp48277_c0_seq3.436.2263.minus.HGD1_1	K02945	small subunit ribosomal protein S1	ko03010	-	COG0539	J	d__Bacteria;k__norank;p__Bacteroidetes;c__Bacteroidia;o__Marinilabiliales;f__Marinilabiliaceae;g__Saccharicrinis;s__Saccharicrinis_fermentans	0	0.342	0.385	0.207	0	0	0.252	0.13	0.026	0	0.122	0.442	0.547	0.083	0.146
comp45674_c0_seq1.1.405.minus.HGD4_1	K02470	DNA gyrase subunit B [EC:5.99.1.3]	-	5.99.1.3	COG0187	L	d__Bacteria;k__norank;p__Bacteroidetes;c__Bacteroidia;o__Marinilabiliales;f__Prolixibacteraceae;g__Sunxiuqinia;s__Sunxiuqinia_dokdonensis	0	0.342	1.246	27.836	12.856	0	0	0	0	0	0	0	2.38	17.509	8.869
comp60422_c0_seq1.1.412.minus.XSD3_1	K00226	dihydroorotate dehydrogenase (fumarate) [EC:1.3.98.1]	ko00240	1.3.98.1	COG0167	F	d__Bacteria;k__norank;p__Bacteroidetes;c__Bacteroidia;o__Marinilabiliales;f__Marinilabiliaceae;g__Geofilum;s__Geofilum_rubicundum	0	0.342	6.915	10.922	17.087	0	0	0.599	4.721	9.13	0	0.282	10.73	6.532	5.902
comp30816_c0_seq1.1.715.minus.XSD4_1	K01507	inorganic pyrophosphatase [EC:3.6.1.1]	ko00190	3.6.1.1	COG3808	C	d__Bacteria;k__norank;p__Bacteroidetes;c__Bacteroidia;o__Marinilabiliales;f__Marinilabiliaceae;g__Anaerophaga;s__Anaerophaga_thermohalophila	0	0.342	3.261	4.926	5.567	0	0	0	0	0.435	0	0.872	2.848	5.458	9.828
comp3245_c0_seq1.1.405.minus.S1_1	K10543	D-xylose transport system substrate-binding protein	ko02010	-	COG4213	G	d__Bacteria;k__norank;p__Bacteroidetes;c__Bacteroidia;o__Marinilabiliales;f__Prolixibacteraceae;g__Sunxiuqinia;s__Sunxiuqinia_dokdonensis	0	0.342	0	0.216	0	0	5.316	0	0	0	0	0.577	0.475	0.495	0
comp31131_c0_seq1.84.803.plus.HGD4_1	K01175	-	-	3.1.-.-	COG0596	S	d__Bacteria;k__norank;p__Bacteroidetes;c__Bacteroidia;o__Marinilabiliales;f__Marinilabiliaceae;g__Anaerophaga;s__Anaerophaga_thermohalophila	0	0.342	0.415	0	43.734	0	0.173	0.599	0	0	0	0.282	0.475	0	1.429
comp8071_c0_seq1.15.434.plus.HGD0_1	K13993	HSP20 family protein	ko04141	-	COG0071	O	d__Bacteria;k__norank;p__Bacteroidetes;c__Bacteroidia;o__Marinilabiliales;f__Prolixibacteraceae;g__Prolixibacter;s__Prolixibacter_bellariivorans	22.035	0.329	0	0.413	0	9.103	0	0	0	0	30.634	0	0.46	0	0.305
comp31297_c0_seq1.7602.8027.plus.S3_1	K02878	large subunit ribosomal protein L16	ko03010	-	COG0197	J	d__Bacteria;k__norank;p__Bacteroidetes;c__Bacteroidia;o__Marinilabiliales;f__Prolixibacteraceae;g__Draconibacterium;s__Draconibacterium_sediminis	0	0.329	3.133	0.404	7.106	0	0	23.085	18.832	83.138	0	0	0.899	0.934	3.596
comp16826_c0_seq1.1.748.minus.HGD4_1	K01887	arginyl-tRNA synthetase [EC:6.1.1.19]	ko00970	6.1.1.19	COG0018	J	d__Bacteria;k__norank;p__Bacteroidetes;c__Bacteroidia;o__Marinilabiliales;f__Marinifilaceae;g__Marinifilum;s__Marinifilum_fragile	0	0.329	0.196	2.522	15.668	0	0	0.573	0	1.561	0	0	1.359	1.284	3.615
comp10416_c0_seq1.17.2752.plus.HGD4_1	K00164	2-oxoglutarate dehydrogenase E1 component [EC:1.2.4.2]	ko00020,ko00310,ko00380	1.2.4.2	COG0567	C	d__Bacteria;k__norank;p__Bacteroidetes;c__Bacteroidia;o__Marinilabiliales;f__Prolixibacteraceae;g__Sunxiuqinia;s__Sunxiuqinia_dokdonensis	0	0.329	0.627	0.174	61.141	0	0.204	0.781	0	0	0	0.307	0.618	0.289	2.135
comp34366_c0_seq6.250.684.plus.XSD0_1	K02878	large subunit ribosomal protein L16	ko03010	-	COG0197	J	d__Bacteria;k__norank;p__Bacteroidetes;c__Bacteroidia;o__Marinilabiliales;f__Prolixibacteraceae;g__Draconibacterium;s__Draconibacterium_sediminis	6.182	0.316	0	0	0.385	54.319	0.33	0.573	0	0	10.089	0.27	0.439	0	0.292
comp34494_c0_seq1.744.1187.plus.XSD0_1	K02867	large subunit ribosomal protein L11	ko03010	-	COG0080	J	d__Bacteria;k__norank;p__Bacteroidetes;c__Bacteroidia;o__Marinilabiliales;f__Prolixibacteraceae;g__Draconibacterium;s__Draconibacterium_orientale	10.857	0.316	0.74	0	3.342	32.235	0	0.547	0	0	24.072	1.301	0.424	0.219	3.412
comp29263_c0_seq1.10.453.minus.S2_1	K03386	peroxiredoxin (alkyl hydroperoxide reductase subunit C) [EC:1.11.1.15]	-	1.11.1.15	COG0450	O	d__Bacteria;k__norank;p__Bacteroidetes;c__Bacteroidia;o__Marinilabiliales;f__Prolixibacteraceae;g__Draconibacterium;s__Draconibacterium_orientale	0	0.316	0	0	0	0	1.258	14.757	1.226	0.415	0	0	0	0	0.286
comp509728_c0_seq1.1.441.minus.S1_1	K01803	triosephosphate isomerase (TIM) [EC:5.3.1.1]	ko00010,ko00051,ko00562,ko00710	5.3.1.1	COG0149	G	d__Bacteria;k__norank;p__Bacteroidetes;c__Bacteroidia;o__Marinilabiliales;f__Prolixibacteraceae;g__Draconibacterium;s__Draconibacterium_sediminis	0	0.316	1.117	0	0	0	1.258	0	0	0	0	0	0	0	0.286
comp76728_c0_seq1.1.440.minus.HGD4_1	K00820	glucosamine--fructose-6-phosphate aminotransferase (isomerizing) [EC:2.6.1.16]	ko00250,ko00520	2.6.1.16	COG0449	M	d__Bacteria;k__norank;p__Bacteroidetes;c__Bacteroidia;o__Marinilabiliales;f__Marinifilaceae;g__Marinifilum;s__Marinifilum_fragile	0	0.316	0	0	7.426	0	0.315	0	0	0	0	0	1.704	0.219	1.137
comp21475_c0_seq1.1.451.minus.S2_1	K06142	outer membrane protein	-	-	ENOG41123ZG	M	d__Bacteria;k__norank;p__Bacteroidetes;c__Bacteroidia;o__Marinilabiliales;f__Prolixibacteraceae;g__Draconibacterium;s__Draconibacterium_sediminis	0	0.304	1.812	0	0.723	11.576	5.552	17.594	5.399	2.846	0.977	0.258	0	0	1.105
comp44141_c0_seq1.86.542.minus.S4_1	K02863	large subunit ribosomal protein L1	ko03010	-	COG0081	J	d__Bacteria;k__norank;p__Bacteroidetes;c__Bacteroidia;o__Marinilabiliales;f__Marinilabiliaceae;g__Saccharicrinis;s__Saccharicrinis_fermentans	0	0.304	0	0	0	9.759	0	0.521	3.547	13.616	0	0	1.23	0	0
comp30524_c0_seq1.1.453.minus.XSD4_1	K04564	superoxide dismutase, Fe-Mn family [EC:1.15.1.1]	ko04146,ko05016	1.15.1.1	COG0605	P	d__Bacteria;k__norank;p__Bacteroidetes;c__Bacteroidia;o__Marinilabiliales;f__Marinilabiliaceae;g__Saccharicrinis;s__Saccharicrinis_marinus	24.742	0.304	0.717	1.85	10.411	1.648	0.299	0	0	0	36.386	0	0	1.495	20.596
comp137834_c0_seq1.1.452.minus.XSD4_1	K03386	peroxiredoxin (alkyl hydroperoxide reductase subunit C) [EC:1.11.1.15]	-	1.11.1.15	COG0450	O	d__Bacteria;k__norank;p__Bacteroidetes;c__Bacteroidia;o__Marinilabiliales;f__Marinilabiliaceae;g__Anaerophaga;s__Anaerophaga_thermohalophila	2.392	0.304	1.08	1.967	1.438	0	0	0	0	0	4.877	0	0	10.407	2.891
comp32222_c0_seq1.14.466.plus.HGD3_1	K13993	HSP20 family protein	ko04141	-	COG0071	O	d__Bacteria;k__norank;p__Bacteroidetes;c__Bacteroidia;o__Marinilabiliales;f__Prolixibacteraceae;g__Sunxiuqinia;s__Sunxiuqinia_dokdonensis	0.443	0.304	1.087	20.736	13.03	0	0	0	0	0.81	0.489	0.258	1.661	27.363	22.432
comp25514_c0_seq1.22.474.plus.S2_1	K13993	HSP20 family protein	ko04141	-	COG0071	O	d__Bacteria;k__norank;p__Bacteroidetes;c__Bacteroidia;o__Marinilabiliales;f__Marinilabiliaceae;g__Saccharicrinis;s__Saccharicrinis_fermentans	0.443	0.304	17	0	0	0	0.315	67.668	0.6	0	0	0	30.766	0	0
comp47855_c0_seq1.897.1697.minus.HGD3_1	K02003	-	-	-	COG1136	V	d__Bacteria;k__norank;p__Bacteroidetes;c__Bacteroidia;o__Marinilabiliales;f__Prolixibacteraceae;g__Sunxiuqinia;s__Sunxiuqinia_dokdonensis	0	0.304	2.001	12.495	7.848	0	0	0	0	0	0	0.381	5.48	12.963	7.433
comp29555_c0_seq1.135.584.plus.HGD4_1	K01092	myo-inositol-1(or 4)-monophosphatase [EC:3.1.3.25]	ko00521,ko00562,ko04070	3.1.3.25	COG0483	G	d__Bacteria;k__norank;p__Bacteroidetes;c__Bacteroidia;o__Marinilabiliales;f__Marinilabiliaceae;g__Alkaliflexus;s__Alkaliflexus_imshenetskii	0	0.304	0.732	0.188	17.16	0	0	1.067	0	0	0	0.773	0.841	0	5.305
comp32834_c0_seq1.734.2675.minus.S4_1	K02355	elongation factor G	-	-	COG0480	J	d__Bacteria;k__norank;p__Bacteroidetes;c__Bacteroidia;o__Marinilabiliales;f__Marinilabiliaceae;g__Marinilabilia;s__Marinilabilia_salmonicolor	0.177	0.291	0.204	0.784	2.637	6.5	0.173	3.045	40.715	134.301	0.484	0.245	1.05	0.956	0.534
comp30733_c0_seq1.8.478.plus.XSD0_1	K13993	HSP20 family protein	ko04141	-	COG0071	O	d__Bacteria;k__norank;p__Bacteroidetes;c__Bacteroidia;o__Marinilabiliales;f__Prolixibacteraceae;g__Draconibacterium;s__Draconibacterium_orientale	141.359	0.291	5.851	11.021	5.86	6.312	0	0	0	0	289.081	0	6.336	10.047	8.983
comp631_c0_seq1.1.464.minus.HGD2_1	K01006	pyruvate,orthophosphate dikinase [EC:2.7.9.1]	ko00620,ko00710	2.7.9.1	COG0574	G	d__Bacteria;k__norank;p__Bacteroidetes;c__Bacteroidia;o__Marinilabiliales;f__Prolixibacteraceae;g__Draconibacterium;s__Draconibacterium_orientale	3.849	0.291	2.778	0.357	0.348	3.184	0	0.521	1.721	1.956	2.82	1.461	0.396	2.275	1.061
comp22624_c0_seq2.1.462.minus.XSD4_1	K08676	tricorn protease [EC:3.4.21.-]	-	3.4.21.-	COG0793	M	d__Bacteria;k__norank;p__Bacteroidetes;c__Bacteroidia;o__Marinilabiliales;f__Prolixibacteraceae;g__Sunxiuqinia;s__Sunxiuqinia_dokdonensis	1.723	0.291	2.099	4.517	9.45	0	0	0	0	0	0	0.245	6.839	3.336	9.377
comp22379_c0_seq1.445.1283.minus.S3_1	K00347	Na+-transporting NADH:ubiquinone oxidoreductase subunit B [EC:1.6.5.-]	-	1.6.5.-	COG1805	C	d__Bacteria;k__norank;p__Bacteroidetes;c__Bacteroidia;o__Marinilabiliales;f__Marinilabiliaceae;g__Alkaliflexus;s__Alkaliflexus_imshenetskii	0	0.291	1.208	0	0	0	7.832	30.373	32.316	18.24	0	0	1.597	0.105	0.267
comp51358_c0_seq1.2.475.plus.HGD3_1	K03625	N utilization substance protein B	-	-	COG0781	K	d__Bacteria;k__norank;p__Bacteroidetes;c__Bacteroidia;o__Marinilabiliales;f__Prolixibacteraceae;g__Sunxiuqinia;s__Sunxiuqinia_dokdonensis	0	0.291	1.027	14.106	6.492	0	0	0	0	0	0	0.233	4.322	12.003	5.495
comp44025_c0_seq1.7.478.minus.HGD4_1	K00382	dihydrolipoamide dehydrogenase [EC:1.8.1.4]	ko00010,ko00020,ko00260,ko00280,ko00620	1.8.1.4	COG1249	C	d__Bacteria;k__norank;p__Bacteroidetes;c__Bacteroidia;o__Marinilabiliales;f__Prolixibacteraceae;g__Sunxiuqinia;s__Sunxiuqinia_dokdonensis	0	0.291	1.027	0.883	16.061	0	0.283	4.034	0	0	0	0.479	4.322	0.202	1.83
comp29101_c0_seq1.45.1250.plus.HGD4_1	K07089	-	-	-	COG0701	S	d__Bacteria;k__norank;p__Bacteroidetes;c__Bacteroidia;o__Marinilabiliales;f__Prolixibacteraceae;g__Draconibacterium;s__Draconibacterium_sediminis	0	0.291	0.695	0.178	72.89	0	0	1.015	0.183	0	0	0.565	0.669	0.346	12.21
comp102703_c0_seq1.1.465.minus.S4_1	K07405	alpha-amylase [EC:3.2.1.1]	ko00500	3.2.1.1	COG1449	G	d__Bacteria;k__norank;p__Bacteroidetes;c__Bacteroidia;o__Marinilabiliales;f__Prolixibacteraceae;g__Prolixibacter;s__Prolixibacter_bellariivorans	0	0.291	0	0	0	0	0	1.015	1.148	9.367	0	0	0	0	0
comp40587_c0_seq1.1.475.minus.S0_1	K03696	ATP-dependent Clp protease ATP-binding subunit ClpC	-	-	COG0542	O	d__Bacteria;k__norank;p__Bacteroidetes;c__Bacteroidia;o__Marinilabiliales;f__Prolixibacteraceae;g__Draconibacterium;s__Draconibacterium_sediminis	0	0.278	0	0	0	122.648	0	1.484	1.122	0	0	0	0	0	0.26
comp12667_c0_seq1.1.488.minus.S0_1	K01338	ATP-dependent Lon protease [EC:3.4.21.53]	ko04112	3.4.21.53	COG0466	O	d__Bacteria;k__norank;p__Bacteroidetes;c__Bacteroidia;o__Marinilabiliales;f__Prolixibacteraceae;g__Draconibacterium;s__Draconibacterium_orientale	3.243	0.278	0	0	0	108.432	0	0.963	0	0	1.339	0	0	0	0
comp10795_c0_seq1.1.476.minus.S0_1	K00432	glutathione peroxidase [EC:1.11.1.9]	ko00480,ko00590	1.11.1.9	COG0386	O	d__Bacteria;k__norank;p__Bacteroidetes;c__Bacteroidia;o__Marinilabiliales;f__Prolixibacteraceae;g__Draconibacterium;s__Draconibacterium_sediminis	0.837	0.278	0	0	0	54.338	2.013	1.484	0	0	0	0	0	0	0
comp19192_c0_seq1.1.484.minus.XSD3_1	K02217	ferritin [EC:1.16.3.1]	ko00860	1.16.3.1	COG1528	P	d__Bacteria;k__norank;p__Bacteroidetes;c__Bacteroidia;o__Marinilabiliales;f__Marinilabiliaceae;g__Alkaliflexus;s__Alkaliflexus_imshenetskii	0	0.278	3.971	17.083	2.646	0	0	0.963	0	1.107	1.797	0.7	4.948	22.085	7.859
comp54830_c0_seq1.1.489.minus.HGD3_1	K02217	ferritin [EC:1.16.3.1]	ko00860	1.16.3.1	COG1528	P	d__Bacteria;k__norank;p__Bacteroidetes;c__Bacteroidia;o__Marinilabiliales;f__Prolixibacteraceae;g__Sunxiuqinia;s__Sunxiuqinia_dokdonensis	0	0.278	0.325	10.26	5.219	0	0	0	0	0	0	0.233	4.121	9.127	4.746
comp26777_c0_seq1.1.488.minus.HGD4_1	K02959	small subunit ribosomal protein S16	ko03010	-	COG0228	J	d__Bacteria;k__norank;p__Bacteroidetes;c__Bacteroidia;o__Marinilabiliales;f__Prolixibacteraceae;g__Prolixibacter;s__Prolixibacter_bellariivorans	0	0.278	0.325	3.822	14.386	0	0	2.342	7.747	23.635	0	0	2.949	1.359	6.048
comp31209_c0_seq1.1.1303.minus.S0_1	K03798	cell division protease FtsH [EC:3.4.24.-]	-	3.4.24.-	COG0465	O	d__Bacteria;k__norank;p__Bacteroidetes;c__Bacteroidia;o__Marinilabiliales;f__Prolixibacteraceae;g__Draconibacterium;s__Draconibacterium_orientale	0.669	0.266	0.423	0.056	0.11	94.178	0.44	0.468	0	0	0.148	0.295	0.489	0.061	0.083
comp32636_c0_seq4.3273.3782.plus.S4_1	K02926	large subunit ribosomal protein L4	ko03010	-	COG0088	J	d__Bacteria;k__norank;p__Bacteroidetes;c__Bacteroidia;o__Marinilabiliales;f__Prolixibacteraceae;g__Prolixibacter;s__Prolixibacter_bellariivorans	0	0.266	0	0	0	0	0	0.911	3.104	51.638	0.845	0	0	0	0.953
comp28152_c0_seq1.5.529.plus.HGD0_1	K03386	peroxiredoxin (alkyl hydroperoxide reductase subunit C) [EC:1.11.1.15]	-	1.11.1.15	COG0450	O	d__Bacteria;k__norank;p__Bacteroidetes;c__Bacteroidia;o__Marinilabiliales;f__Prolixibacteraceae;g__Draconibacterium;s__Draconibacterium_sediminis	29.762	0.253	0	0	0	37.311	1.022	0	0	0	22.896	0.209	0	0	0.464
comp31069_c0_seq2.387.899.minus.S3_1	K02520	translation initiation factor IF-3	-	-	COG0290	J	d__Bacteria;k__norank;p__Bacteroidetes;c__Bacteroidia;o__Marinilabiliales;f__Prolixibacteraceae;g__Draconibacterium;s__Draconibacterium_sediminis	0.763	0.253	0.929	0.479	0.623	5.675	0	6.376	40.48	112.662	0	0	0	0.552	1.182
comp39779_c0_seq1.501.2267.minus.HGD3_1	K04773	protease IV [EC:3.4.21.-]	-	3.4.21.-	COG0616	OU	d__Bacteria;k__norank;p__Bacteroidetes;c__Bacteroidia;o__Marinilabiliales;f__Prolixibacteraceae;g__Sunxiuqinia;s__Sunxiuqinia_dokdonensis	0.098	0.253	0.385	30.62	11.052	0	0.063	0	0.13	0	0	0.11	1.69	30.296	8.583
comp31707_c0_seq1.40.588.plus.S0_1	K03687	molecular chaperone GrpE	-	-	COG0576	O	d__Bacteria;k__norank;p__Bacteroidetes;c__Bacteroidia;o__Marinilabiliales;f__Prolixibacteraceae;g__Draconibacterium;s__Draconibacterium_orientale	0	0.24	0	0	0	21.653	0.236	0.833	1.487	0.316	0	0.393	0.331	0	0.222
comp32416_c0_seq1.1.539.minus.S4_1	K03561	biopolymer transport protein ExbB	-	-	COG0811	U	d__Bacteria;k__norank;p__Bacteroidetes;c__Bacteroidia;o__Marinilabiliales;f__Marinilabiliaceae;g__Anaerophaga;s__Anaerophaga_thermohalophila	1.078	0.24	0	1.028	2.033	3.39	0	6.012	1.304	1.877	0	0.209	0	0.46	0.889
comp16200_c0_seq1.1.537.minus.XSD3_1	K01338	ATP-dependent Lon protease [EC:3.4.21.53]	ko04112	3.4.21.53	COG0466	O	d__Bacteria;k__norank;p__Bacteroidetes;c__Bacteroidia;o__Marinilabiliales;f__Prolixibacteraceae;g__Draconibacterium;s__Draconibacterium_orientale	0.719	0.24	0.287	0	0	2.678	0	0	0	0	1.186	0	0.669	5.019	0
comp26980_c0_seq1.56.1972.minus.HGD4_1	K04043	molecular chaperone DnaK	ko03018,ko05152	-	COG0443	O	d__Bacteria;k__norank;p__Bacteroidetes;c__Bacteroidia;o__Marinilabiliales;f__Prolixibacteraceae;g__Draconibacterium;s__Draconibacterium_sediminis	0	0.24	8.145	15.909	466.246	0.768	0	1.067	2.217	68.455	0	0.098	12.046	13.774	178.866
comp33742_c0_seq3.672.1592.minus.XSD0_1	K00384	thioredoxin reductase (NADPH) [EC:1.8.1.9]	ko00240,ko00450	1.8.1.9	COG0492	O	d__Bacteria;k__norank;p__Bacteroidetes;c__Bacteroidia;o__Marinilabiliales;f__Marinilabiliaceae;g__Anaerophaga;s__Anaerophaga_thermohalophila	27.464	0.24	0.31	0	0.156	0	0	0	0	0	50.776	0.221	0	0	0
comp3190_c0_seq1.1.548.minus.XSD3_1	K04564	superoxide dismutase, Fe-Mn family [EC:1.15.1.1]	ko04146,ko05016	1.15.1.1	COG0605	P	d__Bacteria;k__norank;p__Bacteroidetes;c__Bacteroidia;o__Marinilabiliales;f__Marinilabiliaceae;g__Marinilabilia;s__Marinilabilia_salmonicolor	1.413	0.24	1.993	12.918	7.408	0	0	0	0	0	1.161	0.601	4.265	29.016	25.107
comp25182_c0_seq1.198.752.minus.S3_1	K02959	small subunit ribosomal protein S16	ko03010	-	COG0228	J	d__Bacteria;k__norank;p__Bacteroidetes;c__Bacteroidia;o__Marinilabiliales;f__Prolixibacteraceae;g__Prolixibacter;s__Prolixibacter_bellariivorans	0	0.24	0	0.146	1.401	0	0	16.501	57.225	6.344	0	0	0	0.167	1.506
comp44994_c0_seq1.45.590.plus.HGD3_1	K03687	molecular chaperone GrpE	-	-	COG0576	O	d__Bacteria;k__norank;p__Bacteroidetes;c__Bacteroidia;o__Marinilabiliales;f__Prolixibacteraceae;g__Sunxiuqinia;s__Sunxiuqinia_dokdonensis	0	0.24	0.574	12.711	4.872	0	0	0	0	0	0	0.405	0.992	10.933	4.396
comp25207_c0_seq1.84.627.minus.HGD4_1	K01624	fructose-bisphosphate aldolase, class II [EC:4.1.2.13]	ko00010,ko00030,ko00051,ko00680,ko00710	4.1.2.13	COG0191	G	d__Bacteria;k__norank;p__Bacteroidetes;c__Bacteroidia;o__Marinilabiliales;f__Prolixibacteraceae;g__Draconibacterium;s__Draconibacterium_sediminis	0	0.24	4.582	2.512	13.763	0	0	0	0	1.62	0	0	5.94	0.855	4.835
comp31959_c0_seq1.28.570.plus.HGD4_1	K07304	peptide-methionine (S)-S-oxide reductase [EC:1.8.4.11]	-	1.8.4.11	COG0225	O	d__Bacteria;k__norank;p__Bacteroidetes;c__Bacteroidia;o__Marinilabiliales;f__Marinilabiliaceae;g__Saccharicrinis;s__Saccharicrinis_fermentans	0	0.24	0.574	0.15	51.371	0	0.252	1.692	0.965	0.652	0	0.601	1	0	2.211
comp29518_c0_seq1.24.1971.minus.XSD2_1	K03628	transcription termination factor Rho	ko03018	-	COG1158	K	d__Bacteria;k__norank;p__Bacteroidetes;c__Bacteroidia;o__Marinilabiliales;f__Marinilabiliaceae;g__Geofilum;s__Geofilum_rubicundum	0.089	0.228	23.342	54.944	225.573	0	0.173	2.212	13.38	30.908	0	0.049	30.888	28.827	66.229
comp33075_c0_seq1.35.1540.plus.HGD3_1	K00864	glycerol kinase [EC:2.7.1.30]	ko00561,ko03320,ko04626	2.7.1.30	COG0554	C	d__Bacteria;k__norank;p__Bacteroidetes;c__Bacteroidia;o__Marinilabiliales;f__Prolixibacteraceae;g__Draconibacterium;s__Draconibacterium_orientale	0	0.228	28.762	51.004	28.039	0	0	2.785	11.894	10.988	0	0	37.13	32.536	17.47
comp33771_c0_seq1.4375.4935.plus.S2_1	K02926	large subunit ribosomal protein L4	ko03010	-	COG0088	J	d__Bacteria;k__norank;p__Bacteroidetes;c__Bacteroidia;o__Marinilabiliales;f__Prolixibacteraceae;g__Sunxiuqinia;s__Sunxiuqinia_dokdonensis	0	0.228	2.771	1.287	2.216	0	0.708	19.129	104.226	61.973	0	0	0.956	0	2.128
comp33334_c0_seq1.870.1451.plus.S2_1	K03088	RNA polymerase sigma-70 factor, ECF subfamily	-	-	COG1595	K	d__Bacteria;k__norank;p__Bacteroidetes;c__Bacteroidia;o__Marinilabiliales;f__Prolixibacteraceae;g__Draconibacterium;s__Draconibacterium_orientale	0	0.228	11.127	1.23	0.797	0	6.715	73.602	8.79	3.893	0	0	3.977	0.473	0.203
comp31687_c0_seq1.14.604.plus.S0_1	K02959	small subunit ribosomal protein S16	ko03010	-	COG0228	J	d__Bacteria;k__norank;p__Bacteroidetes;c__Bacteroidia;o__Marinilabiliales;f__Prolixibacteraceae;g__Prolixibacter;s__Prolixibacter_bellariivorans	2.584	0.215	1.042	0.404	3.123	304.86	3.963	6.897	6.416	1.877	0.713	0.724	0.302	0.153	1.798
comp23151_c0_seq1.454.1039.minus.HGD4_1	K02945	small subunit ribosomal protein S1	ko03010	-	COG0539	J	d__Bacteria;k__norank;p__Bacteroidetes;c__Bacteroidia;o__Marinilabiliales;f__Prolixibacteraceae;g__Draconibacterium;s__Draconibacterium_orientale	9.43	0.215	0.521	0	21.482	2.416	0	0	0	0	7.865	0	0.604	0.469	3.018
comp25328_c0_seq1.79.679.minus.HGD4_1	K02926	large subunit ribosomal protein L4	ko03010	-	COG0088	J	d__Bacteria;k__norank;p__Bacteroidetes;c__Bacteroidia;o__Marinilabiliales;f__Prolixibacteraceae;g__Sunxiuqinia;s__Sunxiuqinia_dokdonensis	0	0.215	0.506	0.916	15.256	0	0	5.596	10.511	5.178	0	0	1.467	0.758	0.781
comp27213_c0_seq1.60.643.minus.S4_1	K08676	tricorn protease [EC:3.4.21.-]	-	3.4.21.-	-	-	d__Bacteria;k__norank;p__Bacteroidetes;c__Bacteroidia;o__Marinilabiliales;f__Prolixibacteraceae;g__Sunxiuqinia;s__Sunxiuqinia_dokdonensis	0	0.215	0	0.409	0.531	0	1.337	6.975	7.851	17.272	0	0	0	0.158	0.407
comp31381_c0_seq2.5.607.plus.XSD4_1	K04564	superoxide dismutase, Fe-Mn family [EC:1.15.1.1]	ko04146,ko05016	1.15.1.1	COG0605	P	d__Bacteria;k__norank;p__Bacteroidetes;c__Bacteroidia;o__Marinilabiliales;f__Marinifilaceae;g__Marinifilum;s__Marinifilum_fragile	0	0.215	2.031	2.357	0.76	0	0	0	0	0.296	0	0	0	0.456	10.146
comp26777_c0_seq3.85.675.minus.HGD4_1	K02959	small subunit ribosomal protein S16	ko03010	-	COG0228	J	d__Bacteria;k__norank;p__Bacteroidetes;c__Bacteroidia;o__Marinilabiliales;f__Prolixibacteraceae;g__Prolixibacter;s__Prolixibacter_bellariivorans	0	0.215	0.257	1.413	24.934	0	0	0.442	0	5.257	0	0	1.201	0.193	4.161
comp28815_c0_seq1.1.616.minus.S0_1	K04043	molecular chaperone DnaK	ko03018,ko05152	-	COG0443	O	d__Bacteria;k__norank;p__Bacteroidetes;c__Bacteroidia;o__Marinilabiliales;f__Prolixibacteraceae;g__Prolixibacter;s__Prolixibacter_bellariivorans	1.226	0.203	0	0	0	125.289	0	0.364	0	0	1.349	0.172	0.288	0	0
comp29482_c0_seq1.1.632.minus.S0_1	K01338	ATP-dependent Lon protease [EC:3.4.21.53]	ko04112	3.4.21.53	COG0466	O	d__Bacteria;k__norank;p__Bacteroidetes;c__Bacteroidia;o__Marinilabiliales;f__Prolixibacteraceae;g__Draconibacterium;s__Draconibacterium_orientale	1.191	0.203	0	0	0	76.421	0	0	1.982	0	0.657	0	0	0	0
comp33259_c0_seq2.242.871.minus.HGD0_1	K02906	large subunit ribosomal protein L3	ko03010	-	COG0087	J	d__Bacteria;k__norank;p__Bacteroidetes;c__Bacteroidia;o__Marinilabiliales;f__Prolixibacteraceae;g__Draconibacterium;s__Draconibacterium_orientale	29.398	0.203	0.966	0	0.238	42.331	0	1.405	0	0	33.983	0.16	0.554	0	0.928
comp30204_c0_seq1.1.1917.minus.S2_1	K04043	molecular chaperone DnaK	ko03018,ko05152	-	COG0443	O	d__Bacteria;k__norank;p__Bacteroidetes;c__Bacteroidia;o__Marinilabiliales;f__Prolixibacteraceae;g__Draconibacterium;s__Draconibacterium_orientale	3.342	0.19	6.439	0	0.229	44.429	0.582	28.577	2.999	0.079	1.69	0	4.977	0.43	0.057
comp89230_c0_seq1.1.649.minus.S1_1	K00134	glyceraldehyde 3-phosphate dehydrogenase [EC:1.2.1.12]	ko00010,ko05010	1.2.1.12	COG0057	G	d__Bacteria;k__norank;p__Bacteroidetes;c__Bacteroidia;o__Marinilabiliales;f__Marinilabiliaceae;g__Thermophagus;s__Thermophagus_xiamenensis	0	0.19	0.46	0	0	2.135	19.942	2.394	0.391	0	0	0.16	0	0	0
comp31606_c0_seq2.1.646.minus.HGD3_1	K04564	superoxide dismutase, Fe-Mn family [EC:1.15.1.1]	ko04146,ko05016	1.15.1.1	COG0605	P	d__Bacteria;k__norank;p__Bacteroidetes;c__Bacteroidia;o__Marinilabiliales;f__Prolixibacteraceae;g__Draconibacterium;s__Draconibacterium_orientale	1.452	0.19	1.397	10.701	4.899	0	0	0	0.782	0.534	1.598	0	1.884	26.723	15.05
comp44872_c0_seq1.1.680.minus.XSD3_1	K06861	lipopolysaccharide export system ATP-binding protein [EC:3.6.3.-]	ko02010	3.6.3.-	COG1137	S	d__Bacteria;k__norank;p__Bacteroidetes;c__Bacteroidia;o__Marinilabiliales;f__Prolixibacteraceae;g__Draconibacterium;s__Draconibacterium_orientale	0	0.19	0.219	13.378	5.943	0	0	0	0.365	0	0	0	0.511	11.424	5.07
comp30654_c0_seq1.24.698.minus.HGD2_1	K03832	periplasmic protein TonB	-	-	ENOG4111GC9	S	d__Bacteria;k__norank;p__Bacteroidetes;c__Bacteroidia;o__Marinilabiliales;f__Marinilabiliaceae;g__Thermophagus;s__Thermophagus_xiamenensis	0	0.19	16.427	0	0	0	0	1.301	0	0	0	0.466	3.337	0	0
comp46478_c0_seq1.1.654.minus.HGD4_1	K02469	DNA gyrase subunit A [EC:5.99.1.3]	-	5.99.1.3	COG0188	L	d__Bacteria;k__norank;p__Bacteroidetes;c__Bacteroidia;o__Marinilabiliales;f__Prolixibacteraceae;g__Prolixibacter;s__Prolixibacter_bellariivorans	0	0.19	1.147	0	15.384	0	0.189	0.338	0	0.514	0	0.319	0.791	0	0
comp28522_c0_seq1.52.743.minus.S0_1	K04079	molecular chaperone HtpG	ko04141,ko04612,ko04621,ko04626,ko04914,ko05200,ko05215	-	COG0326	O	d__Bacteria;k__norank;p__Bacteroidetes;c__Bacteroidia;o__Marinilabiliales;f__Prolixibacteraceae;g__Draconibacterium;s__Draconibacterium_sediminis	1.614	0.177	0.219	0	0	428.014	0.189	0	1.069	0	0.59	0	0	0.772	0
comp33158_c0_seq1.875.1585.plus.S0_1	K02982	small subunit ribosomal protein S3	ko03010	-	COG0092	J	d__Bacteria;k__norank;p__Bacteroidetes;c__Bacteroidia;o__Marinilabiliales;f__Marinifilaceae;g__Marinifilum;s__Marinifilum_fragile	0.783	0.177	0	0	0.623	377.835	2.469	3.071	1.721	0.949	4.312	0.147	0.482	0	0.807
comp34229_c0_seq3.342.1052.plus.XSD0_1	K02982	small subunit ribosomal protein S3	ko03010	-	COG0092	J	d__Bacteria;k__norank;p__Bacteroidetes;c__Bacteroidia;o__Marinilabiliales;f__Prolixibacteraceae;g__Draconibacterium;s__norank	34.418	0.177	0.272	0	11.758	50.91	0	0.625	0	0	56.202	1.166	0.288	0	4.574
comp30051_c0_seq3.17.703.minus.S3_1	K04564	superoxide dismutase, Fe-Mn family [EC:1.15.1.1]	ko04146,ko05016	1.15.1.1	COG0605	P	d__Bacteria;k__norank;p__Bacteroidetes;c__Bacteroidia;o__Marinilabiliales;f__Marinilabiliaceae;g__Geofilum;s__Geofilum_rubicundum	0	0.177	5.579	12.908	9.267	0	1.463	53.328	108.843	14.545	0	0	4.631	7.777	4.015
comp19106_c0_seq1.35.1333.plus.HGD3_1	K02004	-	-	-	COG0577	V	d__Bacteria;k__norank;p__Bacteroidetes;c__Bacteroidia;o__Marinilabiliales;f__Prolixibacteraceae;g__Draconibacterium;s__Draconibacterium_sediminis	0	0.177	0.211	15.035	8.754	0	0	0	0	0	0	0	1.855	13.646	8.303
comp29424_c0_seq3.1.714.minus.S4_1	K01006	pyruvate,orthophosphate dikinase [EC:2.7.9.1]	ko00620,ko00710	2.7.9.1	COG0574	G	d__Bacteria;k__norank;p__Bacteroidetes;c__Bacteroidia;o__Marinilabiliales;f__Marinilabiliaceae;g__Geofilum;s__Geofilum_rubicundum	0	0.177	1.615	0.202	5.183	0	0	0	0	1.68	0	0	0.928	0	0
comp54332_c0_seq1.1.696.minus.XSD4_1	K04015	formate-dependent nitrate reductase complex, transmembrane protein	ko00910	-	COG3301	P	d__Bacteria;k__norank;p__Bacteroidetes;c__Bacteroidia;o__Marinilabiliales;f__Marinifilaceae;g__Marinifilum;s__Marinifilum_fragile	0	0.177	0.423	0.77	4.698	0	0	0	0	0	0	0	0	0.636	13.779
comp34610_c0_seq1.1.1324.minus.HGD4_1	K03701	excinuclease ABC subunit A	ko03420	-	COG0178	L	d__Bacteria;k__norank;p__Bacteroidetes;c__Bacteroidia;o__Marinilabiliales;f__Marinilabiliaceae;g__Marinilabilia;s__Marinilabilia_salmonicolor	0	0.177	0.31	0.052	34.339	0	0	1.067	0	0.237	0	0.074	0.122	0	1.931
comp20630_c0_seq1.1.1362.minus.XSD4_1	K03737	putative pyruvate-flavodoxin oxidoreductase [EC:1.2.7.-]	ko00720	1.2.7.-	COG1013	C	d__Bacteria;k__norank;p__Bacteroidetes;c__Bacteroidia;o__Marinilabiliales;f__Marinilabiliaceae;g__Anaerophaga;s__Anaerophaga_thermohalophila	0	0.165	7.164	4.343	148.197	0	0.676	2.056	7.851	26.738	0	0.074	11.018	0.666	17.223
comp16714_c0_seq1.1.769.minus.HGD4_1	K02355	elongation factor G	-	-	-	-	d__Bacteria;k__norank;p__Bacteroidetes;c__Bacteroidia;o__Marinilabiliales;f__Marinilabiliaceae;g__Saccharicrinis;s__Saccharicrinis_fermentans	0	0.165	1.14	3.63	18.305	0	0	0	0	0	0	0	0.223	0.57	3.666
comp31571_c0_seq1.1.830.minus.HGD3_1	K07239	heavy-metal exporter, HME family	-	-	COG3696	P	d__Bacteria;k__norank;p__Bacteroidetes;c__Bacteroidia;o__Marinilabiliales;f__Prolixibacteraceae;g__Prolixibacter;s__Prolixibacter_bellariivorans	0	0.152	4.031	9.851	4.679	0	0.44	4.971	11.294	10.573	0	0	7.256	7.15	2.865
comp39091_c0_seq1.1.2186.minus.HGD4_1	K04759	ferrous iron transport protein B	-	-	COG1918	P	d__Bacteria;k__norank;p__Bacteroidetes;c__Bacteroidia;o__Marinilabiliales;f__Prolixibacteraceae;g__Prolixibacter;s__Prolixibacter_bellariivorans	0	0.152	0.37	0.094	19.321	0	0.047	0	0	0.356	0	0.086	0.496	0	0.426
comp22188_c0_seq1.1.928.minus.HGD4_1	K01744	aspartate ammonia-lyase [EC:4.3.1.1]	ko00250,ko00910	4.3.1.1	COG1027	E	d__Bacteria;k__norank;p__Bacteroidetes;c__Bacteroidia;o__Marinilabiliales;f__Marinifilaceae;g__Marinifilum;s__Marinifilum_fragile	0	0.127	3.842	6.109	17.728	0	0.252	0.442	0.756	5.77	0	0	4.811	3.866	9.485
comp33097_c0_seq3.46.1347.plus.S0_1	K04043	molecular chaperone DnaK	ko03018,ko05152	-	COG0443	O	d__Bacteria;k__norank;p__Bacteroidetes;c__Bacteroidia;o__Marinilabiliales;f__Prolixibacteraceae;g__Draconibacterium;s__Draconibacterium_sediminis	4.075	0.114	0.347	0.131	0.65	459.088	0.771	20.144	5.973	0.316	6.027	0.147	0.324	1.214	0.597
comp29316_c0_seq2.1.1063.minus.S3_1	K02005	HlyD family secretion protein	-	-	COG0845	M	d__Bacteria;k__norank;p__Bacteroidetes;c__Bacteroidia;o__Marinilabiliales;f__Marinifilaceae;g__Marinifilum;s__Marinifilum_fragile	0	0.114	1.585	3.818	0.128	0.618	0.33	4.451	116.172	2.569	0	0.098	1.69	1.109	0.82
comp32685_c0_seq1.1.999.minus.XSD4_1	K00226	dihydroorotate dehydrogenase (fumarate) [EC:1.3.98.1]	ko00240	1.3.98.1	COG0167	F	d__Bacteria;k__norank;p__Bacteroidetes;c__Bacteroidia;o__Marinilabiliales;f__Prolixibacteraceae;g__Sunxiuqinia;s__Sunxiuqinia_dokdonensis	0.354	0.114	1.132	4.376	13.616	0	0	1.249	0.704	0.652	0.193	0	1.64	12.117	32.533
comp6090_c0_seq1.1417.2541.minus.XSD3_1	K02005	HlyD family secretion protein	-	-	COG0845	M	d__Bacteria;k__norank;p__Bacteroidetes;c__Bacteroidia;o__Marinilabiliales;f__Prolixibacteraceae;g__Sunxiuqinia;s__Sunxiuqinia_dokdonensis	0	0.101	0	12.584	9.358	0	0	0	0.209	0	0	0.172	2.309	15.435	5.578
comp28639_c0_seq1.13.1341.plus.XSD3_1	K00658	2-oxoglutarate dehydrogenase E2 component (dihydrolipoamide succinyltransferase) [EC:2.3.1.61]	ko00020,ko00310	2.3.1.61	COG0508	C	d__Bacteria;k__norank;p__Bacteroidetes;c__Bacteroidia;o__Marinilabiliales;f__Marinifilaceae;g__Marinifilum;s__Marinifilum_fragile	1.57	0.089	2.491	12.739	6.355	0	0	0	0	0.119	0.865	0.074	1.568	26.57	17.007
comp33372_c0_seq2.31.1536.plus.S2_1	K00864	glycerol kinase [EC:2.7.1.30]	ko00561,ko03320,ko04626	2.7.1.30	COG0554	C	d__Bacteria;k__norank;p__Bacteroidetes;c__Bacteroidia;o__Marinilabiliales;f__Prolixibacteraceae;g__Draconibacterium;s__Draconibacterium_orientale	0	0.076	3.088	0.747	0	0	11.764	135.155	141.55	69.838	0	0	0.525	0.272	0.629
comp33372_c0_seq2.1558.3123.plus.S2_1	K00111	glycerol-3-phosphate dehydrogenase [EC:1.1.5.3]	ko00564	1.1.5.3	COG0578	C	d__Bacteria;k__norank;p__Bacteroidetes;c__Bacteroidia;o__Marinilabiliales;f__Prolixibacteraceae;g__Draconibacterium;s__Draconibacterium_orientale	0	0.076	1.132	0.268	0.092	0	5.316	110.378	53.078	51.974	0	0	0.604	0.105	0.07
comp31813_c0_seq2.125.1762.minus.S4_1	K04077	chaperonin GroEL	ko03018,ko04940,ko05152	-	COG0459	O	d__Bacteria;k__norank;p__Bacteroidetes;c__Bacteroidia;o__Marinilabiliales;f__Prolixibacteraceae;g__Sunxiuqinia;s__Sunxiuqinia_dokdonensis	0.32	0.063	0	0.258	0.385	0.787	0.063	1.588	10.59	134.835	1.502	0	0.194	0.101	0.191
comp37560_c0_seq1.25.1935.plus.S4_1	K04043	molecular chaperone DnaK	ko03018,ko05152	-	COG0443	O	d__Bacteria;k__norank;p__Bacteroidetes;c__Bacteroidia;o__Marinilabiliales;f__Marinifilaceae;g__Marinifilum;s__Marinifilum_fragile	0.089	0.063	0.068	0.113	0	0.656	0.063	1.431	7.59	64.898	0.687	0.049	0	0.083	0.057
comp32160_c0_seq2.482.2128.plus.S4_1	K00378	hydroxylamine reductase [EC:1.7.-.-]	-	-	COG1151	C	d__Bacteria;k__norank;p__Bacteroidetes;c__Bacteroidia;o__Marinilabiliales;f__Prolixibacteraceae;g__Prolixibacter;s__Prolixibacter_bellariivorans	0	0.063	0.166	0.042	0.247	0.393	0.204	3.514	5.321	213.764	0.117	0	0.482	0	0.381
comp26174_c0_seq1.1879.5196.plus.HGD4_1	K02519	translation initiation factor IF-2	-	-	COG0532	J	d__Bacteria;k__norank;p__Bacteroidetes;c__Bacteroidia;o__Marinilabiliales;f__Marinilabiliaceae;g__Anaerophaga;s__Anaerophaga_thermohalophila	0	0.063	8.757	15.406	122.539	0	0	0.859	4.408	16.442	0	0	9.227	7.163	20.45
comp8935_c0_seq1.20.2266.plus.XSD4_1	K04561	nitric oxide reductase, cytochrome b-containing subunit I [EC:1.7.2.5]	ko00910	1.7.2.5	COG3256	P	d__Bacteria;k__norank;p__Bacteroidetes;c__Bacteroidia;o__Marinilabiliales;f__Marinilabiliaceae;g__Saccharicrinis;s__Saccharicrinis_fermentans	0	0.051	0.951	6.034	12.399	0	0	0.26	0.496	0.751	0.081	0.037	1.589	10.872	21.981
comp18711_c0_seq1.3.2183.plus.XSD3_1	K03654	ATP-dependent DNA helicase RecQ [EC:3.6.4.12]	ko03018	3.6.4.12	COG0514	L	d__Bacteria;k__norank;p__Bacteroidetes;c__Bacteroidia;o__Marinilabiliales;f__Prolixibacteraceae;g__Sunxiuqinia;s__Sunxiuqinia_dokdonensis	0	0.051	0.8	23.29	16.116	0	0	0	0.104	0	0	0.381	3.423	21.809	13.474
comp24056_c0_seq1.1.2031.minus.HGD4_1	K01915	glutamine synthetase [EC:6.3.1.2]	ko00250,ko00330,ko00910,ko02020,ko04724	6.3.1.2	COG3968	E	d__Bacteria;k__norank;p__Bacteroidetes;c__Bacteroidia;o__Marinilabiliales;f__Marinilabiliaceae;g__Thermophagus;s__Thermophagus_xiamenensis	0	0.051	2.838	2.822	41.564	0	0.063	0.286	0.887	5.276	0	0	7.623	1.306	3.164
comp41148_c0_seq1.1468.4051.minus.HGD3_1	K03695	ATP-dependent Clp protease ATP-binding subunit ClpB	-	-	COG0542	O	d__Bacteria;k__norank;p__Bacteroidetes;c__Bacteroidia;o__Marinilabiliales;f__Prolixibacteraceae;g__Sunxiuqinia;s__Sunxiuqinia_dokdonensis	0	0.038	0.876	25.051	8.397	0	0	0	0.078	0	0	0.184	2.208	23.957	8.583
comp32880_c0_seq1.26.493.plus.S0_1	K13993	HSP20 family protein	ko04141	-	COG0071	O	d__Bacteria;k__norank;p__Bacteroidetes;c__Bacteroidia;o__Marinilabiliales;f__Marinilabiliaceae;g__Saccharicrinis;s__Saccharicrinis_fermentans	1.285	0	0	0	0	1738.6	45.168	14.288	1.721	0	2.82	0	0	0.618	0.464
comp28173_c0_seq1.591.1028.minus.S0_1	K13993	HSP20 family protein	ko04141	-	COG0071	O	d__Bacteria;k__norank;p__Bacteroidetes;c__Bacteroidia;o__Marinilabiliales;f__Prolixibacteraceae;g__Sunxiuqinia;s__Sunxiuqinia_dokdonensis	0	0	0	0	0	838.59	45.404	15.017	7.512	0.415	0	0	0	0	0
comp32779_c0_seq1.39.1031.plus.S0_1	K00384	thioredoxin reductase (NADPH) [EC:1.8.1.9]	ko00240,ko00450	1.8.1.9	COG0492	O	d__Bacteria;k__norank;p__Bacteroidetes;c__Bacteroidia;o__Marinilabiliales;f__Prolixibacteraceae;g__Draconibacterium;s__Draconibacterium_sediminis	1.969	0	0.287	0	0	678.368	3.696	0.416	0.235	0	0.988	0	0	0.171	0.108
comp33080_c0_seq2.1240.1929.plus.S0_1	K02863	large subunit ribosomal protein L1	ko03010	-	COG0081	J	d__Bacteria;k__norank;p__Bacteroidetes;c__Bacteroidia;o__Marinilabiliales;f__Marinilabiliaceae;g__Marinilabilia;s__Marinilabilia_salmonicolor	1.285	0	1.449	0.333	0.43	558.286	9.483	1.51	4.304	8.102	1.323	0.147	1	1.035	1.664
comp28676_c0_seq2.17.463.plus.S0_1	K13993	HSP20 family protein	ko04141	-	COG0071	O	d__Bacteria;k__norank;p__Bacteroidetes;c__Bacteroidia;o__Marinilabiliales;f__Prolixibacteraceae;g__Draconibacterium;s__Draconibacterium_orientale	11.773	0	0	0.188	0	538.45	0.315	7.6	10.381	0	6.964	0	0	0	0
comp24647_c0_seq1.1.445.minus.S0_1	K04043	molecular chaperone DnaK	ko03018,ko05152	-	COG0443	O	d__Bacteria;k__norank;p__Bacteroidetes;c__Bacteroidia;o__Marinilabiliales;f__Prolixibacteraceae;g__Draconibacterium;s__Draconibacterium_sediminis	27.395	0	0	0.563	0.733	495.482	0	0	0	0	19.409	0	0.417	0.434	0
comp32974_c1_seq9.34.1149.plus.S0_1	K04043	molecular chaperone DnaK	ko03018,ko05152	-	COG0443	O	d__Bacteria;k__norank;p__Bacteroidetes;c__Bacteroidia;o__Marinilabiliales;f__Prolixibacteraceae;g__Draconibacterium;s__Draconibacterium_sediminis	5.635	0	0.249	0.221	0.128	453.844	2.957	2.681	1.8	2.648	13.683	0	0	0.728	0.146
comp119191_c0_seq1.1.321.minus.S1_1	K03924	MoxR-like ATPase [EC:3.6.3.-]	-	3.6.3.-	COG0714	S	d__Bacteria;k__norank;p__Bacteroidetes;c__Bacteroidia;o__Marinilabiliales;f__Prolixibacteraceae;g__Prolixibacter;s__Prolixibacter_bellariivorans	2.062	0	0	0.296	0	444.628	6.873	0.833	1.878	0	0.753	0.405	1.294	0	0
comp177217_c0_seq1.1.400.minus.S1_1	K09458	3-oxoacyl-[acyl-carrier-protein] synthase II [EC:2.3.1.179]	ko00061	2.3.1.179	COG0304	I	d__Bacteria;k__norank;p__Bacteroidetes;c__Bacteroidia;o__Marinilabiliales;f__Marinifilaceae;g__Marinifilum;s__Marinifilum_fragile	0	0	0	0.657	0	340.392	6.149	0.625	0.704	2.371	0	0	0	0.25	0.648
comp35674_c0_seq1.32.422.minus.S0_1	K13993	HSP20 family protein	ko04141	-	COG0071	O	d__Bacteria;k__norank;p__Bacteroidetes;c__Bacteroidia;o__Marinilabiliales;f__Prolixibacteraceae;g__Draconibacterium;s__Draconibacterium_orientale	25.047	0	0	0	0	316.773	0.377	0.651	0	0	21.634	0	0	0.259	0
comp34305_c0_seq4.379.648.plus.XSD0_1	K02963	small subunit ribosomal protein S18	ko03010	-	COG0238	J	d__Bacteria;k__norank;p__Bacteroidetes;c__Bacteroidia;o__Marinilabiliales;f__Prolixibacteraceae;g__Draconibacterium;s__norank	18.649	0	0	0	0.742	280.641	0.645	0	0	0	40.804	0	0	0	0.565
comp31894_c0_seq7.5.283.plus.S0_1	K04078	chaperonin GroES	-	-	COG0234	O	d__Bacteria;k__norank;p__Bacteroidetes;c__Bacteroidia;o__Marinilabiliales;f__Prolixibacteraceae;g__Draconibacterium;s__norank	0	0	0	0	0	249.942	0	0	1.174	0	0.926	0	0	0	0.534
comp8325_c0_seq1.24.614.plus.S0_1	K03744	LemA protein	-	-	COG1704	S	d__Bacteria;k__norank;p__Bacteroidetes;c__Bacteroidia;o__Marinilabiliales;f__Prolixibacteraceae;g__Sunxiuqinia;s__Sunxiuqinia_dokdonensis	0	0	0.257	0	0	235.257	4.404	0.755	0	0	0	0	0	0	0.197
comp33109_c1_seq3.54.401.minus.S0_1	K02994	small subunit ribosomal protein S8	ko03010	-	COG0096	J	d__Bacteria;k__norank;p__Bacteroidetes;c__Bacteroidia;o__Marinilabiliales;f__Prolixibacteraceae;g__Draconibacterium;s__norank	3.75	0	0	0	0.513	234.433	0.44	0	0	0	9.59	1.08	1.172	0	1.175
comp32668_c0_seq1.56.565.plus.S0_1	K02906	large subunit ribosomal protein L3	ko03010	-	COG0087	J	d__Bacteria;k__norank;p__Bacteroidetes;c__Bacteroidia;o__Marinilabiliales;f__Marinilabiliaceae;g__Alkaliflexus;s__Alkaliflexus_imshenetskii	2.697	0	0.31	0.484	0.623	227.521	2.642	0	2.061	3.518	2.963	0.221	1.431	0.741	0.476
comp29940_c0_seq1.1.497.minus.S0_1	K02959	small subunit ribosomal protein S16	ko03010	-	COG0228	J	d__Bacteria;k__norank;p__Bacteroidetes;c__Bacteroidia;o__Marinilabiliales;f__Prolixibacteraceae;g__Draconibacterium;s__Draconibacterium_orientale	9.45	0	0	0	0.32	223.7	0.267	0	0.522	0.711	13.82	0.221	0	0	0
comp31511_c0_seq2.113.343.plus.S0_1	K02950	small subunit ribosomal protein S12	ko03010	-	COG0048	J	d__Bacteria;k__norank;p__Bacteroidetes;c__Bacteroidia;o__Marinilabiliales;f__Marinilabiliaceae;g__Thermophagus;s__Thermophagus_xiamenensis	0	0	0	0.986	2.848	199.781	2.501	2.811	3.13	24.959	1.227	0	0	0	0
comp14855_c0_seq1.1.565.minus.S0_1	K00384	thioredoxin reductase (NADPH) [EC:1.8.1.9]	ko00240,ko00450	1.8.1.9	COG0492	O	d__Bacteria;k__norank;p__Bacteroidetes;c__Bacteroidia;o__Marinilabiliales;f__Prolixibacteraceae;g__Draconibacterium;s__Draconibacterium_orientale	0	0	0	0	0	191.596	0.236	0	0	0	0.372	0	0	0	0
comp33154_c0_seq1.1624.2046.plus.S0_1	K02890	large subunit ribosomal protein L22	ko03010	-	COG0091	J	d__Bacteria;k__norank;p__Bacteroidetes;c__Bacteroidia;o__Marinilabiliales;f__Prolixibacteraceae;g__Draconibacterium;s__norank	9.219	0	0.793	0.202	4.743	185.677	0.676	0.573	0	0	12.782	0	0	0	0.305
comp33661_c0_seq3.1.624.minus.XSD0_1	K04043	molecular chaperone DnaK	ko03018,ko05152	-	COG0443	O	d__Bacteria;k__norank;p__Bacteroidetes;c__Bacteroidia;o__Marinilabiliales;f__Prolixibacteraceae;g__Draconibacterium;s__Draconibacterium_orientale	68.747	0	0.242	0.249	1.712	183.373	0.503	0.625	1.539	0.553	98.325	0	1.122	0.723	0.934
comp11901_c0_seq1.1.307.minus.S0_1	K03775	FKBP-type peptidyl-prolyl cis-trans isomerase SlyD [EC:5.2.1.8]	-	5.2.1.8	COG1047	O	d__Bacteria;k__norank;p__Bacteroidetes;c__Bacteroidia;o__Marinilabiliales;f__Marinilabiliaceae;g__Marinilabilia;s__Marinilabilia_salmonicolor	0	0	0	0	0	177.248	4.734	0	0	0	0	0	0	0	0
comp17196_c0_seq2.1.378.minus.S0_1	K04043	molecular chaperone DnaK	ko03018,ko05152	-	COG0443	O	d__Bacteria;k__norank;p__Bacteroidetes;c__Bacteroidia;o__Marinilabiliales;f__Marinifilaceae;g__Marinifilum;s__Marinifilum_fragile	0.556	0	0	0	0	176.949	1.557	5.361	0	1.522	0	0.319	0	0	0
comp26246_c0_seq1.64.675.plus.S0_1	K03687	molecular chaperone GrpE	-	-	COG0576	O	d__Bacteria;k__norank;p__Bacteroidetes;c__Bacteroidia;o__Marinilabiliales;f__Marinifilaceae;g__Marinifilum;s__Marinifilum_fragile	0	0	0	0	0	175.113	1.903	0	0	0	0.341	0	0	0	0
comp33154_c0_seq1.482.1306.plus.S0_1	K02886	large subunit ribosomal protein L2	ko03010	-	COG0090	J	d__Bacteria;k__norank;p__Bacteroidetes;c__Bacteroidia;o__Marinilabiliales;f__Prolixibacteraceae;g__Draconibacterium;s__Draconibacterium_orientale	0.66	0	0	0	1.062	174.42	1.636	0.521	1.148	1.403	0	0	0.611	0.21	0.133
comp33158_c0_seq1.2526.2891.plus.S0_1	K02874	large subunit ribosomal protein L14	ko03010	-	COG0093	J	d__Bacteria;k__norank;p__Bacteroidetes;c__Bacteroidia;o__Marinilabiliales;f__Marinilabiliaceae;g__Thermophagus;s__Thermophagus_xiamenensis	0.586	0	0	0.742	1.438	173.727	0	2.837	0	2.688	1.924	0	0.547	0	0
comp33118_c0_seq3.1.280.minus.S0_1	K02906	large subunit ribosomal protein L3	ko03010	-	COG0087	J	d__Bacteria;k__norank;p__Bacteroidetes;c__Bacteroidia;o__Marinilabiliales;f__Prolixibacteraceae;g__Draconibacterium;s__Draconibacterium_sediminis	5.837	0	0	0	0	161.234	0.598	0	0	0	8.704	0	0	0.824	0
comp26128_c0_seq1.72.476.minus.S0_1	K09710	ribosome-associated protein	-	-	COG0799	S	d__Bacteria;k__norank;p__Bacteroidetes;c__Bacteroidia;o__Marinilabiliales;f__Marinifilaceae;g__Marinifilum;s__Marinifilum_fragile	0	0	0	0	0	160.016	1.431	0	0.704	0	0.565	0	0	0	0
comp32724_c0_seq2.491.1015.minus.S0_1	K03386	peroxiredoxin (alkyl hydroperoxide reductase subunit C) [EC:1.11.1.15]	-	1.11.1.15	COG0450	O	d__Bacteria;k__norank;p__Bacteroidetes;c__Bacteroidia;o__Marinilabiliales;f__Prolixibacteraceae;g__Draconibacterium;s__Draconibacterium_sediminis	4.095	0	0	0	0	150.613	20.131	7.522	1.982	0	9.402	0.209	0	0.18	0.921
comp33158_c0_seq1.151.420.plus.S0_1	K02965	small subunit ribosomal protein S19	ko03010	-	COG0185	J	d__Bacteria;k__norank;p__Bacteroidetes;c__Bacteroidia;o__Marinilabiliales;f__Prolixibacteraceae;g__Prolixibacter;s__Prolixibacter_bellariivorans	2.663	0	0	0	0	148.478	0.645	0	0	0	0.972	0	0	0	0.565
comp29648_c0_seq1.26.478.plus.HGD0_1	K13993	HSP20 family protein	ko04141	-	COG0071	O	d__Bacteria;k__norank;p__Bacteroidetes;c__Bacteroidia;o__Marinilabiliales;f__Prolixibacteraceae;g__Draconibacterium;s__Draconibacterium_sediminis	163.467	0	0.725	0.559	2.536	145.593	0	0	0	0	236.253	1.019	3.323	1.508	1.938
comp28676_c0_seq1.27.476.plus.S0_1	K13993	HSP20 family protein	ko04141	-	COG0071	O	d__Bacteria;k__norank;p__Bacteroidetes;c__Bacteroidia;o__Marinilabiliales;f__Prolixibacteraceae;g__Draconibacterium;s__Draconibacterium_orientale	1.796	0	0	0	0	143.477	0	0	0	0	4.439	0	0	0	0
comp32514_c0_seq1.30.632.minus.S0_1	K02879	large subunit ribosomal protein L17	ko03010	-	COG0203	J	d__Bacteria;k__norank;p__Bacteroidetes;c__Bacteroidia;o__Marinilabiliales;f__Prolixibacteraceae;g__Sunxiuqinia;s__Sunxiuqinia_dokdonensis	0.63	0	0	0	1.016	141.847	3.004	0	0.417	0.573	0.692	0	0.295	0	0
comp40115_c0_seq1.1.320.minus.S0_1	K03043	DNA-directed RNA polymerase subunit beta [EC:2.7.7.6]	ko00230,ko00240,ko03020	2.7.7.6	COG0085	K	d__Bacteria;k__norank;p__Bacteroidetes;c__Bacteroidia;o__Marinilabiliales;f__Marinilabiliaceae;g__Saccharicrinis;s__Saccharicrinis_fermentans	0	0	0	0	1.135	137.989	0.975	0.833	0	8.221	0	0	0	0	0
comp18956_c0_seq1.1.624.minus.S0_1	K03770	peptidyl-prolyl cis-trans isomerase D [EC:5.2.1.8]	-	5.2.1.8	ENOG410XT59	O	d__Bacteria;k__norank;p__Bacteroidetes;c__Bacteroidia;o__Marinilabiliales;f__Prolixibacteraceae;g__Sunxiuqinia;s__Sunxiuqinia_dokdonensis	0	0	0	0	0	136.64	1.84	0.703	0	0	0	0	0	0	0
comp28821_c0_seq1.15.464.plus.S0_1	K13993	HSP20 family protein	ko04141	-	COG0071	O	d__Bacteria;k__norank;p__Bacteroidetes;c__Bacteroidia;o__Marinilabiliales;f__Prolixibacteraceae;g__Draconibacterium;s__Draconibacterium_orientale	0	0	0	0	0	135.123	0.315	0	0	0.415	1.975	0	0	0.219	0
comp33080_c0_seq1.86.610.plus.S0_1	K02863	large subunit ribosomal protein L1	ko03010	-	COG0081	J	d__Bacteria;k__norank;p__Bacteroidetes;c__Bacteroidia;o__Marinilabiliales;f__Prolixibacteraceae;g__Draconibacterium;s__Draconibacterium_orientale	9.302	0	0	0	1.804	134.954	0	0.13	0.078	0	26.984	0.626	0	0	1.442
comp79813_c0_seq1.76.267.plus.S1_1	K02970	small subunit ribosomal protein S21	ko03010	-	ENOG41122SW	J	d__Bacteria;k__norank;p__Bacteroidetes;c__Bacteroidia;o__Marinilabiliales;f__Marinilabiliaceae;g__Alkaliflexus;s__Alkaliflexus_imshenetskii	0	0	3.91	0.676	2.591	134.112	10.396	3.852	12.807	46.381	0	2.786	1.46	3.814	2.916
comp33115_c0_seq16.1.406.minus.S0_1	K04077	chaperonin GroEL	ko03018,ko04940,ko05152	-	COG0459	O	d__Bacteria;k__norank;p__Bacteroidetes;c__Bacteroidia;o__Marinilabiliales;f__Prolixibacteraceae;g__Draconibacterium;s__Draconibacterium_orientale	0	0	0	0	0	130.871	0	5.44	0	0	0	0	0	0	0
comp19804_c0_seq1.1.673.minus.S0_1	K09458	3-oxoacyl-[acyl-carrier-protein] synthase II [EC:2.3.1.179]	ko00061	2.3.1.179	COG0304	I	d__Bacteria;k__norank;p__Bacteroidetes;c__Bacteroidia;o__Marinilabiliales;f__Marinifilaceae;g__Marinifilum;s__Marinifilum_fragile	0	0	0	0	0	129.935	3.727	0.312	0	0	0.305	0	0	0	0
comp38058_c0_seq1.24.302.plus.HGD3_1	K04078	chaperonin GroES	-	-	COG0234	O	d__Bacteria;k__norank;p__Bacteroidetes;c__Bacteroidia;o__Marinilabiliales;f__Prolixibacteraceae;g__Sunxiuqinia;s__Sunxiuqinia_dokdonensis	45.743	0	0	6.593	4.945	129.054	0	0	0	0	49.132	0	0.805	12.138	4.822
comp31752_c0_seq1.1.507.minus.S0_1	K03798	cell division protease FtsH [EC:3.4.24.-]	-	3.4.24.-	COG0465	O	d__Bacteria;k__norank;p__Bacteroidetes;c__Bacteroidia;o__Marinilabiliales;f__Prolixibacteraceae;g__Draconibacterium;s__Draconibacterium_orientale	0	0	0	0	0	124.484	0	0.468	0.522	0	0	0	0	0.184	0
comp8819_c0_seq1.1.323.minus.S0_1	K04043	molecular chaperone DnaK	ko03018,ko05152	-	COG0443	O	d__Bacteria;k__norank;p__Bacteroidetes;c__Bacteroidia;o__Marinilabiliales;f__Prolixibacteraceae;g__Draconibacterium;s__Draconibacterium_orientale	0	0	0	0	0	123.66	0.488	7.47	0	0	6.699	0	0	0	0
comp31511_c0_seq1.40.246.plus.S0_1	K02950	small subunit ribosomal protein S12	ko03010	-	COG0048	J	d__Bacteria;k__norank;p__Bacteroidetes;c__Bacteroidia;o__Marinilabiliales;f__Marinilabiliaceae;g__Thermophagus;s__Thermophagus_xiamenensis	0	0	1.147	0.592	0	123.585	0	0	3.756	9.387	1.456	0.81	2.567	0	0
comp31707_c0_seq2.4.612.plus.S0_1	K03687	molecular chaperone GrpE	-	-	COG0576	O	d__Bacteria;k__norank;p__Bacteroidetes;c__Bacteroidia;o__Marinilabiliales;f__Prolixibacteraceae;g__Draconibacterium;s__Draconibacterium_orientale	0	0	0	0	0	123.379	0	1.848	3.26	0	0	0	0	0	0.381
comp34305_c0_seq2.379.648.plus.XSD0_1	K02963	small subunit ribosomal protein S18	ko03010	-	COG0238	J	d__Bacteria;k__norank;p__Bacteroidetes;c__Bacteroidia;o__Marinilabiliales;f__Prolixibacteraceae;g__Draconibacterium;s__norank	89.685	0	1.487	0.385	2.967	115.493	0	0	0	0	126.302	0	0.841	0.438	0.565
comp33101_c0_seq1.383.898.minus.S0_1	K02988	small subunit ribosomal protein S5	ko03010	-	COG0098	J	d__Bacteria;k__norank;p__Bacteroidetes;c__Bacteroidia;o__Marinilabiliales;f__Marinifilaceae;g__Marinifilum;s__Marinifilum_fragile	0	0	0	0.16	1.804	114.276	1.038	1.223	0	0.711	2.504	0	0	0	0.705
comp11065_c0_seq1.1.357.minus.S0_1	K02959	small subunit ribosomal protein S16	ko03010	-	COG0228	J	d__Bacteria;k__norank;p__Bacteroidetes;c__Bacteroidia;o__Marinilabiliales;f__Marinilabiliaceae;g__Anaerophaga;s__Anaerophaga_thermohalophila	1.196	0	0	0	0.98	113.189	2.532	0.729	8.946	2.194	1.308	0	0	0	0
comp19485_c0_seq1.1.616.minus.HGD0_1	K04079	molecular chaperone HtpG	ko04141,ko04612,ko04621,ko04626,ko04914,ko05200,ko05215	-	-	-	d__Bacteria;k__norank;p__Bacteroidetes;c__Bacteroidia;o__Marinilabiliales;f__Prolixibacteraceae;g__Draconibacterium;s__Draconibacterium_orientale	44.527	0	0	0.254	0.494	110.886	0	0	0	0	53.464	0	0	0	0
comp33103_c0_seq8.1.1162.minus.S0_1	K04043	molecular chaperone DnaK	ko03018,ko05152	-	COG0443	O	d__Bacteria;k__norank;p__Bacteroidetes;c__Bacteroidia;o__Marinilabiliales;f__Prolixibacteraceae;g__Sunxiuqinia;s__Sunxiuqinia_dokdonensis	34.955	0	0.483	0.188	1.493	109.949	0.488	1.978	3.208	0.909	44.561	0.172	0.324	0.359	0.743
comp12098_c0_seq1.65.865.plus.S0_1	K01362	-	-	3.4.21.-	COG0265	O	d__Bacteria;k__norank;p__Bacteroidetes;c__Bacteroidia;o__Marinilabiliales;f__Prolixibacteraceae;g__Draconibacterium;s__Draconibacterium_sediminis	1.368	0	0	0	0	106.652	2.611	5.335	1.513	0	0.249	0	0	0.434	0
comp31855_c0_seq1.1.698.minus.S0_1	K03046	DNA-directed RNA polymerase subunit beta' [EC:2.7.7.6]	ko00230,ko00240,ko03020	2.7.7.6	COG0086	K	d__Bacteria;k__norank;p__Bacteroidetes;c__Bacteroidia;o__Marinilabiliales;f__Marinilabiliaceae;g__Saccharicrinis;s__Saccharicrinis_marinus	0.266	0	0.634	0.221	0.421	104.199	1.431	0.625	0.339	0.237	0.29	0	0	0	0.324
comp27371_c0_seq1.1.465.minus.S0_1	K00645	[acyl-carrier-protein] S-malonyltransferase [EC:2.3.1.39]	ko00061	2.3.1.39	COG0331	I	d__Bacteria;k__norank;p__Bacteroidetes;c__Bacteroidia;o__Marinilabiliales;f__Marinilabiliaceae;g__Thermophagus;s__Thermophagus_xiamenensis	0	0	0	0.897	0.348	101.707	3.837	0	0	0.415	0	0.245	0	0.412	0
comp32717_c0_seq1.154.367.minus.S0_1	K02876	large subunit ribosomal protein L15	ko03010	-	COG0200	J	d__Bacteria;k__norank;p__Bacteroidetes;c__Bacteroidia;o__Marinilabiliales;f__Prolixibacteraceae;g__Draconibacterium;s__Draconibacterium_sediminis	0	0	0	0	0	101.651	0	0	0	0	0	0	0	0	0
comp43459_c0_seq1.1.324.minus.S0_1	K00059	3-oxoacyl-[acyl-carrier protein] reductase [EC:1.1.1.100]	ko00061,ko01040	1.1.1.100	ENOG410XNW1	S	d__Bacteria;k__norank;p__Bacteroidetes;c__Bacteroidia;o__Marinilabiliales;f__Marinilabiliaceae;g__Marinilabilia;s__Marinilabilia_salmonicolor	0	0	0	0	0	100.94	1.934	0.833	0.939	0	0	0	0	0	0
comp30270_c0_seq1.114.647.plus.S0_1	K02357	elongation factor Ts	-	-	COG0264	J	d__Bacteria;k__norank;p__Bacteroidetes;c__Bacteroidia;o__Marinilabiliales;f__Prolixibacteraceae;g__Draconibacterium;s__Draconibacterium_sediminis	0.364	0	0	0	0	100.19	0.252	0	0	0	1.603	0.209	0	0	0
comp33115_c0_seq12.1.337.minus.S0_1	K04077	chaperonin GroEL	ko03018,ko04940,ko05152	-	COG0459	O	d__Bacteria;k__norank;p__Bacteroidetes;c__Bacteroidia;o__Marinilabiliales;f__Prolixibacteraceae;g__Draconibacterium;s__Draconibacterium_orientale	3.834	0	0	0	0	95.058	0.912	1.562	0	0	5.691	0	0	0	0.388
comp32051_c0_seq1.39.353.minus.S0_1	K09710	ribosome-associated protein	-	-	COG0799	S	d__Bacteria;k__norank;p__Bacteroidetes;c__Bacteroidia;o__Marinilabiliales;f__Prolixibacteraceae;g__Draconibacterium;s__Draconibacterium_sediminis	1.427	0	0	0	0	92.942	0.519	0.885	0.991	0	0	0.417	0	0.351	0
comp28515_c0_seq1.18.275.plus.S0_1	K03046	DNA-directed RNA polymerase subunit beta' [EC:2.7.7.6]	ko00230,ko00240,ko03020	2.7.7.6	COG0086	K	d__Bacteria;k__norank;p__Bacteroidetes;c__Bacteroidia;o__Marinilabiliales;f__Prolixibacteraceae;g__Draconibacterium;s__Draconibacterium_orientale	0	0	0	0	0	91.668	0	1.171	0	0	0	0	0	0	0.604
comp15000_c0_seq1.161.421.minus.S0_1	K03593	ATP-binding protein involved in chromosome partitioning	-	-	COG0489	D	d__Bacteria;k__norank;p__Bacteroidetes;c__Bacteroidia;o__Marinilabiliales;f__Marinilabiliaceae;g__Anaerophaga;s__Anaerophaga_thermohalophila	0	0	0	0	0	90.132	0	1.171	0	0	0	0	0	0	0
comp28218_c0_seq2.40.456.plus.S3_1	K13993	HSP20 family protein	ko04141	-	COG0071	O	d__Bacteria;k__norank;p__Bacteroidetes;c__Bacteroidia;o__Marinilabiliales;f__Prolixibacteraceae;g__Sunxiuqinia;s__Sunxiuqinia_dokdonensis	0	0	0	0.207	0	89.945	6.873	27.9	135.499	43.397	0	0	0	0	0
comp27501_c0_seq2.577.846.plus.HGD4_1	K02954	small subunit ribosomal protein S14	ko03010	-	COG0199	J	d__Bacteria;k__norank;p__Bacteroidetes;c__Bacteroidia;o__Marinilabiliales;f__Marinifilaceae;g__Marinifilum;s__Marinifilum_fragile	4.439	0	0.747	1.535	14.862	89.083	2.595	1.093	0	13.122	3.884	0.528	0	1.319	9.567
comp30190_c0_seq1.1.485.minus.S0_1	K04079	molecular chaperone HtpG	ko04141,ko04612,ko04621,ko04626,ko04914,ko05200,ko05215	-	COG0326	O	d__Bacteria;k__norank;p__Bacteroidetes;c__Bacteroidia;o__Marinilabiliales;f__Prolixibacteraceae;g__Draconibacterium;s__Draconibacterium_orientale	47.436	0	0.657	0.676	0.989	88.858	0	0	0	0.375	76.167	0	0.381	0	0.254
comp19392_c0_seq1.106.291.plus.S0_1	K02120	V-type H+-transporting ATPase subunit D [EC:3.6.3.14]	ko00190,ko00680	3.6.3.14	COG1394	C	d__Bacteria;k__norank;p__Bacteroidetes;c__Bacteroidia;o__Marinilabiliales;f__Marinilabiliaceae;g__Anaerophaga;s__Anaerophaga_thermohalophila	0	0	0	0	0	88.39	0	0	0	0	0	0	0	0	0
comp32237_c0_seq1.55.663.minus.S0_1	K02986	small subunit ribosomal protein S4	ko03010	-	COG0522	J	d__Bacteria;k__norank;p__Bacteroidetes;c__Bacteroidia;o__Marinilabiliales;f__Marinifilaceae;g__Marinifilum;s__Marinifilum_fragile	0.31	0	0	0.131	1.758	84.588	1.274	1.093	0	2.273	3.777	0.172	0.87	0.149	0.769
comp20988_c0_seq1.1.411.minus.XSD0_1	K04063	osmotically inducible protein OsmC	-	-	-	-	d__Bacteria;k__norank;p__Bacteroidetes;c__Bacteroidia;o__Marinilabiliales;f__Prolixibacteraceae;g__Draconibacterium;s__Draconibacterium_sediminis	46.373	0	0.408	0	0	81.516	0.692	0	0	0	50.898	0.577	1.863	0	0.934
comp31324_c0_seq1.29.313.minus.HGD0_1	K03530	DNA-binding protein HU-beta	-	-	COG0776	L	d__Bacteria;k__norank;p__Bacteroidetes;c__Bacteroidia;o__Marinilabiliales;f__Prolixibacteraceae;g__Draconibacterium;s__Draconibacterium_orientale	52.594	0	0	0	4.789	79.399	0	0	0	0	76.457	0	0	0	1.556
comp33115_c0_seq17.1.520.minus.S0_1	K04077	chaperonin GroEL	ko03018,ko04940,ko05152	-	COG0459	O	d__Bacteria;k__norank;p__Bacteroidetes;c__Bacteroidia;o__Marinilabiliales;f__Prolixibacteraceae;g__Draconibacterium;s__Draconibacterium_orientale	21.129	0	0	0	0.797	79.287	0	0.495	0.496	1.364	39.99	0.466	0	0.539	0.565
comp28386_c0_seq1.1.316.minus.S4_1	K02996	small subunit ribosomal protein S9	ko03010	-	COG0103	J	d__Bacteria;k__norank;p__Bacteroidetes;c__Bacteroidia;o__Marinilabiliales;f__Marinilabiliaceae;g__Geofilum;s__Geofilum_rubicundum	0.699	0	0.574	0.892	2.298	78.388	1.982	5.101	56.286	74.976	1.527	0	1.971	0.684	0.438
comp62767_c0_seq1.1.324.minus.S0_1	K03070	preprotein translocase subunit SecA	ko03060,ko03070	-	COG0653	U	d__Bacteria;k__norank;p__Bacteroidetes;c__Bacteroidia;o__Marinilabiliales;f__Prolixibacteraceae;g__Draconibacterium;s__Draconibacterium_orientale	0	0	0	0	0	78.238	0	2.499	0	0	0	0	0.64	0	0
comp33134_c0_seq8.389.592.plus.S0_1	K02904	large subunit ribosomal protein L29	ko03010	-	ENOG411226R	J	d__Bacteria;k__norank;p__Bacteroidetes;c__Bacteroidia;o__Marinilabiliales;f__Prolixibacteraceae;g__Draconibacterium;s__Draconibacterium_orientale	0	0	0	0	0	75.915	0	0	0	0	0	0	0	0	0
comp10731_c0_seq1.1.406.minus.S0_1	K04043	molecular chaperone DnaK	ko03018,ko05152	-	COG0443	O	d__Bacteria;k__norank;p__Bacteroidetes;c__Bacteroidia;o__Marinilabiliales;f__Prolixibacteraceae;g__Draconibacterium;s__Draconibacterium_sediminis	0.502	0	0	0	1.236	74.792	0	1.822	1.356	0	0.555	0	0	0.978	0
comp9931_c0_seq1.1.403.minus.S0_1	K03798	cell division protease FtsH [EC:3.4.24.-]	-	3.4.24.-	COG0465	O	d__Bacteria;k__norank;p__Bacteroidetes;c__Bacteroidia;o__Marinilabiliales;f__Marinilabiliaceae;g__Anaerophaga;s__Anaerophaga_thermohalophila	0	0	0	0	0	73.593	0	0	1.382	0	0	0	0	0	0
comp28408_c0_seq2.1.329.minus.XSD3_1	K04079	molecular chaperone HtpG	ko04141,ko04612,ko04621,ko04626,ko04914,ko05200,ko05215	-	COG0326	O	d__Bacteria;k__norank;p__Bacteroidetes;c__Bacteroidia;o__Marinilabiliales;f__Prolixibacteraceae;g__Draconibacterium;s__Draconibacterium_orientale	6.62	0	0.551	0	1.108	69.79	0.472	0.807	0	1.225	6.617	0	0.633	9.526	0
comp30637_c0_seq2.62.256.plus.XSD0_1	K02895	large subunit ribosomal protein L24	ko03010	-	COG0198	J	d__Bacteria;k__norank;p__Bacteroidetes;c__Bacteroidia;o__Marinilabiliales;f__Prolixibacteraceae;g__Draconibacterium;s__Draconibacterium_orientale	1.467	0	1.268	0	3.791	68.929	0	0	0	0	25.62	0	0	0	0
comp32872_c0_seq3.63.374.plus.S0_1	K02888	large subunit ribosomal protein L21	ko03010	-	COG0261	J	d__Bacteria;k__norank;p__Bacteroidetes;c__Bacteroidia;o__Marinilabiliales;f__Prolixibacteraceae;g__Draconibacterium;s__Draconibacterium_sediminis	5.783	0	0	0	1.795	67.355	2.076	1.77	0	0	4.759	0	0	0	0
comp33675_c0_seq2.28.306.plus.HGD0_1	K04078	chaperonin GroES	-	-	COG0234	O	d__Bacteria;k__norank;p__Bacteroidetes;c__Bacteroidia;o__Marinilabiliales;f__Prolixibacteraceae;g__Draconibacterium;s__norank	25.411	0	0	0	3.535	66.157	0	0	0	0	22.25	0	0	0	0
comp26462_c0_seq1.40.328.minus.S3_1	K02895	large subunit ribosomal protein L24	ko03010	-	COG0198	J	d__Bacteria;k__norank;p__Bacteroidetes;c__Bacteroidia;o__Marinilabiliales;f__Marinifilaceae;g__Marinifilum;s__Marinifilum_fragile	1.595	0	0.664	1.033	18.57	65.239	0	29.514	26.396	639.592	0	0	0	1.968	4.536
comp50291_c0_seq1.1.398.minus.S0_1	K03686	molecular chaperone DnaJ	-	-	COG0484	O	d__Bacteria;k__norank;p__Bacteroidetes;c__Bacteroidia;o__Marinilabiliales;f__Prolixibacteraceae;g__Draconibacterium;s__Draconibacterium_sediminis	0	0	0	0	0	64.078	0	0	1.408	0	0	0	0	0	0
comp31169_c0_seq1.1.420.minus.XSD0_1	K02967	small subunit ribosomal protein S2	ko03010	-	COG0052	J	d__Bacteria;k__norank;p__Bacteroidetes;c__Bacteroidia;o__Marinilabiliales;f__Prolixibacteraceae;g__Draconibacterium;s__Draconibacterium_orientale	38.818	0	0.393	0	2.372	62.167	0	0	0	0	46.175	0	0	0	1.347
comp28401_c0_seq1.1.348.minus.S0_1	K13993	HSP20 family protein	ko04141	-	COG0071	O	d__Bacteria;k__norank;p__Bacteroidetes;c__Bacteroidia;o__Marinilabiliales;f__Prolixibacteraceae;g__Sunxiuqinia;s__Sunxiuqinia_dokdonensis	1.235	0	0	1.052	0	61.961	0	2.993	1.695	0	0	0	0	0	0
comp30278_c0_seq1.1.309.minus.S0_1	K03043	DNA-directed RNA polymerase subunit beta [EC:2.7.7.6]	ko00230,ko00240,ko03020	2.7.7.6	COG0085	K	d__Bacteria;k__norank;p__Bacteroidetes;c__Bacteroidia;o__Marinilabiliales;f__Prolixibacteraceae;g__Draconibacterium;s__Draconibacterium_orientale	2.171	0	0.604	0	0	61.886	0	0	0	0	1.588	1.264	0	0	0
comp30288_c0_seq1.93.378.minus.S0_1	K13993	HSP20 family protein	ko04141	-	COG0071	O	d__Bacteria;k__norank;p__Bacteroidetes;c__Bacteroidia;o__Marinilabiliales;f__Prolixibacteraceae;g__Draconibacterium;s__Draconibacterium_orientale	0	0	0	0	0	60.182	0	0.989	0	0	0	0	0	0	0
comp33115_c0_seq14.1.414.minus.S0_1	K04077	chaperonin GroEL	ko03018,ko04940,ko05152	-	COG0459	O	d__Bacteria;k__norank;p__Bacteroidetes;c__Bacteroidia;o__Marinilabiliales;f__Prolixibacteraceae;g__Draconibacterium;s__Draconibacterium_orientale	0.492	0	0	0.207	0	60.069	0	0	0	0	0	0	0	0	0
comp21567_c0_seq1.1.713.minus.S0_1	K03695	ATP-dependent Clp protease ATP-binding subunit ClpB	-	-	COG0542	O	d__Bacteria;k__norank;p__Bacteroidetes;c__Bacteroidia;o__Marinilabiliales;f__Prolixibacteraceae;g__Draconibacterium;s__Draconibacterium_sediminis	0	0	0	0	0	59.489	0	0	0	0	0	0	0	0	0.159
[truncated: 876 more rows]
