# Supplementary material for: Metatranscriptomic and comparative genomic insights into resuscitation mechanisms during enrichment culturing
Source: Microbiome. 2018 Dec 26;6:230. doi: 10.1186/s40168-018-0613-2 (PMC6307301; doi:10.1186/s40168-018-0613-2)
Supplement: Supplementary file 11 — Table S10. Detailed information of the network analysis. (XLS 42 kb) [file 40168_2018_613_MOESM11_ESM.xls]

## Sheet: sort_table.family.xls
Table S10. Detailed information of the network analysis
taxon	compare	correlation	group
Clostridiales_Incertae_Sedis	unclassified_k__norank	-0.87757	negative
Family_XII_o__Clostridiales	unclassified_k__norank	-0.875	negative
Flavobacteriaceae	Kazan-2B-17	-0.857143	negative
unclassified_p__Bacteroidetes	Flammeovirgaceae	-0.848973	negative
unclassified_k__norank	unclassified_o__Clostridiales	-0.842857	negative
norank_c__Cyanobacteria	Synergistaceae	-0.8311	negative
Rhodobacteraceae	Peptostreptococcaceae	-0.825	negative
Fusobacteriaceae	norank_p__Latescibacteria	-0.818588	negative
Lentimicrobiaceae	Kazan-2B-17	-0.817857	negative
norank_p__Latescibacteria	Kazan-2B-17	-0.816801	negative
Flavobacteriaceae	Desulfovibrionaceae	-0.810714	negative
norank_c__Bacteroidetes_BD2-2	unclassified_o__Clostridiales	-0.807864	negative
JTB215	norank_c__Bacteroidetes_BD2-2	-0.805009	negative
unclassified_p__Bacteroidetes	norank_c__Cyanobacteria	-0.797141	negative
Clostridiaceae_1	Rhodobacteraceae	-0.796429	negative
norank_c__Bacteroidetes_BD2-2	P._palm_C-A_51	-0.789803	negative
Clostridiales_Incertae_Sedis	norank_c__Bacteroidetes_BD2-2	-0.788909	negative
Rhodobacteraceae	Kazan-2B-17	-0.785714	negative
norank_c__Cyanobacteria	P._palm_C-A_51	-0.785331	negative
Prolixibacteraceae	norank_p__Marinimicrobia__SAR406_clade_	-0.782842	negative
Peptostreptococcaceae	Sva1033	-0.775	negative
Fusobacteriaceae	unclassified_k__norank	-0.775	negative
Flammeovirgaceae	Synergistaceae	-0.773906	negative
norank_c__MSBL8	Prolixibacteraceae	-0.760714	negative
Clostridiales_Incertae_Sedis	Halieaceae	-0.759607	negative
Clostridiales_Incertae_Sedis	Piscirickettsiaceae	-0.759177	negative
Halieaceae	unclassified_o__Clostridiales	-0.757143	negative
Flammeovirgaceae	Desulfovibrionaceae	-0.754245	negative
norank_c__MSBL8	norank_c__Cyanobacteria	-0.754245	negative
Clostridiales_Incertae_Sedis	norank_p__Latescibacteria	-0.751342	negative
Unknown_Family_o__Unknown_Order_c__Deferribacteres	P._palm_C-A_51	-0.750671	negative
norank_c__Bacteroidetes_VC2.1_Bac22	Desulfovibrionaceae	-0.75	negative
Desulfobacteraceae	Halieaceae	-0.75	negative
Clostridiaceae_1	JTB255_marine_benthic_group	-0.75	negative
Sva1033	Kazan-2B-17	-0.75	negative
Flavobacteriaceae	Vibrionaceae	-0.746429	negative
norank_c__Bacteroidetes_BD2-2	Family_XII_o__Clostridiales	-0.743521	negative
Desulfobacteraceae	Acidimicrobiaceae	-0.742857	negative
Marinilabiliaceae	Flavobacteriaceae	-0.739286	negative
Marinilabiliaceae	Lentimicrobiaceae	-0.739286	negative
Desulfobacteraceae	norank_c__Acidobacteria	-0.739286	negative
Lentimicrobiaceae	Ruminococcaceae	-0.739286	negative
JTB215	norank_c__Acidobacteria	-0.738159	negative
unclassified_k__norank	P._palm_C-A_51	-0.736372	negative
Desulfobulbaceae	norank_c__LK-44f	-0.73101	negative
Halieaceae	P._palm_C-A_51	-0.73101	negative
Anaerolineaceae	P._palm_C-A_51	-0.725648	negative
Halieaceae	JTB215	-0.720286	negative
Clostridiales_Incertae_Sedis	Lentimicrobiaceae	-0.720286	negative
unclassified_o__Clostridiales	Acidimicrobiaceae	-0.717857	negative
Family_XII_o__Clostridiales	Lentimicrobiaceae	-0.710714	negative
Spirochaetaceae	norank_c__Cyanobacteria	-0.707775	negative
Clostridiales_Incertae_Sedis	Unknown_Family_o__Gammaproteobacteria_Incertae_Sedis	-0.705988	negative
Fusobacteriaceae	Piscirickettsiaceae	-0.703042	negative
JTB215	Acidimicrobiaceae	-0.702413	negative
norank_c__MSBL8	Flammeovirgaceae	-0.700626	negative
Fusobacteriaceae	Vibrionaceae	0.7	positive
Flavobacteriaceae	Planctomycetaceae	0.702413	positive
norank_c__Cyanobacteria	Flammeovirgaceae	0.703041	positive
Thiotrichaceae	Helicobacteraceae	0.703571	positive
norank_c__Bacteroidetes_BD2-2	Unknown_Family_o__Unknown_Order_c__Deferribacteres	0.7042	positive
Sva1033	norank_p__Latescibacteria	0.705988	positive
Planctomycetaceae	norank_p__Latescibacteria	0.708408	positive
norank_c__Bacteroidetes_BD2-2	norank_o__Subgroup_23	0.709562	positive
Unknown_Family_o__Gammaproteobacteria_Incertae_Sedis	norank_c__Bacteroidetes_BD2-2	0.71135	positive
Kazan-2B-17	Desulfovibrionaceae	0.714286	positive
Fusobacteriaceae	unclassified_o__Clostridiales	0.714286	positive
Oceanospirillaceae	Alteromonadaceae	0.715564	positive
Clostridiales_Incertae_Sedis	JTB215	0.716458	positive
Desulfobulbaceae	Halieaceae	0.717857	positive
Flammeovirgaceae	Unknown_Family_o__Unknown_Order_c__Deferribacteres	0.718499	positive
Marinilabiliaceae	Clostridiaceae_1	0.721429	positive
Peptostreptococcaceae	Kazan-2B-17	0.721429	positive
Halieaceae	unclassified_p__Chloroflexi	0.725	positive
unclassified_p__Bacteroidetes	norank_p__Marinimicrobia__SAR406_clade_	0.725648	positive
Halieaceae	Chromatiaceae	0.727436	positive
unclassified_p__Chloroflexi	Helicobacteraceae	0.728571	positive
Unknown_Family_o__Gammaproteobacteria_Incertae_Sedis	norank_o__Subgroup_23	0.728571	positive
Desulfobulbaceae	Prolixibacteraceae	0.735714	positive
Desulfobulbaceae	norank_c__Gemmatimonadetes	0.735714	positive
Chromatiaceae	Helicobacteraceae	0.736372	positive
Thiotrichaceae	Acidimicrobiaceae	0.742857	positive
Marinilabiliaceae	Vibrionaceae	0.742857	positive
Clostridiaceae_1	Kazan-2B-17	0.746429	positive
norank_o__Subgroup_23	norank_c__Acidobacteria	0.746429	positive
unclassified_p__Bacteroidetes	norank_c__MSBL8	0.746429	positive
norank_c__MSBL8	Synergistaceae	0.746429	positive
norank_p__Latescibacteria	norank_c__Gemmatimonadetes	0.747096	positive
norank_c__Bacteroidetes_BD2-2	norank_c__Bacteroidetes_VC2.1_Bac22	0.748883	positive
Planctomycetaceae	norank_o__Subgroup_23	0.748883	positive
norank_o__Subgroup_23	unclassified_k__norank	0.75	positive
Flavobacteriaceae	Unknown_Family_o__Gammaproteobacteria_Incertae_Sedis	0.75	positive
Clostridiales_Incertae_Sedis	Kazan-2B-17	0.750671	positive
Desulfobulbaceae	unclassified_p__Chloroflexi	0.753571	positive
Marinilabiliaceae	Desulfovibrionaceae	0.757143	positive
Unknown_Family_o__Unknown_Order_c__Deferribacteres	Acidimicrobiaceae	0.760714	positive
norank_c__Gemmatimonadetes	Acidimicrobiaceae	0.760714	positive
Flavobacteriaceae	norank_p__Latescibacteria	0.761394	positive
norank_c__MSBL8	norank_p__Marinimicrobia__SAR406_clade_	0.766756	positive
Planctomycetaceae	Acidimicrobiaceae	0.770331	positive
norank_c__LK-44f	P._palm_C-A_51	0.77102	positive
norank_o__NB1-n	Spirochaetaceae	0.771429	positive
Flavobacteriaceae	JTB255_marine_benthic_group	0.775	positive
Desulfobulbaceae	Unknown_Family_o__Gammaproteobacteria_Incertae_Sedis	0.775	positive
norank_c__Bacteroidetes_BD2-2	Acidimicrobiaceae	0.775693	positive
JTB255_marine_benthic_group	Sva1033	0.778571	positive
Chromatiaceae	Acidimicrobiaceae	0.779268	positive
Anaerolineaceae	Acidimicrobiaceae	0.782143	positive
norank_o__NB1-n	unclassified_p__Bacteroidetes	0.782143	positive
unclassified_k__norank	Acidimicrobiaceae	0.785714	positive
Desulfobulbaceae	norank_c__Bacteroidetes_BD2-2	0.786417	positive
Vibrionaceae	Kazan-2B-17	0.789286	positive
Desulfobulbaceae	norank_o__Subgroup_23	0.792857	positive
Halieaceae	norank_c__Bacteroidetes_BD2-2	0.793566	positive
Unknown_Family_o__Gammaproteobacteria_Incertae_Sedis	norank_p__Latescibacteria	0.793566	positive
Planctomycetaceae	norank_c__Gemmatimonadetes	0.795353	positive
Planctomycetaceae	Unknown_Family_o__Unknown_Order_c__Deferribacteres	0.795353	positive
Fusobacteriaceae	Kazan-2B-17	0.796429	positive
norank_c__Bacteroidetes_BD2-2	unclassified_k__norank	0.798928	positive
Fusobacteriaceae	Family_XII_o__Clostridiales	0.8	positive
Anaerolineaceae	Halieaceae	0.8	positive
Thiotrichaceae	Unknown_Family_o__Unknown_Order_c__Deferribacteres	0.803571	positive
Desulfobulbaceae	norank_c__Acidobacteria	0.807143	positive
Halieaceae	Unknown_Family_o__Gammaproteobacteria_Incertae_Sedis	0.807143	positive
norank_o__NB1-n	Synergistaceae	0.810714	positive
norank_o__NB1-n	norank_p__Marinimicrobia__SAR406_clade_	0.811439	positive
Halieaceae	unclassified_k__norank	0.814286	positive
Anaerolineaceae	Unknown_Family_o__Unknown_Order_c__Deferribacteres	0.814286	positive
Planctomycetaceae	norank_c__Acidobacteria	0.815014	positive
Clostridiaceae_1	Peptostreptococcaceae	0.817857	positive
norank_c__LK-44f	Synergistaceae	0.820376	positive
norank_p__Marinimicrobia__SAR406_clade_	Synergistaceae	0.820376	positive
unclassified_p__Chloroflexi	Acidimicrobiaceae	0.821429	positive
Marinilabiliaceae	Kazan-2B-17	0.821429	positive
Halieaceae	norank_c__Acidobacteria	0.821429	positive
Flavobacteriaceae	Rhodobacteraceae	0.821429	positive
norank_o__Subgroup_23	Unknown_Family_o__Unknown_Order_c__Deferribacteres	0.821429	positive
Spirochaetaceae	Synergistaceae	0.832143	positive
norank_c__Acidobacteria	Unknown_Family_o__Unknown_Order_c__Deferribacteres	0.832143	positive
Spirochaetaceae	norank_c__LK-44f	0.841823	positive
norank_c__Acidobacteria	norank_c__Gemmatimonadetes	0.846429	positive
Unknown_Family_o__Gammaproteobacteria_Incertae_Sedis	Acidimicrobiaceae	0.85	positive
Unknown_Family_o__Gammaproteobacteria_Incertae_Sedis	norank_c__Acidobacteria	0.853571	positive
Halieaceae	Thiotrichaceae	0.857143	positive
Fusobacteriaceae	Clostridiales_Incertae_Sedis	0.857909	positive
Halieaceae	Acidimicrobiaceae	0.860714	positive
Flavobacteriaceae	Sva1033	0.860714	positive
norank_c__Acidobacteria	Acidimicrobiaceae	0.867857	positive
JTB255_marine_benthic_group	Rhodobacteraceae	0.867857	positive
Family_XII_o__Clostridiales	unclassified_o__Clostridiales	0.867857	positive
Anaerolineaceae	unclassified_p__Chloroflexi	0.867857	positive
Halieaceae	Unknown_Family_o__Unknown_Order_c__Deferribacteres	0.867857	positive
Planctomycetaceae	Halieaceae	0.873995	positive
Rhodobacteraceae	Sva1033	0.878571	positive
Anaerolineaceae	Chromatiaceae	0.881144	positive
Halieaceae	norank_o__Subgroup_23	0.882143	positive
Thiotrichaceae	unclassified_p__Chloroflexi	0.882143	positive
unclassified_p__Bacteroidetes	Synergistaceae	0.889286	positive
Clostridiales_Incertae_Sedis	unclassified_o__Clostridiales	0.890081	positive
Unknown_Family_o__Gammaproteobacteria_Incertae_Sedis	norank_c__Gemmatimonadetes	0.903571	positive
norank_o__Subgroup_23	unclassified_p__Chloroflexi	0.903571	positive
norank_o__Subgroup_23	Thiotrichaceae	0.907143	positive
norank_o__Subgroup_23	Chromatiaceae	0.907954	positive
Planctomycetaceae	Unknown_Family_o__Gammaproteobacteria_Incertae_Sedis	0.909741	positive
Thiotrichaceae	Chromatiaceae	0.911529	positive
Clostridiales_Incertae_Sedis	Family_XII_o__Clostridiales	0.91689	positive
norank_o__Subgroup_23	Acidimicrobiaceae	0.917857	positive
Anaerolineaceae	Thiotrichaceae	0.925	positive
Desulfobulbaceae	Acidimicrobiaceae	0.932143	positive
Anaerolineaceae	norank_o__Subgroup_23	0.935714	positive
Chromatiaceae	unclassified_p__Chloroflexi	0.966935	positive
