# Supplementary material for: Metatranscriptomic and comparative genomic insights into resuscitation mechanisms during enrichment culturing
Source: Microbiome. 2018 Dec 26;6:230. doi: 10.1186/s40168-018-0613-2 (PMC6307301; doi:10.1186/s40168-018-0613-2)
Supplement: Supplementary file 12 — Table S11. The general features of the 20 selected genomes and the biotin/VB12 biosynthesis pathway analysis. (XLSX 17 kb) [file 40168_2018_613_MOESM12_ESM.xlsx]

## Sheet: Sheet1
Table S11: The general features of the 20 selected genomes and the biotin/VB12 biosynthesis pathway analysis
Type	Organism	Culture collection accession number	GenBank accession number	Size (Mb)	GC%	Protein	Source of genome
Positive connection Group	Desulfobacter curvatus DSM 3379	DSM 3379	AREY00000000.1	5.64	46.9	4711	public database
Positive connection Group	Desulfobulbaceae bacterium BRH_c16a	Uncultured strain	LADS00000000.1	6.52	51.7	5037	public database
Positive connection Group	Desulfobulbus mediterraneus DSM 13871	DSM 13871	AUCW00000000.1	1.44	57.7	1175	public database
Positive connection Group	Desulfobulbus japonicas DSM 18378	DSM 18378	AUCV00000000.1	5.81	45.8	4832	public database
Positive connection Group	Desulfobulbus propionicus 1pr3	DSM 2032	CP002364.1	3.85	58.9	3283	public database
Positive connection Group	Desulfovibrio desulfuricans ND132	DSM 642	CP003220.1	3.86	65.2	3423	public database
Positive connection Group	Thermotalea metallivorans B2-1	DSM 21119	LOEE00000000.1	3.09	40.3	3014	public database
Positive connection Group	Vibrio nereis NBRC 15637	NBRC 15637	GCA_001591105.1	4.08	45.4	3708	public database
Positive connection Group	Vibrio brasiliensis LMG 20546	LMG 20546	AEVS00000000.1	4.72	45.8	4335	public database
Positive connection Group	Caldisalinibacter kiritimatiensis L21-TH-D2T	DSM 26826	AEVS0+J100000000.1	2.79	30.1	2681	public database
Marinilabiliales Group	Prolixibacter bellariivorans ATCC BAA-1284	ATCC BAA-1284	NZ_JHXO00000000.1	5.15	44.2	4138	public database
Marinilabiliales Group	Geofilum rhodophaeum HF401	MCCC 1H00119	MWUJ00000000.1	4.15	49	3319	our lab
Marinilabiliales Group	Draconibacterium sediminis JN14CK-3	KCTC 42152	NZ_JRHC00000000.1	5.99	40.9	4126	public database
Marinilabiliales Group	Saccharicrinis fermentans DSM 9555	DSM 9555	NZ_AZYH00000000.1	5.81	37.5	4986	public database
Marinilabiliales Group	Sunxiuqinia dokdonensis DH1	JCM 19380	NZ_LGIA00000000.1	3.59	45.5	4611	public database
Marinilabiliales Group	Saccharicrinis marinus Y11	KCTC 42400	LXYE00000000.2	6.03	35.4	4558	our lab
Marinilabiliales Group	Marinilabilia salmonicolor JCM 21150	JCM 21150	NZ_AJKI00000000.1	4.98	41.9	4326	public database
Marinilabiliales Group	Draconibacterium orientale FH5	DSM 25947	NZ_CP007451.1	5.13	41.3	4074	our lab
Marinilabiliales Group	Prolixibacteraceae bacterium XSD2	SDUM204059	QWGR00000000.1	6.14	60.9	5138	our lab
Marinilabiliales Group	Marinilabilia sp. WTE16	KCTC 62599	QEWP00000000.1	5.37	40.5	4607	our lab
			biotin biosynthesis
type	Organism	Family	BPL	BR	BioF	BioA	BioD	BioB	BioC	BioH	BioY	BioM
Marinilabiliales Group	Saccharicrinis fermentans DSM 9555	Marinilabiliaceae			√	√	√	√	√			√
Marinilabiliales Group	Sunxiuqinia dokdonensis DH1	Marinilabiliaceae
Marinilabiliales Group	Prolixibacter bellariivorans ATCC BAA-1284	Prolixibacteraceae	√		√				√			√
Marinilabiliales Group	Draconibacterium orientale FH5	Prolixibacteraceae
Marinilabiliales Group	Draconibacterium sediminis JN14CK-3	Prolixibacteraceae
Marinilabiliales Group	Saccharicrinis marinus Y11	Marinilabiliaceae			√	√	√	√	√			√
Marinilabiliales Group	Geofilum rhodophaeum HF401	Marinilabiliaceae
Marinilabiliales Group	Marinilabilia salmonicolor JCM 21150	Marinilabiliaceae			√	√	√	√	√			√
Marinilabiliales Group	Prolixibacteraceae bacterium XSD2	Prolixibacteraceae
Marinilabiliales Group	Marinilabilia sp. WTE16	Marinilabiliaceae
Positive connection Group	Caldisalinibacter kiritimatiensis	Clostridiaceae		√							√	√
Positive connection Group	Desulfobacter curvatus DSM 3379	Desulfobacteraceae	√	√	√	√	√	√	√		√	√
Positive connection Group	Desulfobulbaceae bacterium BRH_c16a	Desulfobulbaceae	√	√	√	√	√	√	√		√	√
Positive connection Group	Desulfobulbus mediterraneus DSM 13871	Desulfobulbaceae	√	√	√	√	√	√	√
Positive connection Group	Desulfobulbus japonicus DSM 18378	Desulfobulbaceae	√	√	√	√	√	√	√		√
Positive connection Group	Desulfobulbus propionicus	Desulfobulbaceae		√	√	√	√	√	√			√
Positive connection Group	Desulfovibrio desulfuricans ND132	Desulfovibrionaceae	√		√	√		√	√
Positive connection Group	Thermotalea metallivorans	Clostridiaceae	√	√	√	√	√	√			√	√
Positive connection Group	Vibrio nereis NBRC 15637	Vibrionaceae		√	√	√	√	√	√	√
Positive connection Group	Vibrio brasiliensis	Vibrionaceae		√	√	√	√	√	√	√
			VB12 biosynthesis
private organisms	Organism	Family	CbiK	CbiL	CbiH	CbiG	CbiF	CbiD	CbiJ	CbiE	CbiT	CbiC	CbiA	BtuR	CbiP	CbiB	CobU	CobT	CobC	CbtX	CbiX
Marinilabiliales Group	Saccharicrinis fermentans DSM 9555	Marinilabiliaceae	√											√	√		√	√	√
Marinilabiliales Group	Sunxiuqinia dokdonensis DH1	Marinilabiliaceae
Marinilabiliales Group	Prolixibacter bellariivorans ATCC BAA-1284	Prolixibacteraceae												√	√	√	√	√	√
Marinilabiliales Group	Draconibacterium orientale FH5	Prolixibacteraceae		√	√	√	√	√		√	√	√	√	√	√	√	√	√	√
Marinilabiliales Group	Draconibacterium sediminis JN14CK-3	Prolixibacteraceae												√	√	√	√	√	√
Marinilabiliales Group	Saccharicrinis marinus Y11	Marinilabiliaceae
Marinilabiliales Group	Geofilum rhodophaeum HF401	Marinilabiliaceae	√	√	√	√	√	√		√	√	√		√	√	√	√	√	√
Marinilabiliales Group	Marinilabilia salmonicolor JCM 21150	Marinilabiliaceae		√	√	√	√	√		√	√	√	√	√	√	√	√	√	√
Marinilabiliales Group	Prolixibacteraceae bacterium XSD2	Prolixibacteraceae
Marinilabiliales Group	Marinilabilia sp. WTE16	Marinilabiliaceae	√	√	√	√	√	√		√	√	√		√	√	√	√	√	√
Positive connection Group	Caldisalinibacter kiritimatiensis	Clostridiaceae
Positive connection Group	Desulfobacter curvatus DSM 3379	Desulfobacteraceae	√	√	√	√	√	√		√	√	√	√	√	√	√	√	√	√	√
Positive connection Group	Desulfobulbaceae bacterium BRH_c16a	Desulfobulbaceae	√	√	√	√	√	√		√	√	√	√	√	√	√	√	√	√	√
Positive connection Group	Desulfobulbus mediterraneus DSM 13871	Desulfobulbaceae	√	√	√	√	√	√		√	√	√	√	√	√	√	√	√	√	√
Positive connection Group	Desulfobulbus japonicus DSM 18378	Desulfobulbaceae	√	√	√	√	√	√		√	√	√	√	√	√	√	√	√	√	√
Positive connection Group	Desulfobulbus propionicus	Desulfobulbaceae	√	√	√	√	√	√		√	√	√	√	√	√	√	√	√	√	√
Positive connection Group	Desulfovibrio desulfuricans ND132	Desulfovibrionaceae	√	√	√	√	√	√		√	√	√	√	√	√	√	√	√	√	√
Positive connection Group	Thermotalea metallivorans	Clostridiaceae		√	√	√	√	√	√	√	√	√	√	√	√	√	√	√	√		√
Positive connection Group	Vibrio nereis NBRC 15637	Vibrionaceae												√	√	√	√	√	√
Positive connection Group	Vibrio brasiliensis	Vibrionaceae												√	√	√	√	√	√
NOTE:
Species name marked in Red colour indicates that the genome of this species was unable to synthesize biotin or cobalamin de novo
√ indicates the homologous gene were detected in the genome	indicate the
